# Supplementary material for: A novel signature to guide osteosarcoma prognosis and immune microenvironment: Cuproptosis-related lncRNA
Source: Front Immunol. 2022 Jul 29;13:919231. doi: 10.3389/fimmu.2022.919231 (PMC9373797; doi:10.3389/fimmu.2022.919231)
Supplement: Supplementary file 1 [file DataSheet_1.xls]

OS	Gender	Vital Status	Vital Status	Overall Survival Time in Days	Age at Diagnosis in Days	Disease at diagnosis	Metastasis site	Primary tumor site	Specific tumor site
TARGET-40-PALHRL-01A-01R	Male	Alive	0	4374	6019	Metastatic	Lung only	Leg/foot	Femur
TARGET-40-0A4I4O-01A-01R	Male	Dead	1	627	11828	Non-metastatic (confirmed)		Leg/Foot	Femur
TARGET-40-PANXSC-01A-01R	Male	Alive	0	1217	5545	Non-metastatic (confirmed)		Leg/foot	Femur
TARGET-40-PATKSS-01A-01R	Male	Dead	1	758	4889	Non-metastatic (confirmed)		Pelvis	Pelvis / Sacrum
TARGET-40-PASYUK-01A-01R	Female	Alive	0	1870	5931	Non-metastatic (confirmed)		Leg/foot	Tibia
TARGET-40-PANSEN-01A-01R	Male	Alive	0	2256	5234	Non-metastatic (confirmed)		Leg/foot	Tibia
TARGET-40-PAMJXS-01A-01R	Male	Dead	1	3862	4100	Non-metastatic (confirmed)		Leg/foot	Leg NOS
TARGET-40-PASSLM-01A-01R	Male	Alive	0	1865	3538	Metastatic (confirmed)	Lung only	Arm/hand	Humerus
TARGET-40-PAPWWC-01A-01R	Female	Alive	0	2520	3595	Non-metastatic (confirmed)		Leg/foot	Femur
TARGET-40-PATAWV-01A-01R	Male	Alive	0	1702	5667	Non-metastatic (confirmed)		Leg/foot	Tibia
TARGET-40-PAKFVX-01A-01R	Male	Alive	0	922	5407	Non-metastatic (confirmed)		Leg/foot	Femur
TARGET-40-PAKZZK-01A-01R	Male	Dead	1	1515	4864	Non-metastatic (confirmed)		Leg/foot	Femur
TARGET-40-PASFCV-01A-01R	Female	Alive	0	2062	3849	Non-metastatic (confirmed)		Leg/foot	Tibia
TARGET-40-PASEBY-01A-01R	Male	Alive	0	2049	4249	Non-metastatic (confirmed)		Leg/foot	Femur
TARGET-40-PASRNE-01A-01R	Female	Alive	0	1707	1299	Non-metastatic (confirmed)		Leg/foot	Femur
TARGET-40-PATUXZ-01A-01R	Female	Dead	1	510	6345	Metastatic (confirmed)	Bone and lung	Leg/foot	Femur
TARGET-40-0A4I48-01A-01R	Female	Alive	0	1616	5854	Metastatic	Lung only	Leg/Foot	Femur
TARGET-40-PAMYYJ-01A-01R	Male	Dead	1	271	6477	Metastatic	Lung only	Leg/foot	Leg NOS
TARGET-40-PATMIF-01A-01R	Female	Alive	0	1580	4383	Non-metastatic (confirmed)		Leg/foot	Femur
TARGET-40-0A4I4E-01A-01R	Male				5978	Metastatic	Lung only	Leg/Foot	Femur
TARGET-40-PAPKWD-01A-01R	Male	Dead	1	422	3478	Non-metastatic (confirmed)		Leg/foot	Femur
TARGET-40-PATPBS-01A-01R	Male	Alive	0	1468	5513	Non-metastatic (confirmed)		Leg/foot	Fibula
TARGET-40-PANZHX-01A-01R	Female	Alive	0	1323	5127	Metastatic	Bone and lung	Leg/foot	Tibia
TARGET-40-PANGRW-01A-01R	Male	Alive	0	3378	6088	Non-metastatic (confirmed)		Leg/foot	Femur
TARGET-40-PAUTYB-01A-01R	Female	Dead	1	537	4418	Non-metastatic (confirmed)		Leg/foot	Tibia
TARGET-40-0A4HMC-01A-01R	Male	Alive	0	377	10205	Non-metastatic (confirmed)		Leg/Foot	Fibula
TARGET-40-PAVCLP-01A-01R	Female	Alive	0	511	4062	Non-metastatic (confirmed)		Leg/foot	Tibia
TARGET-40-PAUXPZ-01A-01R	Female	Dead	1	606	4507	Metastatic (confirmed)	Lung only	Leg/foot	Tibia
TARGET-40-PATMXR-01A-01R	Female	Dead	1	386	7631	Metastatic	Bone and lung	Leg/foot	Femur
TARGET-40-0A4I65-01A-01R	Male	Alive	0	5840	6520	Non-metastatic (Confirmed)	Lung only	Leg/foot	Tibia
TARGET-40-PANMIG-01A-01R	Male	Dead	1	776	5360	Metastatic	Lung only	Leg/foot	Tibia
TARGET-40-PAUUML-01A-01R	Male	Alive	0	672	2177	Non-metastatic (confirmed)		Leg/foot	Femur
TARGET-40-PAPNVD-01A-01R	Female	Dead	1	922	5289	Non-metastatic (confirmed)		Leg/foot	Fibula
TARGET-40-0A4HXS-01A-01R	Male	Alive	0	2948	8470	Non-metastatic (confirmed)		Leg/Foot	Femur
TARGET-40-PANPUM-01A-01R	Male	Dead	1	295	5996	Metastatic	Lung only	Pelvis	Ilium
TARGET-40-PAUVUL-01A-01R	Female	Dead	1	347	2027	Metastatic (confirmed)	Lung only	Leg/foot	Femur
TARGET-40-PAUYTT-01A-01R	Female	Alive	0	579	6702	Non-metastatic (confirmed)		Leg/foot	Fibula
TARGET-40-PAPFLB-01A-01R	Male				5496	Non-metastatic (confirmed)		Leg/foot
TARGET-40-PAVALD-01A-01R	Male	Alive	0	551	5924	Non-metastatic (confirmed)		Leg/foot	Femur
TARGET-40-PANVJJ-01A-01R	Female	Alive	0	3095	5044	Non-metastatic (confirmed)		Leg/foot	Tibia
TARGET-40-0A4I5B-01A-01R	Male	Alive	0	619	7615	Non-metastatic (confirmed)		Leg/Foot	Tibia
TARGET-40-0A4I0S-01A-01R	Male	Alive	0	603	9114	Non-metastatic (confirmed)		Leg/Foot	Pelvis
TARGET-40-PAPIJR-01A-01R	Female	Alive	0	1719	4597	Non-metastatic (confirmed)		Leg/foot	Femur
TARGET-40-PATMPU-01A-01R	Male	Dead	1	1579	5060	Non-metastatic (confirmed)		Leg/foot	Fibula
TARGET-40-0A4I0W-01A-01R	Male	Alive	0	683	7330	Non-metastatic (confirmed)		Leg/Foot	Femur
TARGET-40-PAUTWB-01A-01R	Male	Alive	0	687	5064	Non-metastatic (confirmed)		Leg/foot	Tibia
TARGET-40-0A4I42-01A-01R	Female	Dead	1	619	6268	Non-metastatic (confirmed)		Arm/hand	Humerus
TARGET-40-PASKZZ-01A-01R	Female	Alive	0	542	4808	Non-metastatic (confirmed)		Leg/foot	Fibula
TARGET-40-PAMHYN-01A-01R	Female	Alive	0	3900	3499	Non-metastatic (confirmed)		Leg/foot	Leg NOS
TARGET-40-PALWWX-01A-01R	Female	Alive	0	2163	4464	Metastatic	Lung only	Leg/foot	Femur
TARGET-40-PALKGN-01A-01R	Male	Alive	0	2122	6190	Non-metastatic (confirmed)		Leg/foot	Foot NOS
TARGET-40-0A4HY5-01A-01R	Male	Dead	1	290	7264	Metastatic	Lung only	Leg/Foot	Pelvis
TARGET-40-PAMTCM-01A-01R	Female	Alive	0	3002	4938	Non-metastatic (confirmed)		Leg/foot	Leg NOS
TARGET-40-PAVECB-01A-01R	Female	Alive	0	476	3272	Non-metastatic (confirmed)		Arm/hand	Radius
TARGET-40-PANZZJ-01A-01R	Male	Alive	0	1538	6855	Non-metastatic (confirmed)		Leg/foot	Leg NOS
TARGET-40-PARBGW-01A-01R	Female	Alive	0	286	4634	Metastatic (confirmed)	Bone only	Leg/foot	Femur
TARGET-40-0A4HX8-01A-01R	Male	Alive	0	1750	10635	Non-metastatic (confirmed)		Leg/Foot	Femur
TARGET-40-0A4I6O-01A-01R	Male	Dead	1	1906	6738	Non-metastatic (confirmed)		Leg/Foot	Tibia
TARGET-40-PALKDP-01A-01R	Female	Alive	0	3282	3388	Non-metastatic (confirmed)		Leg/foot	Femur
TARGET-40-0A4I9K-01A-01R	Male	Alive	0	2257	8237	Non-metastatic (Confirmed)		Leg/foot	Tibia
TARGET-40-0A4I0Q-01A-01R	Female	Dead	1	519	7269	Metastatic	Lung only	Leg/Foot	Femur
TARGET-40-PALFYN-01A-01R	Female	Dead	1	1003	4841	Non-metastatic (confirmed)		Leg/foot	Femur
TARGET-40-0A4HLD-01A-01R	Male	Alive	0	3946	7254	Non-metastatic (confirmed)		Leg/Foot	Tibia
TARGET-40-PAMHLF-01A-01R	Male	Alive	0	1913	3233	Non-metastatic (confirmed)		Leg/foot	Leg NOS
TARGET-40-PATJVI-01A-01R	Male	Alive	0	1575	5755	Metastatic (confirmed)	Lung only	Leg/foot	Fibula
TARGET-40-PAMEKS-01A-01R	Male	Dead	1	857	3942	Metastatic	Lung only	Leg/foot	Femur
TARGET-40-0A4I3S-01A-01R	Male	Alive	0	1844	8313	Non-metastatic (confirmed)		Leg/Foot	Pelvis - ilium
TARGET-40-PARKAF-01A-01R	Male	Dead	1	1061	6085	Non-metastatic (confirmed)		Leg/foot	Femur
TARGET-40-PAVDTY-01A-01R	Male	Alive	0	369	4898	Non-metastatic (confirmed)		Leg/foot	Tibia
TARGET-40-0A4I8U-01A-01R	Male	Alive	0	983	7328	Non-metastatic (confirmed)		Leg/Foot	Femur
TARGET-40-PASNZV-01A-01R	Male	Alive	0	1747	5947	Non-metastatic (confirmed)		Leg/foot	Femur
TARGET-40-PASUUH-01A-01R	Female	Alive	0	1625	5143	Non-metastatic (confirmed)		Leg/foot	Fibula
TARGET-40-PARGTM-01A-01R	Male	Alive	0	2610	5925	Non-metastatic (confirmed)		Leg/foot	Tibia
TARGET-40-PARFTG-01A-01R	Female	Dead	1	653	4987	Non-metastatic (confirmed)		Leg/foot	Femur
TARGET-40-PALECC-01A-01R	Female	Dead	1	754	3661	Non-metastatic (confirmed)		Arm/hand	Arm NOS
TARGET-40-PARJXU-01A-01R	Female	Dead	1	1631	4624	Metastatic (confirmed)	Lung only	Leg/foot	Femur
TARGET-40-PAKXLD-01A-01R	Female	Alive	0	2462	5245	Non-metastatic (confirmed)		Arm/hand	Humerus
TARGET-40-PASEFS-01A-01R	Male	Alive	0	2112	6625	Non-metastatic (confirmed)		Leg/foot	Tibia
TARGET-40-PAMLKS-01A-01R	Female	Dead	1	180	4509	Metastatic	Bone and lung	Leg/foot	Femur
TARGET-40-PAUBIT-01A-01R	Female	Alive	0	1029	4513	Non-metastatic (confirmed)		Leg/foot	Femur
TARGET-40-PAPXGT-01A-01R	Female	Alive	0	2526	4172	Non-metastatic (confirmed)		Leg/foot	Tibia
TARGET-40-PANGPE-01A-01R	Male	Alive	0	3378	4794	Non-metastatic (confirmed)		Leg/foot	Femur
TARGET-40-PATEEM-01A-01R	Male	Alive	0	1451	5875	Non-metastatic (confirmed)		Arm/hand	Humerus
TARGET-40-PALZGU-01A-01R	Male	Dead	1	2882	5603	Non-metastatic (confirmed)		Leg/foot	Femur
TARGET-40-PARDAX-01A-01R	Male	Dead	1	679	3680	Metastatic (confirmed)	Lung only	Leg/foot	Femur
TARGET-40-PAMRHD-01A-01R	Female	Dead	1	74	3942	Metastatic	Bone and lung	Leg/foot	Femur
TARGET-40-PAKUZU-01A-01R	Male	Alive	0	0	7270	Non-metastatic (confirmed)		Leg/foot	Femur
TARGET-40-0A4I4M-01A-01R	Female	Alive	0	708	6916	Non-metastatic (confirmed)		Leg/Foot	Tibia
