# Supplementary material for: A novel signature to guide osteosarcoma prognosis and immune microenvironment: Cuproptosis-related lncRNA
Source: Front Immunol. 2022 Jul 29;13:919231. doi: 10.3389/fimmu.2022.919231 (PMC9373797; doi:10.3389/fimmu.2022.919231)
Supplement: Supplementary file 3 [file DataSheet_3.xls]

id	TARGET-40-PALHRL-01A-01R	TARGET-40-0A4I4O-01A-01R	TARGET-40-PANXSC-01A-01R	TARGET-40-PATKSS-01A-01R	TARGET-40-PASYUK-01A-01R	TARGET-40-PANSEN-01A-01R	TARGET-40-PAMJXS-01A-01R	TARGET-40-PASSLM-01A-01R	TARGET-40-PAPWWC-01A-01R	TARGET-40-PATAWV-01A-01R	TARGET-40-PAKFVX-01A-01R	TARGET-40-PAKZZK-01A-01R	TARGET-40-PASFCV-01A-01R	TARGET-40-PASEBY-01A-01R	TARGET-40-PASRNE-01A-01R	TARGET-40-PATUXZ-01A-01R	TARGET-40-0A4I48-01A-01R	TARGET-40-PAMYYJ-01A-01R	TARGET-40-PATMIF-01A-01R	TARGET-40-PAPKWD-01A-01R	TARGET-40-PATPBS-01A-01R	TARGET-40-PANZHX-01A-01R	TARGET-40-PANGRW-01A-01R	TARGET-40-PAUTYB-01A-01R	TARGET-40-0A4HMC-01A-01R	TARGET-40-PAVCLP-01A-01R	TARGET-40-PAUXPZ-01A-01R	TARGET-40-PATMXR-01A-01R	TARGET-40-0A4I65-01A-01R	TARGET-40-PANMIG-01A-01R	TARGET-40-PAUUML-01A-01R	TARGET-40-PAPNVD-01A-01R	TARGET-40-0A4HXS-01A-01R	TARGET-40-PANPUM-01A-01R	TARGET-40-PAUVUL-01A-01R	TARGET-40-PAUYTT-01A-01R	TARGET-40-PAVALD-01A-01R	TARGET-40-PANVJJ-01A-01R	TARGET-40-0A4I5B-01A-01R	TARGET-40-0A4I0S-01A-01R	TARGET-40-PAPIJR-01A-01R	TARGET-40-PATMPU-01A-01R	TARGET-40-0A4I0W-01A-01R	TARGET-40-PAUTWB-01A-01R	TARGET-40-0A4I42-01A-01R	TARGET-40-PASKZZ-01A-01R	TARGET-40-PAMHYN-01A-01R	TARGET-40-PALWWX-01A-01R	TARGET-40-PALKGN-01A-01R
OR13A1	0	0.0452	0.0932	0	0	0.0116	0	0.0339	0.0883	0	0.007	0.0126	0	0.158	0.0435	0.6419	0	0.2357	0.0664	0	0.0066	0.0173	0.1054	0.0482	0.0893	0	0.1623	0	0.1336	0	0	1.3939	0.0271	0.0395	0.0376	0	0.0108	0	0.0381	0.0524	0.1131	0.174	0.0145	0	0.0203	0.036	0	0	0
AC106028.3	0.1479	0.0424	0.4522	0	0.1984	0.6799	0.0943	0.2686	0.295	0.2254	0.2014	0.2518	0.1847	0.4856	0.4537	0.4555	1.0619	0.219	0.0982	0.1384	0.3859	0.0867	0.1232	0.9416	0.2948	0.0115	0.0254	0.5414	0.1569	0.1671	0.6427	2.8719	0.113	0.2474	1.0516	0.0339	0.1218	0.6345	0.1073	0.2232	0.354	0.7112	0.0816	0.3441	0.4323	0.1128	0.6108	0.2138	0.1537
AC007389.4	0	0	0.0639	0	0	0.1267	0.0413	0	0	0.0897	0	0.2067	0.2889	0.2756	0.1589	0.7626	0	0.0208	0.0993	0.0337	0.018	0.0474	0.1156	0.1057	0.0223	0.351	0.0556	0.1129	0.0229	0	0	3.0818	0.0247	0.0433	1.4431	0	0.0296	0.3473	0.0783	0.1437	0.0775	0.0753	0.0793	0	0.0557	0.1975	0.0557	0.0213	0
TENT5D	0	0	0.0237	0	0	0.0078	0.0051	0	0	0	0.0047	0	0	0.0097	0	0.421	0.1939	0.0052	0.0082	0	0	0	0	0.0523	0	0	0	0	0	0	0	0.8848	0	0	0	0	0	0	0.0194	0.0071	0	0	0.0098	0.0093	0.0207	0.0122	0	0	0.0104
KCTD3	2.0393	6.362	8.6871	19.1883	7.5252	5.5589	8.9841	7.9506	8.6375	15.1748	3.5153	8.5794	8.2725	9.9062	8.9603	6.559	3.2683	4.3291	6.5016	11.7295	9.2847	5.1043	6.3362	6.488	8.601	7.7213	7.8023	7.1004	9.0374	5.7146	8.3935	10.9874	11.6848	14.1212	20.5755	3.0186	12.6885	7.0438	11.3413	9.1483	7.594	9.8373	3.7691	7.6405	11.7866	7.4824	4.3427	5.5888	3.5532
AP003481.1	0	0.2441	0.5537	0.5094	0.0685	0.0999	0	0.1464	0	0	0	0.1629	0.0455	0.1241	0.0626	0.9248	0.6772	0	0.4173	0	0.1983	0	0.0608	0.0417	0.1053	0	0	0.2669	0	0.0641	0	2.5265	0	0.1366	0.1625	0.2929	0	0.2106	0.0411	0.0906	0	0.1584	0.0625	0	0.1316	0.0778	0.1757	0.0671	0.0663
AP001962.1	0	0	0	0	0	0	0	0	0	0	0.0272	0	0	0	0	0.3329	0.0358	0.0296	0	0	0	0	0	0	0	0	0.0789	0	0.0325	0	0	0	0	0.0307	0	0	0	0.0379	0	0	0	0	0.0844	0	0	0	0	0	0
MIR548AA1	0	0.5063	0.261	0.587	0	0.7767	0.1688	1.0119	0	1.1	0	0	0	1.2874	0.3248	2.3978	0	0.852	0.2705	32.2102	0.2939	0	0.1575	0.216	0	1.23	0	0.9228	0.1872	0	2.8754	5.039	0	0.1771	0	0	0.9685	1.0919	0	0	0.9505	0.6159	1.2974	1.2316	1.3653	0	0	0	0.3439
RF00019	0	0	0.4965	0.2791	0.3376	0.4924	0	0	0	0	0	0	0	1.5304	0.3088	0	0	0	0.3858	0	0	0.1843	0	0.2055	1.5573	0.1949	4.7561	0	0	0	0	3.8336	0	0	0.8014	6.6436	0	0.4154	0	0.1117	0	0	0.3084	0.2928	0.2164	0	0.2166	0.8269	0.327
CCNT2P1	0	0.0187	0.1155	0.0433	0	0	0	0.0187	0	0.0541	0	0.0415	0	0.0475	0.0719	1.0966	0	0	0	0.0203	0	0.0286	0	0	0.0268	0.1058	0.0671	0.017	0	0	0.0353	2.9736	0	0	0	1.1427	0	0	0	0.0173	0	0	0.012	0	0	0	0.0336	0	0
CEBPE	0.0472	0.2054	0.2607	0.0183	0.2216	0.0485	0.137	0.1105	0.0103	0.0458	0.1174	0.1758	0.1179	0.1607	0.1216	0.5089	0.0774	0.0745	0.2026	0.0344	0.0734	0.0363	0.0393	0.0135	0.0227	0.0768	0.1703	0.1008	0.0467	0.0518	0.0897	0	0.1136	0.1105	0.0701	0	0	0.0409	0.0932	0.1907	0.2175	0.0384	0.0506	0.173	0.0426	0.126	0.0426	0.0868	0.0644
AC245052.3	0	0.0545	1.1804	0.0948	0.4205	0.1394	0.1272	0.1362	0.0888	0.0789	0.1181	0.1516	0.0763	0.104	0.2797	0.5163	0.0667	0.1651	0.1456	0.0889	0.3322	0.0209	0.3052	0.0465	0.0784	0.0883	0	0.2484	0.0202	0.1788	0.1548	0.7595	0.1306	0.3241	0.121	0.1308	0.1043	0.3527	0.1148	0.1138	0.1023	0.2431	0.0524	0.0663	0.343	0	0.2207	0.1685	0.037
POLR3GP2	0	0.0368	0.1137	0.0426	0	0.0376	0	0.3306	0	0	0	0.1636	0	0.3272	0.0472	0.6964	0	0	0	0	0.064	0.0844	0	0.0627	0	0	0	0.1005	0	0	0	0.8781	0.1468	0.0771	4.6093	0	0	0	0	0	0	0	0	0.0894	0.033	0	0.2646	0.0253	0
TSPY5P	0	0	0	0	0	0.0258	0.0168	0	0	0	0	0	0	0.0321	0	0	0	0	0	0	0	0	0	0	0	0	0	0	0	0	0	0	0.0605	0.0177	0	0	0.0965	0	0	0	0	0	0.0162	0	0	0	0	0	0
OSCP1	3.1843	2.0875	1.771	2.2772	1.2847	3.5131	1.351	1.3907	2.9623	0.893	2.0062	2.1262	1.9391	1.9372	0.983	1.7018	1.2577	1.7845	0.4093	3.2087	1.0735	1.7536	1.9072	1.0373	1.4307	1.2125	1.4079	1.7658	1.4069	1.9709	1.5339	9.5372	0.626	1.7559	0.6059	1.7648	1.1962	2.6517	1.2912	1.7044	1.3337	1.2571	1.7999	2.2817	1.5597	1.1936	2.0442	2.0269	0.9213
PAGE2	40.681	0.2601	4.7118	0.5169	0.3647	4.4833	1.6352	0.2227	0.0969	0.6457	1.9775	0	43.7005	1.5114	2.6212	0.563	0.1819	0.3751	41.0994	0.0808	1.9837	0.5405	0.809	1.4584	1.9759	0.6618	0	0.1016	0.1374	0.0731	0	0.2958	0	1.2734	0.5359	0.2674	0	0.1923	0.1878	3.8617	1.4413	2.5607	0.119	1.0844	1.8032	5.153	0.3008	9.315	1.0598
SNORD116-6	0	0.5116	0	0	0	0.2616	0	0.2556	0	0.741	0	0	0	0.6504	0	0	0	0.1722	0	1.1127	0.1485	0	0	0.4366	0	0	0	0	0	0	0	0	0.2043	0.1789	0.8515	0	0	0	0.431	0	0	0	0	0	0.4599	0.4078	0.2301	0	0
AC099778.1	1.8621	2.0174	1.8683	1.4302	0.7389	2.6547	1.0112	0.9117	0.7538	1.5075	0.7794	2.6446	0.899	2.1075	1.8298	3.5539	1.3211	1.0119	2.0181	0.7825	0.9621	0.3936	0.9834	2.2261	0.6834	1.2694	0.8077	1.4871	0.1425	0.7673	2.4325	0.7673	1.7034	1.7079	0.7842	2.328	1.3887	2.2391	1.1151	0.7454	0.8041	0.7086	0.3951	2.2348	0.6237	1.6185	2.7627	1.3594	0.6983
DNAJC28	0.192	0.3361	0.4179	0.1948	0.4991	1.5873	0.3494	0.6421	0.741	0.6873	0.2937	1.6716	0.5994	0.3771	0.596	0.2809	0.3146	0.2928	0.264	0.3548	0.3156	0.4391	0.7135	0.4724	0.3197	0.2241	0.1243	0.3513	0.117	0.3438	0.262	2.4793	0.971	0.7054	0.7898	0.2609	0.1891	0.8954	0.6663	0.4404	0.2845	0.5371	0.076	0.5771	0.1511	0.0788	0.4624	0.7131	0.47
ART1	0	0	0	0	0.7982	0.0171	0.0112	0	0.0218	0	0	0.0372	0	0	0	0.4439	0	0.7098	0	0	0	0	0	0	0	0.0813	0.6313	0.0458	0	0.011	0	0	0.3208	0.0234	0.0186	0	0	0	0.0141	0.0078	0	0	0	0.0407	0	0	0.0452	0	0
ADGRF2	0	0	0	0.0045	0.0054	0.0118	0.0102	0.0115	0	0.0167	0	0.0171	0	0	0.0049	0.4437	0.0877	0	0	0	0.0022	0	0	0.0066	0.0414	0.0218	0.0552	0.035	0.0085	0	0	0.0306	0	0.0161	0.0043	0.023	0	0	0.0097	0.0036	0	0.0374	0.0098	0	0.0414	0	0.0311	0.0475	0
AC041040.1	1.1389	0.4151	0.3406	0.6678	1.0573	5.2412	0.8361	1.3289	0.4803	0.3926	0.5086	3.2416	2.4179	1.6261	0.4347	0.9788	1.2234	0.7469	0.7104	0	1.7748	0.8627	0.5745	0.6795	0.2801	2.2086	1.0345	0.1544	1.9043	1.5174	1.0904	0.5058	0.6359	3.887	0.5169	0.2236	0.2268	1.9948	0.5923	0.1965	0.4982	1.676	1.7147	1.3805	0.3731	1.0129	1.5773	0.8321	1.4384
LINC01850	0	0	0	0	0	0	0	0	0	0	0	0	0	0.0875	0	0.2606	0	0	0	0	0	0	0.1284	0	0.2966	0	0	0.0627	0	0	0	4.3812	0	0	0	0	0	0	0	0.0319	0	0	0	0	0	0	0.0619	0	0
FAM86GP	0.0378	0.1012	0.6259	0.1173	0.0709	0.1293	0.1012	0.2022	0.1648	0.0733	1.0175	0.0281	0.118	0.0643	0.0324	0.9102	0	0.0681	0.0811	3.1352	0.0294	0.0387	0.3147	0.4316	0.4362	0	0	0.0461	0.0561	1.4936	0.0957	0.1007	0.101	0.1061	0.1684	0.3034	0.4112	0.24	0.3196	0.0352	0.1899	1.0869	0.4536	0.5536	0.3864	0.0403	0.6825	0.0347	0.0687
WNT10A	0.5161	0.8636	0.2004	1.794	0.4946	1.1409	0.0528	0.0575	0.0375	0.4065	0.0045	0.1281	0.0739	0.0366	0.2493	0.7362	0.3054	0.0291	1.1188	5.0481	0.0084	0.0551	0.0761	0.4054	0.5742	0.0524	0.0388	0.1049	0.2342	0.2172	0	3.2375	1.4828	0.5437	0.1118	0.0086	3.4967	0.5401	1.1885	0.0668	1.6122	0.0175	0.0046	0.0438	0.7828	0.0688	0.0712	0.084	0.0587
SLC10A1	0.0179	0.4314	0.0989	0.0695	0.0168	0.0613	0.016	0.1078	0	0.1389	0.0223	0.0133	0.0112	0.1219	0.1076	0.84	0.0391	0.0081	0.0704	0.0261	0.0417	0.0551	0	0.0102	0.0258	0	0.0215	0.0546	0.0089	0.0236	0.1815	1.4313	0	0.0503	0.0266	0.1007	0.0344	0.2068	0.0808	0.1224	0.045	0.0389	0.0154	0.0146	0.0539	0.0382	0.0755	0.0247	0.0326
MIR6807	0	0.2669	0	0	1.4974	0	0	0.2667	0	0	0	0.5939	0	0	0.6848	1.0112	0	0.1797	0	0	0.1549	0	0.3322	0	0.1918	0	0	0.4865	0	0.5255	0	0	0	0	0	0	0	0.2303	0	0	0	0	0	0	1.4395	0.4256	0	0.1834	0
TMEM150C	17.9078	10.1609	15.3198	2.5128	6.9143	2.1413	3.4083	8.8369	7.7651	0.591	1.1966	9.7632	3.8688	8.53	4.119	5.4107	6.2932	1.9631	3.0552	2.1896	7.3378	3.0016	6.568	14.5056	5.7406	6.8303	6.1871	12.3986	4.0712	4.8021	6.61	12.1163	8.2639	7.8237	4.2085	16.4128	3.154	2.0369	12.9454	3.1476	4.8638	14.7381	6.4149	26.1555	8.0752	10.2384	28.6732	1.7094	2.817
AC104393.1	0	0.0963	0.3972	0	0	0	0	0	0	0	0	0	0	0	0.3706	0.7297	0	0	0	0	0	0	0	0	0	0	0	0	0	0	0	1.1501	0	0	0.2137	0	0	0	0	0	0	0	0	0	0.1731	0.4606	0	0	0
NR0B1	0.6161	0.0223	0.023	0.0646	0	0	0.0149	0	0.0073	0	0	0	0	0.0142	0	0.1267	0	0	0.0298	0	0	0	0	0.0095	0	0	0	0	0	0.0073	0	0	0.0089	0	0	0	0.0107	0	0	0	0	0	0.0071	0.0136	0	0	0.0401	0.0459	0
AC114689.1	0	0	0.0204	0	0	0	0	0.0692	0	0.0286	0	0	0	0.0754	0.0254	0.0936	0	0.0133	0	0	0.0057	0	0	0.0169	0.0213	0.016	0.1243	0.045	0.0219	0	0.1123	1.889	0	0	0.0658	0	0	0.0085	0.0083	0.0092	0	0	0	0	0	0.063	0.08	0.0068	0
FBXO22	2.656	2.9521	2.3702	1.0896	2.1036	3.2992	1.9369	2.7758	2.0485	2.0762	2.0609	2.1024	1.9759	4.8292	2.632	3.7962	2.38	1.4829	2.6464	3.8781	1.8277	1.6648	1.66	1.604	2.1054	1.1288	1.766	1.5313	1.3853	0.8141	3.5383	4.567	2.8445	1.6485	3.9846	1.6278	4.1308	2.7702	5.4182	2.4222	3.118	2.5251	1.1562	1.6425	3.3062	1.9018	3.124	2.3899	1.6515
SAA2-SAA4	0	0	0	0	3.8267	0	0	0	0	0	0	0	0	0	0	0	0	0	0	0	0	0	0	0	0.08	0	0	0	0	0	0	0	0	0	0	0	0	0	0	0	0	0	0	0	0.025	0	0	0	0
RF00156	0	0	0	0	0	0	0	0	0	0	0	0	0	0	0	0	0	0	0	0	0	0	0	0	0	0.1495	0	0	0	0	0	0	0	0	0	3.1013	0	0	0	0	0	0.1497	0	0	0	0	0.1661	0	0
AC131212.1	0	0.0368	0.2653	0.2131	0.2062	0.1504	0.0245	0.1837	0	0	0	0.2045	0.0686	0.0467	0	0.6964	0	0.0247	0	0.08	0.0213	0	0	0.0314	0.2114	0	0.1981	0.0335	0	0.0241	0	0	0.0587	0	0	0.0441	0.0703	0.0634	0	0.0682	0	0.2385	0.0942	0.1341	0.0661	0	0	0.2525	0.0999
LINC02120	0	0	0.0126	0.1134	0	0.05	0	0	0	0	0.0151	0	0	0.0155	0.0628	0.417	0.02	0	0	0	0	0	0	0	0	0	0	0.0223	0	0	0	0.4868	0	0.0171	0.0136	0	0	0.0211	0	0	0	0	0.0783	0	0	0	0.033	0.0252	0
PTPRN2	0.2884	0.2134	0.8173	1.3844	1.3753	0.2131	0.2745	0.0965	1.0266	0.1398	7.9345	0.9383	0.564	1.0982	0.7365	24.755	0.8458	0.4446	0.8224	0.1492	0.3008	1.1905	0.3478	0.8369	0.3506	0.6048	2.7832	6.4497	0.65	0.2567	0.1924	2.1036	0.6654	0.6469	0.1973	1.7618	0.413	0.6224	0.9246	0.4645	0.6804	2.3362	1.188	0.9949	17.5789	0.5509	0.2514	0.3909	0.6074
DEFB108F	0	0	0.1141	0	0	0	0	0	0	0	0	0	0	0	0	0.4191	0	0	0	0	0	0	0	0	0.477	0	0	0	0	0	0	1.321	0	0	0.491	0	0	0	0	0.1027	0	0	0	0	0	0	0	0	0
AC020895.2	0	0	0.0138	0	0	0.0137	0	0	0	0	0	0.0149	0	0.034	0	0.8094	0	0.018	0.0071	0.0145	0.0155	0.0102	0	0	0.0288	0.0216	0.048	0.0122	0.0099	0	0	1.9137	0.0107	0.0467	0.0296	0.032	0	0	0.0338	0.031	0	0.0108	0	0	0	0	0.012	0	0
AP001094.1	0	0.1272	0.1312	0	0	0	0	0	0	0	0.4725	0	0.1187	1.4558	0.3264	0.482	0	0	0	0	0.1477	0	0.3958	0	0	0	0	0	0	0	0	0	0	0.089	0	0	0	0.1098	0	0	0	0.3095	0	0	0.1144	0	0	0	0
LINC01166	0.014	0	0.0097	0.0217	0	0.0096	0	0	0	0	0.0116	0.0209	0	0	0	0.4263	0	0	0	0	0	0	0.0058	0	0	0	0	0.0085	0.0347	0	0	0.112	0	0	0	0	0	0	0	0	0	0.0076	0.018	0	0	0	0	0	0
FTH1P22	0	0.0472	0.4383	0.0548	0.861	0.0483	0.0315	0.1416	0	0.0684	0.0292	0.1576	0.1762	0.3002	0.1212	0.6262	0.1927	0.0318	0.0252	0	0.0274	0	0.0294	0	0.1018	0.2677	0	0	0.2445	0	0.0894	1.6919	0.0377	0.033	0.6812	0	0	0.1222	0.3979	0.1753	0.1182	0	0	0.2297	0.0424	0	0.3823	0.0649	0
LINC01006	0.7959	1.0098	2.6254	7.7569	1.225	1.4318	0.4999	1.6281	0.1615	2.1175	3.0023	0.7581	0.861	0.7009	3.2105	7.0761	1.9511	0.1751	0.4732	8.1379	1.1505	0.9867	3.1337	1.5173	3.3616	1.866	0.8789	1.575	0.0779	1.9512	4.1044	5.0555	4.9272	2.184	0.7699	0.7656	1.5937	2.4796	0.9916	0.7417	0.6435	4.1243	0.1905	1.439	4.3879	0.2469	0.2898	1.4256	1.4306
MFN1	4.3724	4.5097	5.3474	7.0113	6.3191	5.9824	8.1155	10.0141	6.134	8.6275	4.9422	4.5904	6.4026	4.5858	5.4362	7.5198	3.747	4.2563	6.3221	4.6263	8.2423	6.5657	4.6374	7.0464	4.6457	11.5226	4.6198	10.4392	5.6823	5.3533	7.5303	9.8462	7.3278	11.2517	6.2345	6.1032	9.4738	5.3802	13.6456	6.3701	5.6644	8.5375	4.8721	6.708	5.81	5.4222	3.4264	7.2239	3.1808
AC011498.3	1.0316	0.0432	0.5785	0.8006	0.1816	0.0883	0.0576	0.1294	0	0.25	0.0801	0.048	0.1208	0.3292	0.3322	0.981	0.2817	0.3486	0.1614	0.0469	0.1753	0.0661	0.1611	0.0737	0.6514	0.1398	0	0.1573	0.5106	0.1699	0.2451	2.2334	0.1034	0.3925	0	0.1036	0.0413	0.1117	0.1454	0.1001	0.054	0.35	0.1382	0.0525	0.194	0	0.1165	0.1186	0.2345
FCGR1A	2.8878	2.8832	4.0964	0.3324	11.1315	3.6356	0.3223	0.2865	1.0037	0.6525	0.289	3.0525	10.0706	1.8224	2.2066	0.512	3.081	0.6726	8.0728	0.285	0.7464	3.4622	0.581	2.6353	1.7779	2.527	0.0736	1.0674	0.8662	0.6181	0.2016	0.4565	1.2951	0.3438	0.2545	0.4029	0.0313	2.8122	2.6292	2.866	3.4237	0.9232	1.5951	1.2651	0.5227	0.9141	2.0263	3.7362	11.4386
MIR3670-1	0	0	0.3896	0	0	0	0	0	0	0	0	0	0	0	0	0	0	0	0	0	0	0	0	0	0	0	0	0	0	0	0	0	0	0	0	0	0	0	0	0	0	0	0	0	0	0	0	0	0
HPS4	2.5382	6.3292	6.3033	2.4769	3.3092	6.2052	3.9917	2.7197	2.0456	7.4683	1.9496	3.086	2.0736	2.9129	1.8932	3.089	3.1406	2.5922	2.5853	2.561	3.2412	1.6027	2.6968	1.4694	2.9956	1.35	1.1944	4.5784	3.0047	2.6632	2.4963	4.1888	2.7791	3.121	3.3788	2.5714	2.7336	2.7132	2.7478	3.0481	3.2749	4.8333	2.5503	4.3266	3.7218	2.2731	3.903	2.5768	3.9015
DSTNP4	0	0	0.2671	0.1802	0.0727	0.159	0.1728	0	0.2026	0.075	0.0962	0	0.0483	0.1317	0.2658	0.8832	0.0845	0.3836	0.0277	0.5634	0.3909	0	0.0645	0	0	0	0.093	0.3305	0.0766	0.034	0.1961	0.2062	0	0.1087	0.115	0.1243	0.0495	0.0447	0.0873	0.024	0	0.4621	0.0996	0.063	0.1863	0	0.1864	0.0356	0
AC245100.8	2.0804	0.9284	1.0531	1.9644	2.4414	0.3323	1.7027	0.835	1.5431	0.6051	2.7583	0.5164	2.8796	0.7377	1.6376	0.3078	0.5871	0.8436	0.7811	0.6562	0.7005	0.7287	0.6499	3.8823	1.7016	3.74	1.6674	0.5076	0.5836	0.0762	0.0439	1.5708	0.3892	1.6561	4.6615	0.0557	0.5327	2.2024	1.0364	0.7001	2.3818	0.4141	1.1597	1.3267	1.0014	0.7771	0.4593	4.0817	0.7252
PDE1A	0.499	0.7108	1.3778	0.063	0.5066	0.4846	0.0958	0.132	0.0835	0.1181	0.0337	0.1426	0.645	0.1383	0.2591	0.4415	1.0681	0.0889	0.2096	0.0169	0.1014	0.1963	0.742	0.0762	0.12	0.0692	0.0907	0.0354	0.0201	0.1198	0.0147	1.6855	0.0962	0.0408	2.5127	0.9227	0.0037	0.4088	0.3534	0.1226	0.491	0.085	0.1045	0.4582	0.0663	0.0681	0.1258	0.2188	1.2242
AC012668.1	0	0	0	0	0.1511	0	0	0	0	0	0	0	0	0	0.4145	0.204	0	0	0	0	0	0	0	0	0	0	0	0	0	0	0	4.2876	0	0	0	0	0	0	0	0.05	0	0	0.345	0.131	0	0.1717	0	0.148	0
HBQ1	0.1369	0.6414	0.1417	0.0531	0.1285	0.0937	0	0.0916	0	0	0	0.1019	0.0427	0.0582	0.3526	0.9546	1.0841	0.0617	0.1224	0.548	0	0.1052	0.0285	0.3519	1.4159	0.1484	0.0823	0.0417	0.0339	0	0.0867	5.2891	0.0366	0.2884	0.2033	0	0.0876	0.0395	0.579	0.085	0.172	0.0372	0.0293	0	0.4118	0.1461	0	0	0.1867
ARHGAP26-AS1	0.0741	0.0496	0.0512	0.0288	0	0	0	0.0248	0	0	0	0.0276	0.0694	0.0946	0	0.3759	0	0.0167	0	0	0	0	0	0.0423	0.0178	0.0201	0	0.0226	0.0183	0.0163	0	3.0611	0	0.0174	0.0275	0.8035	0	0.0214	0	0.0576	0.031	0	0.0477	0.0302	0.0223	0	0.1116	0.0341	0
AL021407.3	0	0.0505	1.563	0	0.4252	0.155	0.8761	0.202	0.0329	0.0732	0.2189	0.3935	0.0471	0.257	0.1945	0.9571	0.0412	0	0	0.3297	0.1173	0.1548	0.0629	0	0.0726	0.1227	2.0872	0.1381	0	0.0332	0.4782	0.2011	0	0.106	0.5046	0	0	0.4359	0.4257	0.2345	0	0.4507	0	0.2458	0.3633	0	0	0.0347	0
LINC01724	0.1772	0	0	0	0.0555	0	0.0264	0	0.0258	0	0	0	0	0	0	0.2247	0	0	0.0211	0	0	0	0	0	0	0	0.071	0	0	0	0	0.1574	0.0316	0	0	0	0	0	0.0333	0	0	0	0	0	0.0355	0	0	0	0
CLDN1	0.02	3.8681	0.3318	0.3031	0.818	1.145	0.1878	0.3082	0.3496	0.1651	0.029	1.5363	2.4514	1.3466	1.5738	0.6604	1.3894	0.4061	1.2785	0.051	0.5175	1.0267	0.5214	0.1316	0.4144	0.19	0.0361	0.446	0.7436	0.5543	0.5965	1.1209	0.0375	0.1923	0.0223	0.2735	0.1539	1.5209	0.0734	2.4172	1.2584	0.8481	1.181	0.1794	0.223	0.6092	0.3558	0.2855	0.1002
AC005674.2	0.1463	0.4198	0.6637	0	0.9812	0.1932	0.2893	0.5453	0.228	0.6586	0.2295	0.5681	0.0131	0.2046	0.5834	0.8349	0.4338	0.0895	0.0897	0.1674	0.3736	0.1982	0.3004	0.0776	0.0805	0.2096	0.2513	0.7268	0.1966	0.1423	0.3311	0.6684	0.0447	0.2202	0.0699	0.0504	0.4082	0.4526	0.6425	0.5811	0.7179	0.1362	0.2151	0.1787	0.5597	0.4462	0.1699	0.0769	0.1236
RF00181	0	0	0	0	0	0	0	0	0	0	0	0	0	0	0	1.9116	0	0	0	0	0	0	0	0	0	0	0	0	0	0	0	0	0	0	0.3733	0	0	0	0	0.1561	0	0	0	0	0	0	0	0	0
TTTY7B	0	0	0	0	0	0	0	0	0	0	0	0	0	0	0	0	0	0	0	0	0	0	0	0	0	0	0	0	0	0	0	0	0	0.0117	0	0	0	0	0	0	0	0	0	0	0	0	0	0	0
SNRNP25	25.4158	4.9032	10.683	2.8378	6.7642	5.4496	9.0929	3.0233	17.1718	4.9631	10.2073	3.1156	3.6232	6.3766	4.8488	6.0806	5.1205	8.275	4.0425	5.559	4.8952	8.1544	4.2792	5.6979	6.2581	4.0158	2.4501	1.8063	5.4004	2.6067	8.021	6.7407	5.5434	6.8261	2.048	2.0797	4.4592	5.0396	8.6609	3.1952	6.4676	2.1475	2.8017	4.7823	7.6534	4.1582	9.8611	6.5547	9.0593
AL157395.1	0.335	0.6728	0.2312	0.325	0.0786	0.4014	0.1122	0.3922	0.0365	0.0812	0.1735	0.0624	0.1046	0.1426	0.0719	1.9116	0.4117	0.3396	0.1497	0.1219	0.0976	0.0859	0.314	0	0.2418	0.0454	0.7048	0	0.1244	0.1839	1.3797	1.3391	0.0895	0.1961	0.1866	0	0.0536	0.0967	0.1889	0.1821	0.1403	0.1364	0.1796	0.5455	0.4032	0.3575	0.1009	0.5392	0.1523
AC120024.1	0.0737	0.2715	0.0509	0.1431	0.0346	0	0.0823	0.0986	0.1287	0.2145	0.0458	0.1647	0.0921	0.0941	0.0633	1.4025	0.7451	0.3322	0.1055	0	0.0716	0.0945	0.215	0.5476	0.2306	0.04	0	0.045	0	0.0648	0.0934	0.393	0.335	0	0.0274	0.0296	0	0.2342	0.0832	0.0802	0	0.02	0.3952	0.03	0	0	0.0444	0.0509	0.3353
AC138749.2	0	0	0	0	0	0	0	0	0	0	0	0	0	0	0	0	0	0	0	0	0	0	0	0	0	0	0	0	0	0	0	0	0	0	0	0	0	0	0	0	0	0	0	0	0	0	0	0	0
DRAIC	0.013	0.0436	0.1168	0.0202	0.0489	0.0891	0.0581	0.1219	0.1306	0.2902	0.2372	0	0.0325	0.0554	0.067	0.561	0.0142	0.0176	0.0651	0.0663	0.0152	0.0133	0.0054	0.0149	0.0501	0.0282	0.0782	0.0159	0	0.0057	0.1154	2.5315	0.0209	0.0853	0.4833	0.0209	0.1	0.0526	0.1248	0.0323	0.0327	0.0071	0.0112	0.053	0.1331	0.0833	0.0078	0.0539	0.0118
ZNF542P	1.5018	4.9217	4.0817	4.0976	3.8258	7.1166	2.123	7.5762	3.9519	2.7225	1.831	4.0249	4.5668	2.3032	4.4263	5.1278	5.4258	1.378	2.8557	3.4619	2.1941	4.2579	3.9909	4.0795	4.5535	3.5741	1.3353	3.5307	4.0268	3.8928	4.1926	4.5231	3.1694	1.6518	1.1561	4.9565	5.2679	8.2564	2.9247	2.5682	4.8882	3.7745	2.3781	3.7316	2.4803	1.945	1.7145	4.5356	3.4355
AC021148.1	0.2889	0.3272	0.3681	0.069	0.1252	0.3194	0.1686	0.431	0.3781	1.1418	0.3038	0.4302	0.2359	0.1513	0.2862	0.2536	0.1942	0.2202	0.0715	0.1294	0.1899	0.3645	0.2221	0.0889	0.0321	0.3131	0.8548	0.2846	0.077	0.5563	0.3379	0.7105	0.3326	0.541	0.033	0.0357	0.7255	0.6415	0.2506	0.1795	0.2048	1.2182	0.181	0.2352	1.0027	0.3557	1.2711	0.2146	0.3637
AC074031.1	0	0.0335	0.0345	0	0	0.1711	0.0223	0	0	0	0	0	0.0312	0.0425	0	1.7111	0.0273	0	0	0	0	0	0	0	0	0.0271	0	0	0	0	0	2.2641	0	0	0	0	0	0	0.0564	0.0155	0	0	0	0.0407	0	0.2134	0.0301	0	0
AC073263.2	0.0197	0.0395	0.0544	0	0.0185	0.0539	0.0264	0.0263	0.0086	0.0382	0.0571	0	0.0246	0.1173	0.1015	0.3995	0.0215	0.0621	0.0422	0.0287	0.0459	0	0.041	0.0225	0.0095	0.064	0.071	0.0841	0	0.0605	0	1.7841	0	0.0184	0.117	0	0.1765	0.0569	0.0111	0.0367	0.033	0.0534	0.0676	0	0.0711	0	0.0711	0.0362	0.0358
AL445465.2	0.2387	0.1598	0.2746	0	0.0747	0.109	0.1421	0.5323	0	0	0.2308	0	0	0.1354	0.1367	1.1099	0.1739	0.1434	0.1707	0.2896	0.1237	0.0816	0.0331	0.0455	0	0	0.0957	0.0971	0	0.1398	0	1.4844	0	0	0	0	0	0	0.0449	0	0	0.1296	0.3412	0	0.1915	0.1699	0.1917	0	0
AL031713.1	0	0	0	0.0431	0	0.076	0	0	0	0	0	0	0.0347	0	0	0.3519	0.1516	0	0	0	0.0216	0	0	0	0	0	0	0	0	0.0244	0.211	0.4437	0	0	0	0	0	0.032	0	0.0172	0	0	0	0	0	0	0	0	0
RN7SKP124	0	0	0.1485	0	0	0	0.048	0	0	0.1043	0	0.0801	0	0	0	0	0	0	0	0.0783	0	0	0	0.3687	0	0	0.1293	0	0	0	0	6.5935	0	0.1007	0	0	0	0.0621	0.182	0	0	0	0	0	0.0647	0	0	0	0.0978
SSH1	1.4031	3.5018	3.7154	2.499	4.6814	4.5315	3.0316	3.6613	2.4542	3.3812	2.0639	2.9954	4.2893	4.641	4.0869	4.1471	3.9544	2.5776	3.0834	3.1596	4.1766	3.8158	3.1784	1.6261	3.3947	4.2102	1.9538	3.639	4.7532	3.9096	4.3105	3.1404	1.6174	3.1467	3.7769	4.2825	2.7174	4.6382	4.8744	4.5137	4.2893	4.6916	3.2886	3.9774	3.0763	5.0579	2.872	2.4055	4.6676
INS	0	0	0	0	0	0	0.0211	0	0	0	0	0	0	0	0	0.0599	0	0	0	0	0	0	0.0197	0	0	0	0	0	0	0	0	0	0	0.0221	0.0351	0	0	0	0	0	0	0	0	0	0	0.1009	0	0	0
SAMD12-AS1	0	0	0	0	0	0	0	0.0279	0	0	0.0173	0	0	0.0355	0	0.5286	0	0	0	0	0	0	0.0521	0.0714	0	0	0.1503	0	0	0	0	4.5546	0	0	0	0.067	0	0	0	0.0129	0	0	0	0	0	0	0.1506	0.0192	0
RNU6-14P	0	0	0	0	0.3249	0	0.1545	0.2315	0	0	0	0	0.2161	0	0.5944	0	0	0	0	0	0	0	0	0	0	0.1876	0	0	0	0	0	4.6111	0	0	1.0282	0	0	0.1998	0	0	0	0	0	0	0	0	0.2084	0	0
ECM1	9.6626	12.1246	11.3042	6.533	10.455	5.845	25.5497	21.2451	5.8782	39.6738	14.5026	42.1148	12.3399	9.7283	11.9256	11.8922	40.0379	15.3134	10.6815	7.8523	35.1049	32.2181	32.9872	6.948	9.9384	24.8375	13.9001	4.4688	50.0035	6.2969	76.3683	13.7615	13.8262	16.6662	4.1277	6.331	1.8243	4.9364	15.6337	29.2518	16.2894	4.996	32.4026	7.3863	11.7526	55.4178	0.9599	37.9352	11.07
AC005379.1	0	0.2246	0.3088	0.434	0	0.0766	0.0499	0.2993	0	0	0	0.0833	0	0.1904	0	0.4255	0	0	0.28	0.0814	0.3476	0	0	0	0.1076	0.4244	0.4034	0.2729	0.1107	0	0.4252	0	0.2391	0	0.2492	0	0.2864	0	0.1892	0.2085	0.4685	0.1214	0.048	0.3642	0.2692	0	0	0	0
ARFGEF1	1.351	4.5531	3.8224	3.3609	4.9133	8.9606	4.6563	4.5834	3.506	7.9044	2.4621	9.0669	5.2225	4.4823	5.8179	6.3775	4.0384	3.6085	3.6627	5.8593	5.1007	3.6836	2.3567	2.4949	4.492	2.9418	3.0634	3.4514	6.0719	3.5356	6.9579	6.5765	1.7662	4.3594	12.8987	3.0779	3.8108	5.8857	8.2246	4.2195	3.4625	6.4658	4.9888	8.4614	6.9358	5.0715	5.8981	4.4871	1.8398
SIRLNT	0.0463	0	0.064	0	0.0435	0.3332	0	0.0155	0	0.674	0	0.0173	0.3762	0.0197	0.0199	0.4408	0.038	0.0104	0.0083	0.0506	0.5042	0.0238	0	0	0.1003	0.0126	0	0.0141	0.0115	0.0204	0	1.1116	0	0.0109	0.0344	0	0	0.0401	0.0261	0.0144	0	0	0.1391	0	0.0139	0	0	1.8222	0.0632
PSAPL1	0	0	0	0.0106	0	0.0187	0	0.0091	0	0	0.0057	0	0	0	0	0.1904	0	0.0061	0	0	0	0	0	0	0	0	0.0164	0	0	0.048	0	0	0	0	0	0	0	0.0394	0	0.0085	0	0	0	0	0.0082	0.0146	0	0.0063	0
PSMG4	2.6234	0.5233	2.2531	0.6969	1.0744	0.6557	1.0328	0.5158	1.2782	0.2663	1.1044	1.3557	0.8509	0.5544	0.6562	0.7725	1.1078	1.2042	1.1156	2.9555	0.3092	1.8807	0.8257	2.5506	1.7111	1.1929	0.9737	0.479	1.1714	0.976	1.9187	3.5845	2.5524	1.2036	0.5283	0.5911	1.3661	1.3542	1.3742	0.7755	0.9262	0.4912	0.9422	0.9632	0.8496	1.0259	0.6298	1.5172	2.3087
KCNN3	0.1835	0.1968	0.8827	0.3769	1.431	2.702	0.7901	0.4945	0.7816	7.2687	0.2515	1.4364	0.6789	1.6622	2.407	2.5177	1.9804	1.7491	1.0988	0.6363	1.5271	0.6001	0.3416	0.6334	0.4491	0.5513	0.8984	0.9248	0.852	3.952	0.4683	1.9914	0.2971	0.8464	0.6192	0.8732	0.7219	0.7026	1.7649	0.6981	1.0893	0.7835	3.105	1.2497	1.2272	1.1171	0.7944	0.4205	0.422
SIX3-AS1	0.0319	0.256	0	0.0247	0.0299	0.0655	0.0142	0	0.0278	0.1236	0	0	0.0199	0.0814	0.0821	0.2829	0	0	0	0.1392	0.0495	0.1144	0	0	0	0.0346	0	0	0.0473	0.014	0	0.2548	0.1193	0.0149	0	0	0.0204	0.0184	0	0	0	0	0.0273	0.0259	0	0.102	0.0192	0.0147	0
LINC01606	0.0348	0.0116	0.6003	1.0057	0	0.006	0.0388	0.0116	0	0.0422	0.191	0	0.0054	0.0296	0.6423	0.4742	0.019	0	0	0	0.0034	0	0.0217	0.005	0.7699	0	0.0105	0	0	0	0.011	0.1854	0.093	2.2521	0.2842	0.1187	0	0.0151	0.6671	0.0027	0.0073	1.2463	0.2984	0.0142	0	0.0371	0.1205	0.008	0.0712
KRT8P42	0.0524	0.0878	0.1267	0.0204	0.0739	0.0359	0	0.0351	0	0	0.0326	0.0195	0.0164	0.0446	0.0225	0.0997	0.0573	0.0118	0.0281	0.0191	0.0204	0	0.0218	0.03	0.0252	0.1137	0	0.032	0.026	0	0	0.4891	0	0.0123	0.0195	0.0211	0	0	0.0148	0.0244	0.0659	0.0285	0	0	0.0158	0.028	0	0	0
AC104241.2	0	0.0311	0.0963	0	0	0	0.0415	0	0	0	0.0193	0	0.029	0	0	1.2381	0.0508	0	0.0166	0.0338	0	0	0	0	0.0671	0	0	0	0	0	0	0	0	0.3048	0	0	0	0	0.0262	0	0	0	0	0.1514	0.028	0	0.476	0.0214	0
C2orf27B	0	0.0185	0.0382	0	0.052	0.019	0	0.0185	0	0	0.0115	0.0825	0.0346	0	0	0.2106	0	0.0125	0	0.0202	0.0215	0.0142	0	0	0.0266	0.015	0.0666	0	0.0137	0	0.0351	0	0	0.0259	0.0411	0.0889	0.0177	0.016	0.0468	0.0086	0	0	0.0119	0	0.0333	0.0591	0.0667	0.0509	0
KIAA0319	0.0102	0.0103	0.0953	0.4049	0.0336	0.0175	0.0343	0.0719	0.0022	0.0099	0.0148	0.0457	0.016	0.0479	0.0791	0.694	0.0391	0.0277	0.0311	0.0856	0.006	0.0341	0.0746	0.0117	0.0714	0.0499	0.1291	0.0281	0.038	0.027	0.1296	2.249	0.0082	0.024	0.3077	0.0657	0.1244	0.0148	0.1269	0.0175	0.0086	0.0111	0.1228	0.0083	0.0154	0.0437	0.0216	0.0188	0.8279
MYL12BP1	0.9406	1.1624	1.2985	0.4492	1.2227	0.644	1.5182	1.2584	1.2312	2.8762	2.1884	1.0237	0.4066	0.7389	0.7456	1.9267	0.0395	0.8476	0.7762	1.2641	1.4056	0.853	1.537	2.3974	0.557	0.4706	0.6089	1.1917	0.6447	0.6039	0.6418	3.085	0.4641	1.4907	0.215	0.9879	0.3706	1.1699	1.1018	0.8991	0.3031	1.0605	0.4034	0.4712	0.6095	1.1583	1.3942	1.5305	0.658
RF00100	0	0	0	0	0	0	0	0	0	0	0	0	0	0	0	0.5582	0	0	0	0	0.057	0	0	0	0	0	0	0	0	0	0	0	0	0	0	0	0	0.0847	0	0	0	0	0	0	0	0	0	0	0
NF1P10	0	0.1962	1.1127	0.0758	0	0	0.0436	0.0327	0	0	0	0.1819	0.0305	0.0416	0.0839	0.4336	0.0267	0.066	0	0	0.1898	0	0	0.5581	0.376	0	0	0	0.798	0.0215	0.6809	0	0.235	0	0	0.3139	0.0313	0	0.2755	0	0	0.2386	0	0	0.2939	0	0.0294	0	0.0444
AC007533.1	0.1687	0.2823	0.9023	0.2618	0.1979	0.8371	0.2071	0.5641	0	0.2044	0.0524	0.0628	0.5003	0.5383	0.2173	1.604	0.4376	0.38	0.0603	0.3376	0.0491	0.0216	0.0176	0.3372	0.4666	0.32	0.3548	0.2572	0.0835	0.6853	0.2137	3.4833	0.0451	0.3554	0.4698	0.5757	0.081	0.3896	0.3091	0.5763	0.3886	0.5722	0.1447	1.4761	0.8626	0.585	0.7871	0.2133	0.115
AC004552.1	6.4304	1.3407	3.7109	4.1724	3.8597	13.0623	2.9177	1.4103	23.9622	0.3066	8.8225	2.4335	0.395	1.0765	1.8104	6.2824	0.6333	12.7763	1.5078	4.9111	4.6689	4.6469	2.7661	4.2153	0.8115	1.657	3.1683	6.0444	1.3046	1.4354	0.5343	6.18	1.0143	23.7918	4.3064	4.5718	2.9694	0.9131	0.654	0.7859	1.0597	2.1744	0.6781	5.7499	1.0783	0.3375	13.4572	2.5691	4.8888
MIR4633	0	0	0	0	0	0	0	0	0	0	0	0	0	0	0	0	0	0	0	0	0	0	0	0	0	0	1.1165	0	0	0	0	0	0	0	0	0	0	0	0	0.1442	0	0	0	0	0	0.4956	0	0	0
LINC02150	0.0173	0	0.0597	0	0	0.0237	0	0.0116	0	0	0.0287	0	0	0.0442	0.0743	0.3072	0	0.0156	0.0186	0.0126	0	0	0	0.0297	0.0083	0	0	0.0317	0	0	0.0219	0.2767	0.0093	0	0	0	0	0	0	0.0161	0.029	0.0282	0	0	0.0104	0.0369	1.042	0.008	0
RPL34	337.1935	82.4836	135.6669	97.478	126.2697	61.1314	68.4369	64.1858	306.3108	104.7922	315.071	98.0636	83.0818	70.3894	57.5717	93.3762	39.1701	44.4363	79.7461	225.1481	76.4157	175.8336	100.4039	179.7867	82.167	66.5854	91.7403	80.7637	24.004	70.1449	128.7964	69.7518	102.6043	110.6284	105.2654	90.6459	116.2018	114.8742	69.0301	85.0714	84.6312	185.3438	80.7357	95.1147	76.6992	64.9061	114.5653	68.4953	85.1033
IL17D	1.7201	3.314	0.3882	4.3129	1.1594	0.2868	0.891	0.5384	0.2021	1.4432	0.2695	3.424	0.5371	0.2534	0.4924	2.7823	1.4695	1.0284	0.5323	0.923	0.8782	0.9552	1.2446	1.7574	0.939	0.6335	2.28	2.6029	1.3809	0.6296	0.517	0.9109	2.6288	1.4508	1.7199	0.8944	1.44	0.4584	1.7785	1.8359	1.0992	0.6943	0.1229	0.4758	0.889	1.0238	0.4117	0.213	0.5615
C1R	5.5041	25.5519	24.183	8.5432	79.4269	16.3252	58.3841	7.7917	12.4979	13.6824	15.5904	18.7689	44.5141	15.3567	6.8146	2.6408	33.1816	21.6367	17.6298	2.7825	61.1102	39.1125	37.3096	10.0385	9.4876	39.4108	6.8968	7.3223	10.5909	26.8924	2.4423	2.7576	67.0758	21.3871	5.4621	6.6229	7.1466	44.6816	18.898	48.2942	19.2884	3.1772	12.1004	6.8397	1.004	52.2248	7.1115	171.7594	11.5921
ADPRM	4.7555	4.123	3.8451	11.81	5.251	5.5809	1.6983	2.5599	14.0492	5.2691	3.5559	3.9628	4.737	2.9871	6.8837	4.9962	2.1521	4.2545	3.6519	2.3407	4.3197	6.4884	3.6501	3.3634	4.6957	2.1234	5.0636	1.8924	4.2708	3.7301	1.0617	3.0775	2.4089	2.6296	0.5382	18.787	3.5518	4.2889	2.286	3.088	5.3116	5.9001	3.855	14.3427	16.7182	3.456	7.6225	2.447	15.1351
RAF1	9.1257	13.4782	11.5781	8.4465	11.1523	20.4896	14.8136	14.1848	28.574	20.5731	10.0372	17.403	10.3107	12.0948	15.552	17.4519	15.3487	19.4352	9.5403	18.3768	12.3652	11.0014	11.9731	9.5821	14.386	8.3723	15.023	17.7261	13.3807	9.0765	18.6959	17.4284	8.2943	12.1646	17.1988	10.2014	27.5797	11.4405	13.9341	10.1974	14.8977	15.9872	12.7899	15.3304	15.0576	11.8297	8.5889	20.0076	17.3958
AC073150.1	0	0.068	0.1168	0	0.0318	0.1622	0.0453	0	0.2215	0.0328	0.028	0.0504	0.0211	0.0576	0.0872	0.3433	0	0.0762	0.0121	0.1971	0.0394	0	0.0141	0.0193	0.0326	0.0183	0.0407	0.0206	0	0.0743	0	0.5411	0	0.0951	0.0251	0	0	0.0391	0.0382	0.0315	0.0567	0.0918	0.0145	0.0827	0	0	0.0611	0.0622	0.0923
RBM22P6	0.0423	0	0.0876	0	0	0	0	0	0	0	0	0.063	0	0.036	0.0363	0.2146	0	0.0191	0	0	0	0	0	0.0242	0	0	0	0	0	0.0186	0	0.2255	0.0226	0	0.0314	0.034	0	0	0	0	0.0354	0	0	0	0.0764	0	0	0	0
LCOR	0.2211	0.718	1.3303	1.6033	1.7009	1.1658	0.7057	1.5077	0.8121	1.4398	0.4553	1.0322	1.2241	0.9998	1.2016	2.0045	0.9625	0.8639	1.265	2.1213	1.1591	0.4364	0.6928	0.8031	1.1845	0.7101	0.9958	2.0614	0.8217	0.5668	0.6816	2.7438	0.5169	1.5252	1.1153	0.3658	0.7395	0.6327	1.4368	1.6771	1.5178	2.3592	0.6878	1.0317	1.0862	1.0038	1.1625	0.5721	0.5852
RF00019	0	0	0.2482	0	0	0	0.1606	0	0	0	0	0	0	0	0	0.9121	0	0	0	0	0	0	0	0	0.3461	0	0	0	0	0	0	0	0	0	0	0.2889	0	0	0	0	0	0	0	0	0	0	0	0	0
LINC00284	0	0	0.0245	0	0	0	0	0.0333	0	0.0069	0	0	0.0178	0.0303	0	0.2704	0.0116	0.0224	0.0025	0.0207	0.0028	0	0.0888	0	0.1779	0	0	0	0.0106	0.0094	0.027	0.4926	0.0038	0.0067	0	0	0.0046	0.0041	0.012	0.0066	0.0238	0.0039	0.0091	0	0.0171	0.0379	0.1627	0.0065	0.0065
AC010200.2	0	0	0	0	0	0	0	0.1044	0	0	0	0	0	0	0	0	0	0	0	0	0	0	0	0	0	0	0	0	0	0	0	0	0	0	0	0	0	0	0	0	0	0	0	0	0	0	0.094	0	0
KCNK13	0.0291	0.8276	0.8333	0.0226	1.27	0.4581	0.0974	0.1557	0.4062	0.141	0.0542	0.4008	1.7803	0.6189	0.9493	0.2951	1.1123	0.2359	1.2535	0.1588	0.1582	0.3057	0.1091	0.7728	0.7488	0.276	0.1749	0.5324	0.1584	0.23	0.129	0.5427	0.4432	0.1226	0.2053	0.0117	0.0186	0.4452	0.4102	0.4609	0.4996	0.5764	0.892	0.5684	0.1225	0.2329	0.3679	0.6354	0.6614
AC010141.1	0	0	0.0406	0	0	0	0	0	0	0	0	0	0	0	0	0	0	0	0	0	0.0458	0	0	0	0	0	0	0	0	0	0	0	0	0	0	0	0	0	0	0	0	0	0	0	0	0	0	0	0
EEF1GP2	0.6198	0.2766	0.3259	0.0458	0.2771	0.1616	0.0659	0.0987	0.3992	0.1431	0.1956	0.4615	0.2211	0.3014	0.1774	1.1975	0	0.1862	0.2216	1.7402	0.1605	0.0454	0.3811	0.0506	0.2982	0.064	0	0.234	0	0.3111	0.1496	0.9437	0.0316	0.0967	0	1.1377	0.3023	0.2897	0.2996	0.2109	0.1978	0.4005	0	0.1682	0.3019	0.126	0.1422	0.1086	0.0805
AC023825.1	0	0.0477	0.0492	0	0.2341	0.0975	0.0318	0.2144	0	0.1381	0.0443	0.053	0.0667	0.1819	0.0612	0.271	0.0584	0	0.0255	0	0	0	0	0.1221	0.0343	0	0.0428	0.0652	0.0176	0	0	0.6644	0.019	0	0	0.0858	0	0.1028	0.0803	0.0221	0.0895	0.0387	0.0458	0	0.1072	0	0.0643	0.0164	0
LINC00838	0.025	0.0084	0.0086	0	0	0.0086	0.0112	0.0334	0	0	0.0052	0	0.0234	0.0851	0.0215	0.2693	0.0341	0.0056	0.0045	0	0.0049	0	0	0.0357	0.012	0	0	0	0.0371	0	0.0158	1.8979	0.0067	0.0059	0.0835	0	0	0.0072	0	0.0078	0.0105	0.0136	0.0054	0.0305	0.0075	0	0.0602	0	0
RF00019	0	0	0	0	0	0	0	0	0	0	0	0	0	0	0	0	0	0	0	0	0	0	0	0	0	0	0	0	0	0	0	4.2503	0	0	0.2962	0	0	0	0.2249	0	0	0	0	0	0	0	0	0	0
ORAOV1P1	0	0.1243	0.1282	0.4325	0	0	0	0	0.9725	0	0	0	0	0.079	0	0.7066	0	0.0837	0	0	0.0361	0	0	0	0	0	0	0.0567	0	0	0	2.7223	0.3475	0.3044	0	0	0	0	0	0.0577	0.1556	0.1008	0.0796	0	0.1118	0	0	0	0
LHFPL4	0	0.023	0.1521	0.0427	0.0129	0.0754	0.0184	0.0138	0.015	0.0067	0	0.0205	0.0129	0.041	0.0768	0.5761	0.015	0.0124	0.0049	0.005	0.0348	0.0106	0.0029	0.0433	0.0099	0.0037	0.1076	0.0546	0.017	0.0272	0.0087	0.4769	0.0184	0.0355	0.0665	0	0.0264	0.0119	0.0466	0.015	0.0115	0.0448	0.0148	0.0056	0.0331	0.0294	0.0415	0.019	0.1127
PRSS16	0	0.0418	0.0096	0.5759	0.0195	0.0047	0.0062	0	0.0091	0.0134	0.0057	0	0.0433	0.059	0.006	0.3517	0.0152	0.0031	0.0074	0.3736	0.0135	0	0.0116	0.0555	0.2269	0	0	0.0042	0.0034	0.0061	0.0176	1.349	0.1853	0.1234	0.0052	0.0167	0.848	0.1842	0.0469	0.0108	0	0.0376	0.3985	0.0169	0.0125	0.0074	0	0.0032	0
AC114489.1	0.1857	0.4973	0.3205	0	0.2616	0.1272	0.6219	0.0621	0.3647	0.5403	0.4617	0	0.406	0.2371	0.1595	0.5888	0	0	0.0996	0.0676	0.1804	0.476	0.3481	0	0.134	0.2517	0.335	0.0567	0.046	0.204	0	0	0	0.087	0.4829	0	0.0595	0.1073	0.1048	0.4904	0	0	0.2788	0.378	0	0	0	0.2989	0
FERP1	0.0463	0.5884	0.5109	0.2872	0.4343	0.19	0.3717	0.3094	0.0202	0.2243	0	0.1722	0	0.1181	0.2383	0.2933	0.0758	0.0834	0.182	0.1347	0.2516	0.0711	0.2119	0.1057	0.2448	0.0501	0.2225	0.4515	0.1145	0.3861	0.1759	0.4931	0.1236	0.3682	0.2062	0.0372	0	0.4808	0.287	0.4455	0.1163	0.3013	0.4364	0.3766	1.1412	0.1975	0.195	0.1064	0
AC090517.1	0	0	0.0952	0	0	0.1888	0.0616	0.1845	0	0	0	0	0	0	0.2369	0	0	0	0.1973	0	0	0	0	0	0	0	0.1658	0	0.1365	0	1.398	5.1451	0	0.1937	0	0.1108	0	0.2389	0	0	0	0	0	0	0	0	0	0	0
AC245407.1	0	0	0.2807	0	0.0764	0.1114	0	0	0	0	0	0	0	0.1384	0	0.722	0	0	0.1454	0	0.0316	0	0	0	0	0	0	0.1985	0	0	0	0.2168	0	0.0381	0.1812	0	0	0.2818	0	0	0	0	0	0	0.3915	0	0	0	0
EPB41L3	1.0632	7.7347	5.7995	3.8256	3.9831	1.709	1.2572	0.2341	3.4346	0.3619	0.1685	1.6877	4.8158	0.9814	5.7125	1.0734	1.8932	0.5826	2.5921	4.8983	1.9643	1.1446	1.6561	2.279	1.2251	2.0811	1.6508	1.4353	0.9882	0.4919	0.2449	4.3163	3.4082	2.4892	1.9309	0.166	2.1657	0.664	6.2629	2.7787	2.591	0.5843	0.8789	2.8273	0.7199	0.9248	1.7099	1.6812	6.1917
RPS27P1	0	0	0	0.1153	0	0	0	0	0	0	0.0615	0	0.0927	0	0.1275	0	0	0.0669	0	0	0	0	0	0	0	0	0	0	0	0	0	1.9789	0	0	0	0	0	0	0	0	0	0	0	0	0.1787	0	0	0	0
TFAP2A-AS1	5.3987	0.508	1.9904	1.363	0.3867	0.0594	0.1065	0	1.1257	0.042	0.2875	0.0646	0.0406	0.203	0.2048	0.2474	0	0.6936	0.124	0.0316	0.0421	0.7668	0.2709	0.2477	0.2399	0.094	0.2607	0.4761	0.5903	0.0476	0.2473	0.3467	1.553	0.7614	0.306	0.1219	0.1666	0.1628	1.1127	0.0337	0.3269	0.0235	0.3533	2.0122	0.5479	0.2545	0.5353	0.0598	1.8336
CHCHD4	5.8381	4.0742	5.2729	3.0527	5.8307	7.8943	5.231	5.747	13.2234	11.4809	5.0264	8.2015	7.5237	8.6506	7.2176	7.9015	4.2064	9.2809	6.1369	7.1734	7.3031	9.6247	8.0622	4.4112	5.3785	3.8826	5.5501	7.1349	4.9191	3.4919	7.6338	4.0824	4.6148	3.1408	2.2604	3.5581	11.0403	5.2838	6.5499	6.1801	5.619	4.3714	3.2136	6.5056	3.7992	4.8387	5.5724	9.9291	5.7983
MTND5P5	0	0	0.0673	0	0	0	0.0436	0	0	0	0	0	0	0.083	0	0.3711	0	0	0	0	0	0	0	0	0	0.1058	0	0	0	0	0	1.5599	0	0	0	0	0	0	0	0.0606	0	0	0.0837	0	0	0	0	0	0
AC025175.1	0.6767	0.8412	0.4003	0.3376	0.4991	1.2574	0.2805	0.6466	0.7381	0.2812	1.1014	1.4397	0.4829	0.4113	0.8716	1.5322	0.3168	0.4138	0.2765	2.4628	0.8826	0.6937	0.6845	0.4694	0.4186	0.2096	0.2324	0.4128	0.335	0.4034	0.4287	3.0911	0.0517	0.1358	0.6103	0.0388	0.1238	0.2512	1.6355	0.4504	1.0527	1.5217	0.0829	0.787	0.727	0.1032	0.3201	0.2223	0.2637
AC006557.3	0	0	0	0	0	0	0	0	0	0	0	0	0	0	0	0	0	0	0	0	0	0	0	0	0	0	0	0	0	0	0	0	0	0	0	0	0	0	0	0	0	0	0	0	0	0	0	0	0
AC006482.1	0	0	0	0	0	0.092	0	0	0	0	0	0	0	0	0	0.3408	0	0	0	0	0	0	0	0	0	0	0	0	0	0	0	2.1485	0	0	0	0	0	0.1552	0	0	0	0	0	0	0	0.1434	0	0	0.2444
AL355310.2	0	0	0	0	0	0	0	0	0	0	0	0	0	0	0	0	0	0	0	0	0	0	0	0	0	0	0	0	0	0	0	0	0	0	0	0	0	0	0	0	0	0	0	0	0	0	0	0	0
RNU6-1138P	0	0	0.2389	0	0.3249	4.0278	0	0	0	0	0	0	0	0	0	0	1.7012	0	0	0	0.2689	0	0	0	0	0.1876	0	0.2111	0	0.304	0	0	0.185	0.3241	0	0.5559	0.8862	0.7994	0.1952	0.43	0.2899	0	0	0.2817	0	0	2.9176	0.4774	0
AC111188.1	0.2602	0.6832	0.0138	0.0621	0.0752	0.0685	0.0089	0.0134	0	0.0194	0	0.2235	0.1125	0.0341	0.0687	0.5075	0.0984	0	0.1073	0.0146	0.0156	0	0.0584	0	0.0096	0	0	0.0855	0.0297	0.1319	0.0254	1.12	0.0321	0.1031	0.0149	0.0804	0	0	0.0451	0.1554	0.1677	0.0326	0.8153	0.0652	0.1204	0.4699	0.0121	1.224	0.0546
MYLPF	1.2458	0.5706	0.7694	0.7633	173.3694	0.8529	0.4391	4.4297	0.9154	166.6452	0.5161	2.4168	0.1638	1.5345	0.4786	8.5634	1.9697	43.5736	1.1254	3.2933	0.2293	0.1512	1.2562	2.1537	1.1829	0.3732	0.5912	43.7945	1.2658	0.432	0.0831	1.7472	82.4006	0.5526	0.8036	0.2633	0.2099	0.7572	0.2588	0.3259	0.7415	0.3559	0.0422	2.1618	1.44	0.2799	0.612	0.0905	2.5042
KYAT1	4.859	1.362	1.5511	1.909	0.9693	1.2474	1.2201	2.1803	1.3029	0.5398	1.4637	1.9976	0.6068	0.9045	0.8345	2.1307	1.4154	1.2679	1.2777	1.2674	0.7158	1.2349	0.9023	0.5551	0.8912	1.2729	0.9614	0.9324	1.398	0.6981	2.6937	6.4739	0.9307	0.8769	5.5188	0.7317	1.51	1.1807	1.176	0.8207	1.3568	0.8407	1.1112	1.2938	0.603	0.4537	1.5056	2.0993	0.9205
YIPF4	5.389	6.6143	57.3845	8.1993	6.8779	13.3568	4.1099	6.0419	8.8447	8.6264	5.9949	8.2536	7.1476	8.473	8.9022	9.6813	5.4756	4.3196	4.4877	6.896	4.8374	3.7675	5.487	7.9847	10.1803	7.1374	9.5105	8.4895	3.3341	7.561	8.5537	9.1419	7.4814	5.0186	7.7046	9.405	7.0765	7.162	5.7451	6.3112	11.1716	7.413	6.2689	6.6259	4.2511	7.5947	7.2881	3.0572	3.6187
AP003469.4	1.0389	4.7548	1.1921	0.3124	1.0241	2.747	0.5333	2.632	0.3003	2.9838	0.9953	1.8083	0.8676	0.9504	0.5799	0.8398	0.8369	0.3569	0.6129	6.1065	0.3784	0.6323	0.9411	0.8383	1.868	0.5983	2.0139	2.1862	0.8421	1.4317	0.6253	6.0211	0.7566	2.2255	0.7716	1.4601	0.7066	0.5849	2.6877	1.0286	2.1865	1.0291	1.6371	2.4738	1.1876	1.3997	1.4544	0.8121	0.5904
HIGD1AP6	0	0.176	0.0908	0	0	0.3601	0	0.088	0	0	0	0	0	0.2238	0.2258	0	0	0	0	0	0	0	0	0.6009	0	0	0	0	0	0	0	3.8542	0	0	0.6836	0	0	0	0	0	0	0	0.0564	0	0.2373	0	0	0	0
AC134312.3	0	0	0	0	0	0.7074	0	0.4608	0	0	0	0.1283	0	0.1466	0	0	0	0	0	0.5015	0.0669	0	0	0	0	0	0	0	0	0	0	5.0484	0	0	0	0	0	0	0	0.0535	0	0.187	0	0.1402	0.1036	0	0	0.5544	0
AP003396.3	0	0	0.1133	0.4458	0.077	0.0281	0.0183	0.0274	0	0.0398	0	0.1222	0	0.0349	0.0352	0.3122	0.1345	0.0185	0	0.2091	0.1275	0	0.0513	0	0.0395	0.1557	0.0493	0	0	0.036	0.364	0.328	0	0.0769	0	0.0989	0.0788	0	0.0694	0.0127	0	0.0223	0	0.0334	0.0741	0.0438	0.0247	0.0189	0
RWDD2A	2.2732	1.1084	2.2386	0.6616	1.481	1.4154	2.139	1.9466	1.7698	4.2463	1.8918	1.846	1.3583	0.7255	0.9844	4.3485	1.1185	2.9975	0.5676	3.6162	2.619	1.2606	2.5792	0.7053	1.2681	0.6426	1.602	2.2772	1.848	1.3773	1.403	0.2089	1.0633	2.8262	0.8952	0.4722	0.4642	2.0029	2.0335	1.5157	1.42	2.9306	1.0084	1.045	2.4408	0.7529	1.4868	1.0408	0.5346
DGKZ	7.4649	8.926	9.6196	7.4535	7.0879	5.3362	11.807	8.3078	7.6741	3.4225	13.0645	4.6673	7.766	5.7334	9.2399	3.6525	14.169	7.5525	9.6568	3.4039	10.4987	7.1662	4.5214	9.7389	13.1157	12.7283	8.5572	7.8352	8.5739	6.3786	7.4466	4.2593	4.9157	5.1005	9.6897	6.6808	6.6404	3.7154	9.7873	17.3948	15.4896	7.3508	5.1158	10.208	7.432	5.3245	6.25	12.0743	9.0827
RNU6-1013P	0	0.459	0	1.0643	0	0.4694	0	0.2293	0	0.6648	0	0	0	0	0	0.4347	0	0	0	0	0	0	0	0	0	0	0	0	0	0	0	0	0	0	0	0	0	0	0	0.1065	0.2872	0	0.294	0	0.2063	0	0	0	0
RF00614	0	0.1934	0	0.2242	0	0	0	0	0	0.2801	0.1197	0	0	0	0	0.3663	0	0	0	0	0.1122	0	0	0	0	0	0	0.1762	0.143	0	0.366	3.0789	0	0	0	0	0	0.3336	0	0	0.242	0	0.1239	0	0	0.9248	0	0	0
AC016588.1	0	0	0	0	0	0	0	0	0	0	0	0	0	0	0	0	0	0	0	0	0	0	0	0	0	0	0	0	0	0	0	0	0	0	0	0	0	0	0	0	0	0	0	0	0	0	0	0	0
AP000435.1	0	0	0	0	0	0	0.033	0	0	0	0	0	0	0.0629	0	0.8441	0	0	0	0	0	0	0	0	0	0	0	0	0	0	0	0	0	0.0346	0	0	0	0	0	0	0	0	0	0	0	0	0.1336	0.034	0
INF2	12.798	17.9979	10.5417	18.0942	6.8314	20.7839	17.1828	20.4965	5.7018	15.328	12.6121	11.5887	9.4497	10.7696	7.633	22.1406	37.4571	20.4201	13.2449	6.3271	14.2884	10.8367	8.3306	16.6294	11.5537	16.5855	18.2815	14.415	13.6905	12.6509	18.4706	27.9524	7.4695	17.2988	20.2004	13.8898	31.8221	4.2911	12.8194	20.5534	15.7187	12.7793	23.626	12.7167	19.3488	7.3945	5.8531	28.5394	10.6462
AL121845.4	0.2398	0.4012	1.0757	0.3722	0.3376	0.9028	0.1606	0.1604	0	0.3487	0.0497	1.1606	0.0749	0.2041	0.4118	1.2161	0.2619	0.108	0.2572	0.1745	0.0466	0.1843	0.0999	0	0.4037	0.4549	0.8648	0.2925	0.8308	0.7372	0.1519	3.8336	0.2563	0.5614	0	0.9628	0.0767	0.5538	0.5409	0.2607	0.2009	0.5206	0.1542	0.3904	1.6591	1.1515	0.1444	0.2205	0.218
MIR5591	0	0	0.3896	0	0	0	0	0.3775	0	0	0	0	0.3524	0	0	0	0	0	0	0	0	0.2893	0	0	0.2715	0	0	0	0	0	0	3.0079	0	0	0	0	0	0	0	0	0	0	0	0	0	0	0	0	0
NUDT16P1	0.0952	0.2974	0.7338	0.0985	0.8491	0.6952	0.5171	0.2017	0.2077	0.1385	0.6443	0.1772	0.8125	0.9317	0.5041	0.3823	0.676	0.1716	0.3404	1.721	0.8507	0.3823	0.7931	0.8339	1.3436	0.7998	0.4197	0.0968	0.3456	0.3276	0.0402	4.9893	0.0933	0.8544	0.2004	0.0255	0.6501	1.1636	0.5101	1.9272	0.9836	0.4134	0.3402	1.0592	0.2005	0.4064	0.3249	0.7515	0.4473
RNA5SP82	0	0	1.9266	3.0946	0	1.3649	0.356	1.3336	0.5219	0	0.1652	1.4847	0.498	2.0361	0.6848	3.5393	0.6534	0.3593	0.5703	0	2.0139	0	0.4982	0.2278	0.1918	0.6484	0.9587	3.4052	0.5922	1.5764	1.5158	0	1.2789	1.307	2.0732	0.3202	0	3.2235	1.799	3.5921	0.6681	3.6796	2.0518	10.0633	1.9194	0	0	0.5501	0.3626
SYN3	0.0809	0.0992	0.0884	0.0209	0.0253	0.083	0.0331	0.1893	0.1205	0.0065	0.0223	0.0703	0.0715	0.2466	0.2141	0.4956	0.541	0.1063	0.1422	0.0098	0.3168	0.1002	0.0393	0	0.4669	0.0073	0.0243	0.037	0.1568	0.0178	0.0512	0.5926	0.036	0.0221	0.1351	0.6278	0.2934	0.0311	0.0266	0.0544	0.0508	0.0073	0.026	0.0494	0.0203	0.1151	0.1298	0.0186	0.0613
RNF17	0.0651	0	0.2157	0.0253	0.0061	0	0.1918	0.0218	0.0341	0.0063	0.062	0.0048	0.1464	0.0887	0.0112	0.8091	0.0142	0	0.1211	0	0.0025	0.0033	0.0054	0.0074	1.3627	0	0.0157	0.004	0	0	0	2.4118	0	0	0.5465	0.0052	0.0042	0.015	0.1432	0.0081	0.0055	0.0035	0	0.0106	0	0.0278	0.0118	0.003	0
AC133555.4	0	0	0	0.7492	0.4532	0.1652	0.2155	0	0.2106	0	0	0	0.6028	0	0.2072	0	0.1318	0	0.0863	0	0.0938	0.2474	0.1005	0	0	0.3925	0.2901	0.5889	0	0	0	0	0.6451	0	0	0	0	0	0	0.1499	0	0	0	0.1965	0	0	0.1453	0.3329	0
LINC01163	0.0115	0	0.0873	0	0.054	0.0079	0.0257	0.0154	0	0	0.0048	0.0685	0.0072	0.0391	0.1185	0.4375	0.0691	0	0.0041	0	0.0134	0.0177	0.0671	0.1511	0.0775	0.1434	0.0138	0.0281	0.0683	0.0152	0	0.7355	0	0	0.0085	0	0	0.0465	0.0259	0.0429	0.0193	0.0687	0.0296	0.0094	0.0346	0.0368	0.0415	0.0106	0.0105
RARA	10.8946	24.0683	14.6062	11.3437	11.8585	15.8563	7.6397	31.8367	6.8609	13.8027	8.9313	9.0366	14.0707	11.9904	7.3777	8.9081	28.2997	10.2364	13.7748	4.764	8.8298	9.225	5.8134	8.713	16.9519	8.4395	13.6754	7.951	17.5991	20.6711	10.6019	8.2238	7.4154	20.939	5.0971	7.3921	4.299	11.5072	14.6322	8.1173	11.8807	14.0961	25.8689	19.4052	10.8569	10.3195	10.1556	15.3322	25.2713
TRBV19	0	0	0.5046	0	2.8076	0.1365	0.1187	0.0445	0	0.0644	0.0275	0.1485	0.0415	0.1697	0	1.264	0.2178	0.0299	0.0713	0	0.0258	0.2385	0.0554	0.1139	0.1918	0	0	0.0405	0.0329	0.0292	0.0842	1.0626	0	0.0934	0.0987	0	0	0.0768	0.1499	0.3509	0	0.0361	0.0285	0	0	0	0.2801	0.1528	0.1209
KRTAP4-6	0	0	0	0	0	0	0	0	0	0	0	0.0259	0	0	0	0.5732	0	0	0	0	0	0	0	0	0.0167	0	0	0	0	0	0	0.0927	0	0	0	0	0	0	0	0.0216	0	0	0	0	0	0	0	0	0
AL035252.4	0	0.0853	0.2638	0	0.1196	0.3488	0.2275	0.1704	0.1667	0	0.1056	0	0.0795	0	0.1094	0.1615	0.0696	0.0574	0	0	1.1877	0	0	0	0.0613	0.069	0	0.0777	0.2522	0.1119	0.1614	0	0	0	0	0	0.0815	0.2207	0.7902	0.1583	0	0.1383	0.1092	0	0.5365	0	0	0.2343	0.8108
SEPT14P24	0	0	0	0.1582	0	0	0	0	0	0	0	0	0	0	0	1.0337	0	0	0	0	0	0	0	0	0.1961	0	0	0	0	0	0.2583	1.0862	0	0	0.3028	0	0	0	0	0.0633	0	0	0	0	0	0	0.2454	0	0
ZMYND8	7.8807	8.6116	10.3411	9.2936	5.1445	12.898	6.7032	15.3734	8.8077	10.9009	5.3122	5.1483	9.0337	11.4316	8.4734	7.9246	6.015	7.9987	6.4788	7.5332	6.5551	5.2749	7.4844	11.3288	9.7194	2.8816	4.5809	5.9017	7.7901	6.8154	5.2551	6.1538	6.3909	7.7361	5.714	8.7132	7.4352	4.6672	7.4779	7.8401	5.9649	6.1972	4.8647	10.2893	10.0276	8.7442	28.9967	5.6967	10.0449
RPL37P6	21.392	1.4624	14.1373	1.4129	2.9056	1.0594	1.4629	1.0351	1.8269	1.1473	27.9092	5.694	1.421	1.4719	2.5795	16.6214	0.5966	4.7986	2.7017	7.4215	5.8353	2.053	8.6444	2.236	1.1825	0.9375	2.1887	5.6082	0.2253	2.3991	1.2688	9.4603	0.5353	6.0526	66.0576	1.4622	4.9535	6.623	0.462	1.1311	3.5841	8.3012	4.3718	1.1116	4.0531	0.3886	3.8918	2.7627	4.1388
RNU2-32P	0	0.1286	0	0	0	0.1315	0	0.257	0	0.1862	0	0	0	0.8173	0	0.7306	0	0	0.0687	0.1398	0	0	0	0	0	0.937	0	0.1172	0.0951	0	0	6.6536	0	0	0.428	0.1543	0	0	0	0.0597	0	0	0	0	0	0	0.2313	0	0
AC110285.1	0.1021	0.4328	0.3758	0.1321	0.1917	0.0699	0.0912	0.0911	0	0.066	0	0.2027	0.0637	0.2027	0.1753	1.4671	0.0372	0.046	0.0608	0.3468	0.0661	0.0174	0	0.4082	0.1637	0.3689	0.0818	0	0	0	0.5606	0.4534	0.8186	0.3824	0.6825	0.164	0.4139	0.2555	0.5374	0.0951	0.1996	0.0739	0.0876	0.1662	0.2048	0.2542	0.0615	0.0626	0
FAM133CP	0.0521	2.5463	10.2868	3.5588	5.6748	12.5571	0.7211	0.8366	0.6138	0.7578	0.3023	0.9701	0.7809	2.6608	4.1614	5.3521	0.3985	2.4652	2.4409	0.1517	0.2024	0.2404	0.7379	8.186	8.5741	4.7733	5.0116	2.0343	0.0516	1.5793	0.5943	4.1657	0.0557	4.27	0.8128	12.3877	2.1017	1.3239	0.7347	1.473	5.8931	1.2446	0.0223	6.0664	0.439	1.4459	5.8991	2.6597	0.0948
UFM1	13.4451	9.7676	12.314	11.552	14.4849	5.1982	15.4238	15.691	7.9406	17.7914	12.9828	6.6019	15.505	9.326	18.8204	19.9464	6.9457	4.4207	15.4048	8.7572	33.0679	8.5136	10.7221	11.3581	14.7295	9.688	7.5081	13.9257	5.2796	8.2629	17.7899	13.6752	15.569	14.8686	26.0354	17.3334	5.5739	10.0453	12.9459	14.6383	14.482	23.5257	7.3341	8.9214	8.9209	10.5964	10.3595	10.6827	7.5442
AL607077.1	0	0	0	0	0	0	0	0.0492	0	0	0	0	0	0	0	1.1186	0	0.0331	0	0	0	0	0	0	0	0	0	0	0	0	0	0	0	0	0	0	0	0	0	0	0	0	0	0	0	0	0	0	0
EXT2	29.398	37.9724	34.9163	36.4366	19.5916	23.9455	43.8635	24.952	77.9107	22.5538	26.1515	21.5245	36.467	25.2133	30.5778	19.844	21.8563	37.0498	23.0168	14.9889	52.7062	32.3711	36.9759	23.6759	24.1204	34.5284	30.8784	22.1782	20.2998	30.0999	21.5805	21.4524	30.3388	26.5591	15.0106	34.1001	33.3798	23.4593	21.957	29.3036	33.487	26.0458	20.2066	29.1647	19.0163	36.4405	58.6563	42.9161	14.578
AC025575.1	0	0	0.0931	0	0	0	0	0	0	0	0	0	0	0.1722	0	1.1116	0	0	0	0	0	0	0	0	0	0	0	0	0	0	0	1.0782	0	0.0316	0	0	0	0	0	0	0	0.0366	0	0	0	0	0	0	0
AC136624.1	0	0	0	0	0	0.0463	0	0.0453	0.0295	0.1312	0.028	0	0	0	0	0.4291	0	0.0915	0	0	0	0	0	0	0.0326	0	0	0.0413	0	0	0	0.3607	0.0724	0.0634	0	0.4349	0	0	0.0382	0.0841	0	0.0367	0	0	0.0407	0	0.0408	0	0
TRPC1	0.0846	2.4721	1.9862	4.759	1.4591	1.1746	1.4185	1.4719	1.4065	1.4471	0.7523	2.1829	1.3164	1.0673	13.9735	1.9317	0.9876	1.6709	0.542	1.0641	2.0296	0.8637	1.4485	1.0241	1.0772	4.7208	0.6567	5.3503	1.9538	1.7405	4.0362	3.6085	0.3784	3.8368	1.1887	1.3347	4.4478	2.7012	1.4883	2.1486	4.5311	1.2487	2.5635	1.6411	2.1249	2.3977	0.7598	1.2524	0.4338
SNRPA1	23.8568	19.1416	15.5766	6.4561	15.8824	10.7535	8.4941	17.8975	10.1817	12.3693	11.2762	15.9335	12.3683	9.0537	9.5818	8.2029	9.9392	6.6447	17.9014	11.7327	11.0088	9.1738	7.5044	17.9805	9.0437	5.6092	13.2824	9.8926	3.5735	4.247	13.5692	12.2029	7.6377	6.0723	10.0035	3.5493	24.6888	12.8576	20.5141	4.8793	20.5546	14.2522	6.7142	9.0109	11.1779	7.8644	5.3765	15.9908	9.6649
HOXB8	0.6618	5.2321	0.6049	2.11	0.4702	2.1429	0.0639	0.2752	2.3021	0.0347	0.3335	1.1055	0.5026	1.1112	1.5973	4.536	1.9539	0.1048	0.6652	12.1868	1.2717	0.5776	0.2011	2.1048	1.678	0.1454	1.2257	1.0147	0.487	0.0786	2.2665	0.4766	2.658	0.1089	9.0074	0.589	0.7328	1.5699	0.3631	0.1333	0.4945	2.5049	2.7305	1.0775	13.4203	0.4772	0.3985	0.8965	1.1711
AP000676.1	0	0.4722	0.4869	0	0	0	0.3149	0.9438	0	0	0	0.5253	0.881	0.6004	0.6058	1.7891	0.7706	0	0	0	0	0	0	0	0	0.3824	0	0.4303	0	0	0	0	0	0	0	0	0	0	0	1.0957	0	0.3829	0	0	1.2734	0	0.8496	0.3244	0
ATP5MC3	44.4063	18.4751	15.4916	13.4542	14.9545	6.4638	18.9637	9.9133	27.8325	13.1303	22.2428	10.5725	8.8453	14.141	15.8437	15.1968	22.8059	12.0599	18.9684	22.1866	16.9283	26.1588	18.1618	20.4061	12.792	10.7897	5.5746	14.3736	11.4689	5.8585	12.8828	11.5202	16.8363	13.7141	13.8651	14.5271	31.2099	8.8606	10.1705	14.083	12.084	15.3518	6.2993	15.6462	18.303	6.6638	9.5691	13.9306	17.1666
C17orf75	2.5884	1.985	2.2498	0.8978	1.614	1.1595	1.1013	1.3595	2.0913	2.9556	2.8651	1.4991	1.0336	1.6915	1.8659	1.5316	0.8727	2.5196	1.3849	1.6376	1.3805	1.8967	1.9352	1.3435	1.2638	1.5	1.0603	2.0857	1.8729	2.4227	1.7817	1.4306	0.8609	2.6065	0.7168	1.4731	1.1743	2.6313	2.0256	1.7629	3.9833	1.9358	1.3209	2.4298	0.623	1.5756	1.651	1.6428	0.6393
SLCO1B1	0.0823	0	0.4317	0	0	0.0113	0	0.011	0	0	0.0341	0	0	0	0.0424	0.3339	0	0	0.1883	0	0.0256	0.0084	0	0.0282	0.1267	0.0089	0.0198	0	0	0.0217	0	0.9648	0	0	0.1345	0.0132	0	0.019	0.1114	0.0153	0.0827	0	0.0071	0.0134	0	0.0351	0.0099	0	0.0299
AP000439.1	0	0.0845	0.0436	0	0	0	0	0	0	0	0	0	0.0394	0.1612	0	0.0801	0.0345	0	0.0677	0	0.0245	0	0	0	0.0304	0	0.0759	0	0	0	0	0	0	0	0	0	0	0	0	0	0	0	0.0812	0	0	0.2022	0	0	0
NUDT9	13.8836	9.5556	10.092	6.2861	10.5462	12.3994	9.3765	9.1019	8.1384	13.5832	10.6213	10.5015	9.4104	12.1192	7.628	9.4816	4.7827	9.5049	8.5446	8.3786	8.0438	12.65	7.3518	18.7316	8.9246	6.907	4.5709	10.542	4.095	4.7016	16.6581	10.8993	12.1023	8.5348	8.7546	12.6216	6.7786	10.525	15.5362	5.0965	8.1365	13.4963	2.9643	9.5674	10.3155	8.5336	15.4783	11.6186	4.5156
RPL7P57	0.694	0.2987	0.4791	0.4617	0.2327	0.3054	0.1328	0.2653	0.1081	0.4326	0.0411	0.2215	0.0929	0.2953	0.1277	0.3772	0.4062	0.3127	0.2304	0.4691	0.3082	0.0508	0.0206	0.0566	0.0954	0.0537	0.298	0.6955	0.0736	0.0436	0.1256	3.4347	0.053	0.325	0.3682	0.3981	0	0.6584	0.3075	0.3234	0.1661	0.4306	0.1063	0.3229	0.4773	0.3174	0.5075	0.2052	0.0902
AC011458.2	0	0.3559	0.1223	0.2751	0.1664	0	0.1582	0.8298	0	0.5155	0.2937	0	0.1107	0.3016	0	2.0225	0.0968	0.0798	0.0634	0.387	0.1377	0.0908	0.0738	0.2025	0.1705	1.0566	0	0.1081	0	0.3114	0	0	0	0.166	0.1316	0	0	0.7163	0.4997	0.7157	0.1485	0.2886	0	0	0.7464	0	0.5336	0	0
SPATS1	0	0	0.0484	0	0	0.016	0	0	0.0102	0	0	0	0	0.0995	0.1405	0.1482	0	0	0	0	0.0091	0	0.0097	0	0	0	0.0843	0.0285	0	0	0.0296	0	0	0.0109	0.1042	0.0188	0	0	0	0.0944	0.0783	0.0381	0	0.019	0.0141	0.0499	0.0141	0	0
CCDC58P3	0.9385	0.2284	0.3533	0.3973	0.2403	0.0584	0.1143	0.0571	0.5956	0	0.4595	0.0635	0	0.1452	0.0733	0.6491	0	0.2306	0.0305	0.3726	0.0994	0.0437	0.2132	0.2437	0.2052	0	0.3077	0.1561	0	0.1124	0	1.8187	0.1824	0.2796	0.3802	0.2741	0.3277	0.4434	0.1443	0.0795	0	0.1389	0.0366	0.4167	0.2053	0	0.2055	0.51	0
IGLJCOR18	0	0	0	0	0	0	0	0	0	0	0	0	0	0	0	0.1097	0	0	0	0	0	0	0	0	0	0	0.104	0	0.0428	0	0	0.4611	0	0	0	0	0	0	0	0.0269	0	0	0	0	0.1041	0	0.0521	0	0
AL138847.2	0.0202	0.0945	0.1114	0.1252	0.1136	0.069	0	0.027	0	0.176	0.0084	0.03	0.0252	0.103	0.0866	0.2813	0.011	0.0091	0.0072	0	0.0157	0	0.042	0	0.0582	0.0109	0.0485	0.0369	0	0.062	0	2.5796	0.0216	0.0472	0	0.2754	0.0387	0.0349	0.0227	0.0439	0.1014	0.0657	0.0259	0	0.0364	0.3229	0.0121	0.0278	0
SMC4P1	0	0	0	0	0	0	0	0	0	0	0	0	0	0	0	0.5296	0	0	0	0	0	0.0357	0.029	0	0	0	0	0	0	0.0306	0	0	0	0.0326	0	0	0	0	0	0	0	0	0	0	0	0	0	0	0
PPP2R2C	0.012	0.0214	0.0798	0.1671	0.0562	0.1365	0.0107	0.016	0.0609	0.0039	0.005	0.0089	0.0199	0.0272	0.0514	0.4046	0.0261	0.0449	0.0057	0.0581	0.0279	0.0123	0.0133	0.0137	0.0192	0.0065	0.0096	0.0462	0.0039	0.0578	0.0354	0.8821	0.0277	0.0486	0.003	0.0064	0.4264	0.023	0.0787	0.0173	0.0167	0.0173	0.0103	0.0097	0.012	0.0511	0.0096	0.022	0.0181
AL021407.1	0.3802	0	0.984	0	0.0892	0	0.297	0.1907	0	0	0.2756	0.4246	0	0.3235	0.0816	0.3615	0.1038	0.0428	0	0	0	0.1461	0.0792	0	0.2286	0.0515	0.7998	0.1159	0	0.167	0	0.5065	0.1016	0.2225	0.1412	0	0.0608	0.3293	0.268	0.2362	0.9554	0.3095	0.2853	0.2321	0.8578	0	0	0	0.1728
AC027369.3	0	0	0.0342	0.0154	0	0	0.0044	0	0	0	0	0.0074	0	0.0084	0.0255	0.3012	0.0054	0.0045	0.0106	0.0144	0	0	0.0041	0.0057	0.0286	0.0268	0	0	0	0	0.0125	0.1319	0	0	0.0441	0	0	0	0.0056	0.0031	0	0	0	0	0	0	0.0119	0.0091	0
RNU7-115P	0	0.4465	1.3812	0	0.6262	2.7397	0	0.4462	0	0	0.2763	0	0	0.5676	2.291	0	0	0	0.477	0.4855	0	0	0.5556	0.762	1.2836	0.3615	0	2.0343	0	0.293	0	0	0.3565	0.3123	25.2662	8.0353	0	0	0.3762	0	1.6763	0.7241	0	0	0.4013	0	1.2049	0	0
PFKFB3	5.4147	23.0643	8.8655	39.7217	19.6234	18.6169	15.3818	33.0722	4.0561	6.846	11.8493	12.3306	9.5666	18.0392	11.6672	31.6307	9.6364	11.0431	16.4396	8.6481	11.8392	6.3914	6.4982	3.6017	11.4379	15.0882	8.9476	11.9214	9.1079	9.94	27.3771	34.5117	9.059	12.2007	14.3572	5.7302	5.686	6.5509	13.0981	8.9297	16.6412	19.0919	10.5303	11.508	35.2298	10.1361	4.0948	41.6786	3.244
FOXO3	3.516	15.2311	6.9297	9.2333	9.5545	12.0058	27.9366	8.6034	5.852	24.8842	3.4489	8.771	7.6694	4.739	8.7189	12.9832	14.8077	6.4842	5.0085	14.2808	7.9282	4.0963	9.0359	6.0744	20.7744	4.4476	10.3959	7.7614	8.7023	11.7624	9.2356	5.6595	12.3486	14.4299	3.7655	4.5257	8.8363	8.0908	7.9395	9.1624	8.2908	9.7076	6.7886	10.2271	7.4672	8.3921	8.4229	5.1802	5.189
ARL16	29.2266	15.9232	15.3274	8.9019	6.7633	9.3514	4.925	13.7954	8.7022	6.1081	15.5679	17.6298	8.8824	7.0085	8.3697	20.491	7.183	9.1075	11.4256	10.9408	4.3245	6.35	8.0957	11.4666	13.5787	8.2079	9.7137	7.7463	7.0345	7.3589	18.884	14.0781	7.0678	5.1327	11.8351	43.5871	5.9866	7.9039	17.5023	5.0593	10.4016	9.5156	4.1068	9.9359	8.9414	4.4925	7.715	12.6404	9.377
AC084024.1	0	0.2373	0.4078	1.1462	0.0555	0.2022	0.0527	0.3161	0	0.1718	0.049	0.176	0.0738	0.3016	0.1522	0.824	0.0323	0.1331	0.0845	0.043	0.0459	0.0606	0	0.135	0.2842	0.1921	0	0	0.0585	0.3373	0.0749	0.4723	0	0.1383	0.6582	0.0474	0.1891	0.1706	0	0.2569	0.099	0.1603	0.1013	0.0962	0.2488	0	0.0711	0.0815	0
DUX4L6	0	0	0	0	0	0	0	0	0	0	0	0	0	0	0	0	0	0	0	0	0	0	0	0	0	0	0	0	0	0	0	0	0	0	0	0	0	0	0	0	0	0	0	0	0	0	0	0	0
SERPINC1	0.2697	0.0556	0.1432	0.0644	0.1558	0.1705	0.1853	0.0139	0	0.0604	0.1719	0.1545	0.0648	0.4238	0.1069	0.8419	0.0113	0.1028	0.0519	0	0.0806	0.0744	0.0173	0	0.2396	0.1012	0.2744	0.1266	0.0205	0.0182	0	0.8294	0	0.0486	0.0462	0	0.1328	0.1318	0.117	0.1096	0.2955	0.1014	0.0623	0.0845	0.1124	0	0.1124	0.105	0.0566
RPPH1	0	0	0	0	0	0	0	0	0	0	0	0	0	0	0	0	0	0	0	0	0	0	0	0	0	0	0	0	0	0	0	0	0	0	0	0	0	0	0	0	0	0	0	0	0	0	0	0	0
AC005224.2	0.0584	0.3778	0.0269	0.0906	0	0.1998	0.0521	0.013	0.467	0.0189	0.0323	0.0435	0.0972	0.0331	0.3844	0.0987	0.0957	0.0438	0.0557	0	0.1588	0.0599	0.1702	0	0.0655	0.0316	0.0936	0	0	0.0769	0.0493	0.1556	0.1665	0.1094	0	0.0156	0.2741	0.0112	0.1317	0	0	0	0.0083	0.0317	0	0.1662	0.1992	0.0089	0.1239
CA5BP1	9.3045	4.1895	2.344	13.3903	4.9751	4.1284	2.7329	5.0932	8.5043	5.0936	2.0821	4.9215	4.8591	2.6826	6.2114	6.3142	4.3417	3.5472	3.0657	2.86	1.8459	4.0355	2.5053	7.8553	2.828	5.7944	7.3046	7.5334	9.2569	4.1806	6.1749	3.9768	5.4947	2.7096	4.3999	5.0266	6.7171	11.3785	2.9372	2.2895	6.4933	2.207	9.6775	3.6324	7.2019	5.3957	3.2461	5.0838	2.9772
SNX12	13.7975	20.4777	21.2231	20.5822	22.522	21.5044	23.9246	33.2291	24.8315	44.8181	36.2555	17.3381	37.3313	25.2164	18.3668	18.4633	20.6931	15.987	27.1705	32.292	19.3931	20.637	13.7662	14.9722	16.4321	20.6121	12.2705	22.3686	16.3541	13.3071	11.2675	12.6575	20.4866	19.2957	10.0907	7.7545	7.5751	21.8279	16.583	17.3896	21.6126	14.388	11.445	23.3628	18.7982	15.3135	18.4978	32.3989	38.6168
MAP3K13	2.8713	2.0251	1.7011	5.3341	2.5537	4.2	2.8153	4.4478	4.959	1.3355	1.1186	2.9107	4.6475	2.4312	3.8232	3.5893	1.9429	1.2046	2.3153	1.7961	2.8859	2.4713	3.0709	6.4082	2.932	5.6078	4.5664	2.5563	1.4199	2.4663	2.4047	4.3833	2.9299	3.6197	5.1029	2.2244	6.1546	2.8058	1.8553	1.3668	1.7748	2.4862	4.196	2.082	0.7869	2.869	3.6925	3.4986	3.1316
AC025165.3	0.2161	0	0	0.7967	0	0.1479	0.1447	0.1807	0.2357	0.1048	0.0895	0.0805	0.0675	0.046	0	0.0685	0.0295	0.2434	0.1932	0	0	0.0831	0.0675	0	0.13	0	0	0.1318	0	0.1187	0.1369	0.144	0.3754	0.2277	0.0401	0	0.0346	0.2184	0.1219	0.0336	0.181	0.2346	0	0.3079	0.1625	0	0.0325	0.1491	0.1965
SMARCAD1	2.1501	6.0875	4.8292	6.1063	5.4663	6.198	4.5657	8.3299	3.8942	12.5016	2.6797	6.4822	4.6156	6.7602	5.2045	4.3031	4.9576	4.1262	3.8192	8.0328	8.9108	3.9585	3.7636	4.249	5.2057	5.6695	3.8423	6.5044	5.4194	3.4918	21.5453	9.5697	6.9395	5.2324	1.7092	4.2143	6.0787	8.6739	7.3835	4.9531	4.2108	9.772	6.8002	5.5113	5.7272	6.7412	5.4972	4.3368	2.7266
RNY3P9	0	0	0	0	0	0	0	0	0	0	0	0	0	0	0	0	0	0	0	0	0	0	0	0	0	0	0	0	0	0	0	0	0	0	0	0	0	0	0	0	0	0	0	0	0	0	0	0	0
LINC02276	0	0	0.367	0	0	0	0	0	0	0	0	0	0	0	0	1.6854	0	0	0	0	0	0	0	0	0	0	0	0	0	0.2335	0	2.1251	0	0	0.1974	0	0	0	0	0	0	0	0	0	0	0.5674	0	0	0
UGT2A3P7	0	0	0.0345	0	0	0	0	0.1003	0	0.0969	0	0	0.0312	0.0425	0	0.6971	0	0.045	0	0	0	0	0	0	0	0	0	0	0	0	0	1.1986	0	0	0	0	0	0	0	0.0311	0	0	0	0	0	0	0	0	0
CLN6	20.3179	28.8048	17.1766	6.7521	11.2735	20.0379	14.1364	24.1323	15.0849	10.186	20.9479	18.0459	10.6214	42.0303	10.9006	11.8246	31.357	17.1465	24.6023	13.2857	11.1354	16.0933	10.0754	24.4829	9.8002	11.2622	13.8205	24.6917	16.3027	6.2815	27.4509	27.742	17.5353	14.7137	37.3538	10.6833	21.5343	10.1779	15.7627	10.6079	20.3663	8.0312	9.1183	16.7175	10.0726	14.2427	19.9412	16.9888	42.21
CCL5	2.8387	2.6148	12.2923	1.4499	96.0994	3.0396	2.8594	0.7628	2.6146	5.3397	7.3684	7.8231	7.8782	10.5511	6.4586	2.2766	9.3956	4.2851	10.0552	6.2875	4.5057	34.8341	6.0835	23.6035	18.2449	3.4324	0.8459	1.258	1.0809	1.3961	0.6456	2.1336	38.5197	3.4991	4.2169	2.124	2.0037	5.5339	16.0093	13.453	11.8698	1.6199	2.5906	6.775	1.4161	2.2269	9.701	2.9677	6.2217
ZSCAN12P1	2.4796	1.2597	0.978	1.7869	0.3949	0.3486	2.0953	1.6882	0.4347	0.1717	0.7705	0.6595	0.2627	0.5087	0.3992	3.2003	0.6167	0.1596	1.0529	0.3384	1.7805	0.3177	0.6731	0.2782	1.7042	0.108	0.7719	0.2971	0.1534	1.1281	1.8235	0.8849	0.4497	1.4721	6.5612	3.1472	1.7292	3.7713	1.8354	0.8321	0.408	3.1245	1.0158	0.6308	0.3064	0.1181	0.3599	0.6515	0.3422
AC022960.3	0	0.0557	0.2297	0	0	0	0	0	0	0.4032	0	0	0	0.0708	0	0	0	0	0.0595	0	0	0	0.1039	0	0	0.0902	6.8004	0.1522	0	0.0365	0.3162	4.6551	0	0.1169	0	0	0	0.048	0	0.1034	0.0697	0	0.0357	0	0.1001	0	0	0	0
AC108467.2	0	0	0	0	0	0	0	0	0	0	0.0095	0	0	0	0	0.2039	0.0125	0	0	0	0	0	0	0.0131	0	0.0498	0	0	0	0	0	0.4285	0	0	0	0	0	0	0	0	0	0	0	0	0	0	0	0	0
RNU7-167P	0	0	0	0	0	0	0	0	0	0.5737	0	0	0	0	0	0	0	0	0	0	0	0	0	0	0	0	0	0	0	0	0	9.4603	0	0	0	0	0	0	0	0	0	0	0	0	0	0	0	0	0
EIF4EBP1P1	0	0.6481	0.5941	0.2505	0.404	0.1473	0	0.2878	0	0.1043	0.1337	0	0.2015	0.1831	0.5543	0.9549	0.0588	0.0485	0.1154	0	0.0418	0.1103	0	0.2458	0.8281	0	0.388	0.0656	0.1598	0.0945	0.409	5.4468	0	0.2519	0.2397	0.0864	0.0689	0.3106	0.2427	0.3342	0.3605	0.1168	0.0461	0	0.4531	0.4593	0.1296	0.1484	0
TCF7	3.7877	1.8375	1.4745	7.5767	2.6935	5.4706	6.3502	6.5986	22.6443	1.3148	6.7319	4.3462	1.0403	8.8357	3.6438	4.2851	3.3352	24.3221	3.5014	3.3888	2.4885	1.4108	4.1922	3.8193	2.6975	2.6616	7.8449	13.4045	8.8118	7.4989	4.0974	1.4377	5.1661	5.3224	5.3884	11.114	7.4333	2.1977	7.5905	0.7112	3.4998	2.0085	1.5601	5.9802	8.9648	3.556	5.3936	4.8178	0.8685
KIF26B-AS1	0	0.1516	0.0313	0	0.5527	1.4883	0	0.0606	0.0198	0	0	0.1012	0.1414	0.1927	0.2333	0.8614	0	0.0408	0.0972	0	0.0176	0	0.0377	0	0.1089	0.0736	0.0544	0	0.0673	0.1393	0.4017	2.4137	0.0242	0.1272	0.0336	0	0	1.0199	0.0255	0.0563	0.0379	0	0.0583	0.0369	0.109	0.2417	0	0.1458	0
RF01225	0	0	0	0	0	0.1978	0	0	0	0	0	0	0	0	0	0.3663	0.1578	0	0	0	0	0	0	0	0.139	0	0	0	0.143	0	0	0	0	0.1353	0	0	0	0	0	0.1795	0	0	0.2477	0	0	0	0	0	0
ZNF155	0.1487	0.8887	0.4912	0.3792	1.017	1.2797	0.6353	1.6411	1.2836	1.6476	0.4312	0.7434	0.9086	0.3525	0.8482	1.2794	0.7251	0.6317	1.1507	0.1933	0.7799	0.8057	0.9644	0.8373	0.6234	0.7887	0.2043	0.6867	0.5152	0.6905	0.8479	1.8963	0.9481	0.4028	0.213	0.1535	1.1491	1.2511	1.1081	0.7324	0.7563	0.9051	0.6467	0.5793	0.8372	1.4849	0.7355	0.591	0.4732
DCTN6	9.5041	4.8271	12.6352	5.2808	11.8387	4.4178	8.2379	12.9002	12.9802	7.9415	9.5531	10.3543	6.2579	6.9237	13.6549	7.6903	5.3728	9.1806	11.7424	7.6855	8.2325	14.9558	12.5532	10.2563	9.6165	5.0913	3.2899	9.4742	9.1164	5.5554	5.2717	6.9474	9.3998	3.8268	10.3278	8.0191	11.8611	4.5911	7.8522	8.7361	5.5917	4.9582	5.0665	8.9566	8.7224	5.7819	5.311	8.562	3.1947
PGM5P4	0	0	0.1021	0.2296	0.2777	0.2025	0.2641	0.0989	1.6135	0	0	0.0551	0	0.7553	0.0635	0.4689	0.1616	0.0666	0.0529	0	0.0287	0	0.0924	0.1268	0.1068	0.0802	0.1778	0	0	0.0975	0.0937	1.3796	0.0395	0.0346	0.1648	0	0	0.0854	0.0417	0.1378	0	0.0803	0	0.2408	0.089	0	0.579	0	0.1345
MTND4P30	0	0.0273	0	0	0	0	0	0.0546	0	0	0	0	0.051	0	0.035	0.6209	0.2675	0	0	0	0	0	0	0.0466	0	0	0	0.0747	0	0.0358	0	2.501	0	0.0191	0.0606	0	0	0.0236	0	0	0	0.0665	0.0175	0.0332	0.0246	0	0.0246	0.0188	0
CXXC4	1.1222	3.3254	5.0477	3.7527	1.7874	5.1877	2.2543	4.7863	2.8193	0.1711	1.1441	1.0281	0.122	4.3672	1.4779	1.6388	2.0557	0.0909	1.4585	2.5194	0.2817	0.1616	1.0844	3.695	3.0695	0.1333	0.2577	1.0883	1.8412	0.5483	0.3195	14.246	2.0355	3.5453	2.3413	2.405	0.0605	0.0692	2.2221	0.331	2.0914	1.1259	0.2974	4.9219	7.0744	0.5315	16.3351	0.3943	1.6109
TRAV4	0	0	0.3205	0	2.5285	0.0636	0	0	0.8104	0.09	0.0385	0.2075	0	0.079	0	1.8842	0	0.0418	0.166	0	0.0722	0.5713	0.0774	0.3183	0.3128	0	0	0	0	0.0816	0	1.4849	0	0	0	0	0	0.0536	0.2095	0.1442	0.0778	0	0	0.5293	0	0	0.1678	0	0.1689
AC244453.2	0	0.0762	0.0286	0.0161	0.1166	0.0284	0.0508	0.0346	0.1265	0	0.0343	0.0463	0.0323	0.0088	0.1067	0.1313	0.0452	0.0093	0.0703	0.0151	0.0241	0.0106	0.0129	0.0887	0.0349	0.0112	0.1494	0.2084	0.0308	0.05	0	0.138	0.0387	0.0388	0.0615	0	0.0398	0.0538	0.2219	0.0418	0.026	0.2866	0.0044	0.1096	0.0498	0.0663	0.1559	0.0286	0.0942
AC096582.1	0	0	0.0726	0	0	0.072	0	0.0703	0	0	0	0.1565	0	0	0	0.1333	0	0	0	0	0.0408	0	0	0	0.0506	0	0	0	0	0	0	0	0	0	0	0	0	0.0607	0	0.0327	0	0	0	0.0856	0	0.5609	0	0	0
AL355578.1	0.3591	0	0.1525	1.3292	0	0.3215	0.0247	0.037	0	0	0	0.0206	0	0.047	0	1.226	0	0	0	0	0	0.0142	0	0.0316	0.0399	0	0	0.0169	0	0.0364	0.035	3.607	0.1772	0.0129	0.1026	0.4881	0	0	0.0312	0.0257	0	0	0.0118	0	0.0166	0.0295	0	0.2541	0
AC017074.2	0	0	0.0834	0	0	0	0	0.0404	0	0	0	0	0	0	0.0519	0.6897	0	0	0	0	0	0	0	0	0.0291	0	0	0.0369	0	0	0	0.3221	0	0	0	0	0	0	0	0.0375	0	0	0	0	0.1091	0	0.1092	0	0
AC013356.1	0.7155	0	1.4816	0.2524	0.4885	0.2672	0.4356	0.174	1.4757	0.3153	1.2666	0.775	0.0812	0.1107	0.7261	0.9897	0.0711	0.7033	0.2093	0.7102	0.6065	0.5668	1.5442	0.3344	0.4381	0.141	0.6256	0.5555	0.0322	0.4571	0.1648	0.6933	0.1043	1.1269	0.3865	6.6866	0.4997	0.2629	0	0.3435	0.3269	0.6708	0.7531	0.053	1.0175	0.1388	1.3317	0.3888	0.3549
Z97200.1	1.758	2.7618	6.1787	17.6114	5.1028	58.076	1.6977	2.5199	0.1331	1.3566	1.2486	7.4539	3.4725	4.8547	2.3106	4.7995	1.0484	0.986	4.6826	0.1567	1.4566	2.8688	1.1133	4.2937	1.4672	10.0636	10.5889	0.6018	4.2269	5.1454	4.1371	3.5374	1.4863	9.1641	1.2658	0.9509	14.5391	7.7481	1.1432	1.2092	4.8689	1.7917	14.3462	1.8401	2.04	11.5061	7.8639	4.2482	3.915
AC092625.1	0	0	0.1289	0.1449	0	1.5337	1.0001	0	0	0	0.4641	0.3476	0.2332	0.0794	0.0802	1.6571	0.6628	0.0421	0	0.3397	0.3264	0	0	0.3733	2.2455	0	0	0	0	0	0	0.4975	0	0	0.4853	1.8742	2.6294	0	0.1053	0	0	0	0.04	0.228	2.2466	0	0	0	0.2546
AL450487.1	0.0369	0	0	0	0.1385	0.0252	0.1317	0.0493	0.0643	0	0.0764	0.0824	0.023	0	0.0317	0.7013	0.0403	0.0332	0.0132	0.0268	0.1576	0.0378	0.0154	0	0	0.1399	0	0.09	0.073	0.0162	0.0467	0.5895	0	0.0691	0.0274	0	0.0236	0.0426	0	0.0802	0	0.1801	0.0158	0.03	0.0666	0	0.0222	0.0678	0.0335
AC018554.1	0	0	0	0	0	0	0	0	0	0.0337	0	0.0259	0	0	0	0.5296	0	0	0	0	0	0	0	0	0.0167	0	0	0.0212	0	0	0	0.8347	0	0	0	0	0	0	0	0	0	0	0	0	0.0209	0	0.021	0	0
KCNH3	3.0105	2.637	0.944	5.1401	0.2261	0.5241	0.5606	2.451	0.8106	0.0584	0.2031	0.5188	0.102	0.344	1.1375	2.4213	0.4134	0.8371	0.286	3.8131	0.6784	0.1146	0.2973	0.8402	1.1049	1.0257	2.3163	5.9707	0.4045	0.5818	2.5395	4.9508	2.6484	1.611	0.6133	2.4523	0.7324	0.1192	1.9792	0.1229	0.4684	2.736	0.2065	0.5182	1.9097	0.615	0.259	0.091	0.3754
AC016813.1	0	0.167	0.1723	0.2324	0.2343	0.1025	0.4233	0.1335	0.7622	0.7258	0.0414	0.5575	0.2182	0	0	0.8227	0.0818	0.3373	0.3034	0.3633	0.5623	0.5117	0.0416	0.7698	0	0.4058	0.06	0.2436	0.3212	0.1754	0.0632	8.3791	0	0.1402	0.0741	0	0.0639	0.2306	0.0281	0.2946	0	0.2167	0.0428	0.0406	0.6607	0.6925	0.0301	0.3672	0.4993
RPL26P29	0.4188	0.2243	0.6937	0.39	0.1573	0.2294	0.2243	0.3922	0.0365	0.2436	0.0694	0	0.0523	0.2851	0.935	2.8675	0.7319	0.4906	0.0898	0.4877	0.1627	0.3005	0	0.4306	0.1209	0.0454	0.6041	0.8685	0.1658	0.2207	0.1061	3.1246	0	0.3137	0.1244	0.2018	0	0.1451	0.4723	0.052	0.9823	0.7729	0.3951	0.1364	0.9071	0.4469	0.353	0.2311	0.5331
AL590552.1	0	0	0.0858	0	0	0	0	0	0	0	0	0	0	0.0176	0	0.1314	0	0	0.0074	0	0	0	0.0086	0.0474	0.0399	0.0899	0	0	0.0103	0	0.0263	0.3866	0	0.0097	0.0308	0.0499	0.0133	0	0	0.0451	0	0	0	0	0	0.0221	0.0125	0.0191	0
NMU	0.9783	0.1007	0.1818	4.9057	0.5652	0.0258	7.8609	0.0755	5.8604	0	1.5901	5.0433	1.0573	0.8966	0.5493	3.8645	0.185	0	0.2153	1.2325	0.3362	0.2121	14.1041	0.0645	0.8327	0.571	0.6785	0.2525	0.2794	0.0165	0.2861	5.715	0.4023	0.2819	22.5808	0.0302	1.2285	0.2173	3.2041	0.0935	0	0.2247	0.9358	0.1532	0.2264	0.0803	0.0227	0.6229	0.3079
ZNF668	1.1933	3.2575	1.3127	1.7292	1.1378	1.2318	1.8021	1.2534	1.0494	9.1922	0.788	0.5901	1.1759	0.9362	1.409	2.246	2.8871	1.6003	1.5768	1.1537	1.0141	0.6594	0.4388	0.6178	2.0901	1.0258	0.9414	0.9667	2.5936	0.9705	1.2876	1.1925	1.5349	1.3794	0.8656	3.6838	0.6864	2.5032	1.4669	1.4364	1.2105	0.8856	1.715	2.3832	1.178	0.8855	1.3248	1.3161	1.5429
CCDC9B	2.0761	5.7189	2.1444	0.3336	1.9628	0.5886	0.7545	3.5844	0.4667	0.1989	0.3623	1.8624	0.4423	0.6194	1.2164	2.9979	0.8484	2.6212	1.593	1.8277	1.262	0.7687	0.2848	0.9236	0.5288	0.2965	0.7752	1.8951	0.3143	0.2146	0.9656	3.866	0.8721	0.2287	0.254	0.6826	0.2252	0.3216	1.1984	0.4886	0.5852	2.0178	0.7415	1.1334	0.4115	0.8706	0.5883	0.1797	0.5197
RNA5SP290	1.4443	0.1934	0.3988	0	0.2712	0.5933	0.2579	0.1932	0	0.8402	0	0.2151	0.1804	0	0.9922	9.8894	0	0.2603	0.2066	0	0.4489	0	0	0	0.4169	0.3131	0	0.1762	0.429	0.1269	0	0.7697	0.1544	0.541	0	0	0	0.1668	0.4887	0.8076	0.7259	1.2544	0	0	0.869	0	0.1739	0	0
RF00218	0	0	0.2482	0	0	0	0	0	0	0	0	0	0	0	0	1.3681	0	0	0	0	0	0	0	0	0	0	0	0	0	0	0	8.6256	0	0	0	0	0	0.2077	0.2028	0	0	0	0	0	0	0	0.4331	0	0
CXXC5-AS1	0	0.1277	0.2194	0.0493	0.1194	0.1306	0.2554	0.2126	0	0.2466	0.1317	0.0947	0.0397	0.2705	0.0546	0.8062	0.4167	0.0286	0.1364	0	0.1235	0.0326	0.1059	0	0.3671	0.0689	0.0764	0.2715	0	0.2793	0.2417	0.5083	0.2379	0.0595	0	0	0.0814	0.4038	0.4661	0.79	0.7456	0.1726	0.8997	0.1035	1.2242	0.0679	0.0383	0.0585	0.0578
AC005377.1	0	0	0	0.4995	0	0	0.0359	0	0	0	0.0333	0	0	0	0	0.102	0	0	0.0863	0	0	0	0	0	0	0	0	0	0	0	0	1.715	0	0.0377	0	0	0	0	0.0907	0	0	0.0437	0	0	0	0	0.0484	0	0.2195
CEACAM8	0.0281	0.0282	0.1162	0	0.0263	0.048	0	0.0375	0	0	0.0116	0.0418	0	0.0716	0	0.676	0	0	0	0.0102	0	0.0144	0.0993	0.016	0.0337	0.076	0.0337	0.0086	0	0.0493	0.0356	1.1589	0	0.0394	2.6258	0.0113	0	0.0081	0.0158	0.0087	0.0353	0.0305	0.006	0.0571	0.0591	0.1048	0.245	0.0194	0.0255
AC023302.1	0.0746	0	0.4117	0	0.14	0.1021	0.0999	0.1995	0	0	0.0618	0.0555	0.0466	0.1904	0	0	0.1222	0.0672	0.1066	0	0.029	0	0.1553	0.0852	0.0717	0	0	0.1364	0	0	0	0.3974	0.2391	0.1746	0	0	0.0477	0.3444	0	0.139	0	0.0809	0.032	0	0.314	0	0.0449	0.2057	0
SPTY2D1	1.7655	3.4064	3.6517	4.0537	8.9469	4.843	6.7034	6.8774	3.7875	9.0679	3.5132	4.0761	7.1182	3.187	7.7744	2.8971	3.2099	2.301	8.3534	2.7438	7.9248	3.3411	3.7302	3.4375	4.6791	5.7616	2.6733	3.7339	2.6007	7.2157	5.6355	2.3442	7.4358	4.3051	5.3316	2.9536	5.9486	5.1079	5.9603	5.9074	3.8382	3.452	3.9661	5.416	3.2788	5.7505	2.7111	4.1295	1.2277
AL132640.1	0.0593	0.1587	0.1636	0.046	0	0.1217	0.0529	0.0396	0	0.1149	0	0.0441	0	0.1009	0.1527	0.9018	0.0324	0.1068	0.1483	0	0.1612	0.0608	0.2222	0.0677	0.0855	0	0.285	0.1085	0	0.1041	0	2.053	0.0317	0.1665	0.1321	0	0	0.3764	0	0	0.0993	0.0643	0.0762	0.0965	0.0357	0.1265	0.3212	0.0273	0.1078
AC090912.1	0.0644	0.0862	0.311	0.1498	0.6042	0.1762	0.2298	0.2583	0.8986	0.1872	0.1067	0.1438	0.1206	0.3834	0.4421	0.5713	0.0703	0.319	0.4833	0.2342	0.3251	0.5278	0.2144	1.1765	0.1548	0.2093	1.1606	0.6281	0.2549	0.9894	0.2447	0.686	0.2064	0.2712	0.239	0.2068	0.0412	0.1858	0.2178	0.1399	0	0.1397	0.0552	0.1572	0.697	0	0.3488	0.2959	0.2341
MIR6859-1	8.6318	1.0834	0.3724	0.4187	0.5065	0	0.9633	0.3609	0.4707	0	1.7881	3.2139	0.3369	0	0	2.7363	0	0.4861	0	0	0	0	0.6741	0.3082	0	0	0.6486	0	0	0	0.6836	5.7504	1.4419	3.0313	0	0	0	0	0.9127	0.5027	0	0.2928	0	0.8784	0.9738	0	0	0.4961	0.4906
AL606804.1	0	0.0275	0	0	0	0	0.0183	0	0.0179	0	0	0.0611	0	0.0349	0.0352	0.1041	0	0	0	0	0	0.021	0	0	0	0	0	0	0	0	0	1.7496	0	0.0192	0	0	0	0	0	0	0	0	0	0	0	0	0	0.0189	0
TAF5	1.8073	3.2236	1.8596	4.1992	3.0773	2.6743	1.5936	2.568	4.0356	3.1344	2.0325	2.491	2.3482	1.8247	2.9786	3.6866	2.103	1.846	2.1194	3.9958	3.1139	2.2728	1.8141	1.4685	1.9929	2.3851	2.1997	3.8414	2.9062	1.3658	2.7311	3.0511	1.3561	6.5861	2.0844	2.5063	2.8746	1.5103	3.0134	1.4576	2.2005	3.589	1.2708	1.7181	1.8912	1.4975	1.4803	2.0648	1.1433
RF01518	0	0	1.1254	0	0	3.0695	0.182	0.5453	0	0	1.1822	0	0	3.122	0	0	0.4453	0	0	0	0	0	0	0	6.8637	0	0	0	0	1.0743	0	0	0	0.7634	0	0.3274	0	0	0.9195	4.5582	0	0	0	0	0.2453	5.6552	0.9818	1.8743	1.112
LARP7P3	0	0	0	0	0	0	0	0.0728	0	0	0	0	0	0.0926	0	0.5521	0	0	0	0	0	0	0	0	0	0	0	0	0	0	0	0	0	0.051	0	0	0	0	0.0614	0	0	0	0	0	0	0	0	0.0501	0
RPL26P34	0.5694	0	0.0561	0	0	0	0	0	0	0	0	0	0	0	0.0698	0	0	0	0	0	0.0316	0	0	0	0	0	0	0	0.0805	0.0715	0	1.0838	0	0.0762	0.0604	0	0	0	0	0.0253	0	0	0	0	0.0489	0	0	0	0.074
IGLV7-43	0	0	0.3288	0	3.5782	0	0.1701	0	0	3.7876	0.0395	0	0	0	0	0.4833	0.052	0	0.1704	0	0.1481	0.928	0	0	0	0	0	0	0	0.0837	0	0	0.5603	0.0892	0	0	0	10.8391	1.1822	0.2664	2.235	0	0	0	0	0.1017	0	0.1753	0
AC096773.1	0.5095	0	0.0391	0	0	0	0	0	0	0	0	0	0	0	0	0.7179	0.2164	0	0	0.2061	0.022	0.029	0	0	0	0	0	0	0	0	0	1.2069	0	0	0	0.1364	0	0	0	0	0	0	0	0	0.8175	0.1208	0	0	0.103
CYP4F34P	0	0.0511	0.0526	0	0	0	0.0681	0	0	0	0.0632	0	0	0	0	0.9671	0	0	0	0	0	0	0	0.1743	2.7153	0	0	0.0465	0	0	0	0	0	0	0.1133	0	0	0	0.043	0	0	0	0	0	0	0.0814	0.0919	0	0
RNU6-1012P	0	0	0.4646	0	0	0	0	0	0	0	0.1394	0	0	0	0	1.2803	0	0	0	0	0.1308	0	0	0	0	0	0	0	0	0	0	0	0	0	0	0	0	0	0	0	0	0	0	0	0	0	0	0	0
RPL21P41	0.2779	0.6511	0	0	0.3914	0	0	0.3718	0.4244	0.1347	0.4606	0.4139	0.6074	0	0.1193	0.5286	0.1518	0.1252	0.0497	0.4046	0.3239	0	1.2154	0	0.0669	0.0753	0.5012	0.339	0	0.061	0	0	0	0.0651	5.7799	0	0	0.2407	0.4702	0.4748	0.4656	0.4526	0.3575	0	0.0836	0.1483	0.0837	0	0.3791
RN7SL272P	0.1269	0	0.1752	0	0	0	0	0	0	0	0.0526	0	0	0	0	0.161	0	0	0	0	0	0.0651	0.1586	0	0	0.4816	0	0	0	0	0	0	0	0	0.2829	0	0	0	0	0	0	0	0	0	0	0.1355	0.1529	0	0
OR7E15P	0	0	0	0	0	0	0	0.0254	0	0	0	0	0	0.0323	0	0.9621	0	0	0	0	0	0	0	0	0	0	0	0	0	0	0	0	0	0	0	0.0609	0	0	0	0	0	0.0206	0	0	0	0	0	0	0
PYGB	21.7454	14.029	28.4625	28.5851	16.1654	58.9068	39.3716	17.6335	20.1159	20.0728	19.1604	26.3286	24.5815	24.479	15.5747	30.3284	40.4543	23.4664	39.5554	11.9375	25.7237	17.3159	12.66	10.5999	19.5155	22.2531	13.3273	14.7697	27.7345	23.418	23.0867	17.2395	22.2223	27.1062	26.4927	16.7333	30.404	20.6338	24.9201	20.8985	18.4498	22.3164	12.3659	20.1794	13.0395	20.4245	12.7386	33.8474	34.0823
AL355303.1	0	0.0361	0	0	0.1013	0	0	0	0	0	0.0224	0	0	0	0	1.7102	0	0	0	0	0	0.0553	0	0	0	0	0	0.0658	0	0	0	2.0126	0	0.0253	0	0	0	0	0	0	0	0.0293	0	0	0	0	0	0.0248	0
AC096708.2	0	0.0439	0.1359	0	0	0	0.2051	0.3951	0	0.0636	0	0.1466	0.041	0.3909	0.1127	0.3329	0	0.0591	0.1173	0	0	0	0	0	0.0947	0.2134	0	0.0801	0.065	0.1153	0.0832	0	0.0702	0.0615	0	0	0	0.0379	0.037	0.1223	0.2749	0.1781	0.1126	0.1603	0.079	0.4202	0.1186	0	0
MIR3937	0	0	0	0	0	0	0	0	0	0	0	0	0	0	0	0.8777	0	0	0	0	0.1345	0	0	0	0	0	0	0	0	0	0	0	0	0	0	0	0	0	0	0	0	0	0	0	0	0	0	0	0
LRPPRC	10.7537	10.0137	10.7071	13.6781	11.7364	13.3137	13.4756	12.5711	13.1143	21.391	11.3356	19.4163	9.2896	12.763	11.1772	15.2276	8.7682	12.9518	14.3757	31.6702	16.2208	14.6692	7.9716	8.8377	14.1178	9.4083	15.5307	18.342	11.9395	7.2215	20.2324	16.246	12.2342	7.0417	17.7446	7.7128	15.6698	11.9936	12.6105	12.9133	17.5257	12.0926	8.1475	13.1364	8.637	9.134	11.027	10.455	4.5903
ELOCP29	0.3295	0	0.1516	0.2557	0	0	0.049	0.1469	0.1438	0.4259	0.091	0.0818	0	0.0935	0.0943	0.5571	0.8399	0.0495	0.2749	0	0.1707	0.0563	0.0915	0.1255	0.0528	0	0	0.067	0	0.193	0	2.0488	0.1174	0.2057	0.0816	0.0882	0.6328	0.0634	0.2478	0	0.092	0.1192	0	0.2683	0.5287	0	0.1323	0	0.0999
SPATA8-AS1	0.0585	0	0.0404	0	0	0	0	0	0	0	0	0	0	0	0	0.4451	3.0678	0	0.0209	0	0	0	0	0	0.0281	0.0634	0	0.0357	0	0	0	0.6236	0	0	0	0	0	0	0	0.0182	0.049	0	0	0	0	0	0	0	0
AMYH02020865.1	0	0	0.007	0	0	0.0139	0	0	0.0044	0	0	0	0.0063	0	0	0	0	0	0	0.0074	0.0039	0.0052	0	0.0058	0	0.0055	0	0	0	0	0.0129	0.027	0	0	0.0452	0.0163	0	0	0	0	0	0	0	0.0083	0	0	0.0061	0.0047	0
MIR6511A1	0	0	0	0	0.514	0	0	0	0	0	0	0	0	0	0	0	0	0	0	0	0	0	0	0	0	0	0	0	0	0	0	0	0	0	0	0	0	0	0	0	0	0	0	0	0	0	0	0	0
HTR4	0	0	0.0216	0.004	0	0.0071	0.0046	0.0104	0	0	0	0.0116	0.013	0.0177	0.0045	0.3698	0.0142	0.0047	0.0093	0.019	0.0061	0.0053	0	0.0119	0	0	0	0	0.0026	0.0069	0.0594	0.6938	0.0111	0.0098	0.0116	0	0	0	0.0029	0	0	0	0	0	0.0094	0	0.0251	0.0048	0
HABP4	7.0096	10.3468	10.1073	10.5712	7.4127	14.6933	6.1009	9.2626	11.7397	5.9278	8.3828	15.8949	8.3925	11.4226	5.7784	17.719	5.0981	5.9007	5.3751	6.6695	10.7103	9.0171	4.3548	5.2546	6.2618	7.2801	11.9281	12.3803	2.4714	7.8662	23.1394	4.1937	9.0895	9.2452	5.2937	4.4674	17.8804	8.7636	12.2828	4.5795	6.4554	12.9218	2.4938	5.3973	5.5346	6.1874	4.8472	10.5307	5.5105
KLHL2P1	0.0704	0.1885	0.2916	0.3825	0	0.2892	0.3458	0.2355	0.0922	0.8875	0.1167	0.2097	0.3957	0.2397	0.4837	0.4464	0.0385	0.1586	0.2266	0.4613	0.5198	0.1083	0.1173	0.2011	0.2371	0.1145	0.2539	0.2577	0	0.1856	0.0892	5.2537	0.1506	0.1649	3.9747	0.0566	0.0902	0.7319	0.3971	0.3062	0.177	0.2293	0.6643	0.4586	0.466	0.0751	0.212	0.0971	0.064
AC012044.1	0	0	0.1705	0	0.116	0	0	0.0826	0.0539	0	0	0	0	0.4205	0	0	0	0.1113	0	0	0	0	0	0	0	0.3348	0	0	0	0.0543	0	1.9749	0	0	0.2752	0	0	0	0	0.0384	0	0	0	0	0.1486	0	0.0744	0	0
PPP1R3B	1.4926	6.8618	2.1744	9.0844	10.0351	5.9612	3.3173	16.2714	10.0311	6.7919	1.0473	11.559	3.7557	3.4971	7.8808	3.7529	5.0127	6.4471	3.5361	5.1088	5.7789	3.1155	8.2296	5.1919	7.6636	2.6508	4.9707	18.5069	5.9389	5.2392	3.0824	1.0155	2.7636	2.1115	1.1369	5.2131	2.834	3.1613	3.4207	2.8666	2.9316	5.2644	6.9285	1.9597	9.141	4.2703	5.5225	18.2066	1.028
MTCO3P35	0	0	0	0	0	0	0.021	0	0	0	0	0	0	0	0	0.536	0	0	0	0	0	0	0	0	0	0	0	0	0	0	0	0.1252	0	0	0.0349	0	0	0.0271	0	0	0	0	0	0	0	0	0.0849	0	0
FBXO36	0.3534	1.3756	0.5199	0.332	0.5413	0.3629	0.6227	0.7278	2.4911	0.3606	0.9902	1.0179	0.5342	0.6806	0.4791	0.8608	0.6196	0.2137	0.1496	2.2203	0.4119	0.4671	0.5267	0.3134	0.6219	0.7157	0.3801	0.2382	0.6444	0.4942	0.5185	1.908	1.2079	0.836	1.5679	0.3809	0.0774	0.886	0.3514	1.271	0.5219	0.4391	0.307	0.4618	0.2909	0.2382	0.5488	0.3592	0.3467
RAB4B-EGLN2	0.1984	0	0.0196	0	0	0.0097	0.0127	0.019	0.0062	0	0.0352	0	0	0	0.0122	0	0	0	0.0203	0	0.011	0.0073	0	0.0081	0.0545	0	0	0.0086	0	0	0.018	0	0.0076	0.0066	0	0	0	0.0082	0.008	0.022	0.0237	0.0077	0.0061	0.0346	0	0	0	0.0326	0.0129
BTN2A1	6.6744	6.5103	19.6446	8.1796	8.003	5.5507	10.236	20.165	9.8264	7.4571	7.9147	10.539	6.2969	7.0815	13.2511	16.4104	9.2645	4.3471	8.9818	3.7021	9.0361	8.0587	5.8342	6.3472	10.6867	8.3328	6.4168	9.413	6.5934	6.0294	8.973	7.0729	10.3565	12.0111	3.871	28.2568	10.8342	9.6266	21.115	7.5258	6.2485	7.2248	4.4281	9.432	6.6505	6.7509	3.7565	8.1026	2.8012
AC025164.1	0.116	0.2265	0.1768	0.1125	0.2133	0.1622	0.0496	0.3589	0.1835	0.4124	0.0721	0.1584	0.0604	0.1728	0.1287	0.521	0.2587	0.1198	0.2109	0.2111	0.4301	0.1313	0.0987	0.116	0.0512	0.1336	0.1104	0.3479	0.1101	0.1189	0.0735	0.6698	0.124	0.1562	0.1867	0.066	0.0155	0.0809	0.1009	0.0886	0.1296	0.3175	0.1223	0.2125	0.2385	0.2115	0.3231	0.0489	0.044
AC117457.1	0	0	0.0182	0	0	0	0	0	0	0	0	0	0	0	0	0.0669	0	0	0	0	0	0	0.0549	0	0	0	0	0	0	0	0	0.9136	0.0141	0	0	0	0	0	0.0149	0.0164	0	0	0	0	0	0	0.0635	0	0
ADGRA1-AS1	0.0338	0.0227	0.014	0	0.0064	0.0046	0.0121	0.0045	0	0.0066	0.0056	0.0101	0.0085	0.0058	0.0058	0.2747	0	0.0031	0.0024	0	0.0026	0	0	0	0	0	0	0.0041	0	0	0	0	0.0072	0.0158	0	0	0	0.0039	0	0.0021	0	0	0	0	0.0041	0	0.0122	0.0031	0.0185
AP001981.1	0	0	0	0	0	0	0	0	0	0.0851	0	0	0	0	0.0754	0	0	0	0	0	0.0341	0	0	0	0	0.8563	0.422	0.0535	0	0	0	1.8709	0	0	0	0	0	0	0.0495	0	0	0	0	0	0	0.281	0.0528	0	0
MTND1P27	0.0407	0	0.0842	0	0.0382	0	0.0182	0	0	0.0394	0	0	0	0	0.0349	0.6188	0	0.0183	0	0	0.0158	0	0	0.0232	0	0	0	0.0248	0	0	0	0	0	0	0	0.0327	0.026	0	0	0	0.0341	0	0	0.0331	0.0489	0	0	0	0
FOXB1	0	0.0476	0.042	0	0.0286	0.0139	0.0272	0.0204	0	0	0.0084	0.0076	0.019	0.0259	0.0349	0.2445	0	0	0.0036	0	0.0039	0	0	0.0116	0.0146	0.0165	0	0.0062	0	0.0089	0.0129	0.3786	0	0.019	0.1734	0.0082	0.0195	0.0293	0.0057	0.0063	0.0085	0.0055	0.0174	0	0	0.0108	0.0122	0.014	0
KIFC3	4.2226	7.6585	7.9578	4.4396	3.7956	4.8737	11.2471	4.6982	4.9083	5.0275	11.9915	7.3786	6.2542	9.2033	8.4168	9.691	12.0179	9.113	6.9155	9.2742	8.8231	5.3865	4.2544	9.6181	9.9867	6.6861	8.4438	5.8064	6.6888	3.5518	1.0169	21.038	3.252	4.7095	9.1508	6.0245	2.532	6.0416	9.8423	9.9615	10.2406	9.9378	2.7119	8.5334	13.3657	3.1525	3.5022	3.9027	4.5139
AC004870.1	0	0	0	0	0	0.3417	0.0743	0	0	0	0	0	0	0.0354	0	0.4219	0.4089	0	0.0149	0.1817	0	0	0	0.0238	0.02	0	0.05	0.0254	0.0206	0	0	0.665	0	0	0	0	0	0.024	0.0469	0	0	0	0.0178	0.2032	0.0751	0	0.6011	0	0
KRT18P62	0.057	0.0572	0.3148	0.0442	0.0535	0.683	0.0891	0.0381	0	0.0553	0.0118	0.0425	0.267	0.2183	0.1224	0.3614	0	0.0514	0.0204	0.1037	0.1107	0.0146	0.0475	0.0163	0.0411	0.0464	0	0.1565	0.127	0.1127	0.0361	2.3547	0	0.0934	0	0.0229	0	0.214	0.0965	0.1063	0.1671	0.0464	0.0856	0.3017	0.4116	0.1825	0.4634	0.1573	0.0778
KRASP1	0	0	0.2294	0	0	0	0.089	0	0	0	0	0.099	0	0.0566	0.0571	0.4213	0	0	0.0238	0	0.0775	0	0	0	0	0	0	0	0	0	0	0	0	0.0622	0.0494	0	0	0.0384	0	0	0	0.1082	0	0.1623	0	0	0.04	0.0306	0
AL390964.1	0	0	0	0	0	0	0	0.0802	0	0	0.0497	0	0	0	0	1.3681	0.0873	0.036	0.0143	0	0.0155	0.041	0	0	0.0769	0	0	0.0244	0	0	0	0.3195	0	0	0	0	0	0	0	0.0745	0	0	0	0	0.0481	0	0.0722	0	0
HOXB9	2.0041	13.6624	0.5003	4.9639	0.387	3.2013	0.4759	0.1806	5.6493	0.1102	0.318	1.2172	1.0207	1.2943	1.6843	2.1267	1.9719	0.2049	0.9758	25.6282	1.2922	1.4061	0.225	2.2247	3.2277	0.1849	0.2563	1.1791	1.1046	0.2185	0.8105	1.6286	16.9888	0.213	7.5589	0.9475	0.1729	1.4363	0.3848	0.1943	0.7263	1.2499	16.8888	0.7521	1.6335	0.4096	1.6604	1.7451	0.7496
AC003035.1	0	0.1806	0.9775	0.2093	0.1266	0.277	0.0602	0.0451	0.3236	0.2615	0	0.2009	0	0.2296	0.1158	0.7696	0	0.0608	0.0482	0.1473	0.0262	0	0.0843	0.0385	0.0649	0.1097	0.0811	0.0823	0	0.5924	0	0.1797	0	0.221	0.5009	0.0542	0.0432	0.2726	0.1141	0.0209	0.1695	0.0732	0.2892	0.1647	0.1217	0	0.1624	0.031	0
MAFA	0.2198	0.0588	0.0607	0.9778	1.2654	0.7422	0.0262	0.4704	0.0511	0.142	0.0243	0.1636	0.0549	0.0374	0.0126	4.1055	0.176	0.33	0.0995	0.0747	0.0228	0.0375	0.0061	0.0418	1.452	0.0635	0.0528	0.6971	0.1305	0.3153	1.9864	17.7632	0.2428	0.5351	0.1415	0.0118	1.088	0.0508	0.1983	0.0592	0.1105	0.1511	0.0063	0.167	0.0793	0.0782	0.0794	0.1347	0.0666
RWDD3	4.0165	5.2408	5.9279	4.1657	4.1703	3.0411	2.7928	3.8628	4.8452	3.1224	2.3006	3.749	2.3231	3.0558	5.6741	3.9898	1.8803	1.5511	4.9837	1.8863	3.1712	3.9751	4.1321	3.3623	3.6955	3.6317	2.2029	4.0532	1.4751	2.935	1.8059	3.8471	3.9774	2.522	1.5535	2.8392	5.2374	4.4568	4.5094	2.1503	5.1942	4.0389	1.6271	3.4356	3.0069	4.0297	2.7752	2.1618	2.3395
EPB41L5	0.6838	2.2066	0.9003	2.5277	0.7904	3.0388	1.3181	3.7809	2.5989	1.8893	0.7795	3.8941	0.8614	1.6685	2.5592	2.7065	1.1874	2.796	2.1413	1.8357	2.0808	1.1954	0.8248	1.0906	2.4037	1.0498	1.4351	3.0621	4.0444	0.6702	1.5276	2.6122	1.9566	2.0285	0.8984	0.7365	0.7262	1.2667	2.5301	0.69	1.3775	5.4798	0.7661	0.6597	3.332	1.8477	0.8354	1.1851	0.7117
USP9YP31	0	0	0	0	0	0	0	0	0	0	0	0	0	0	0	0	0	0	0	0	0	0	0	0	0	0	0	0	0	0	0	0	0	0	0	0	0	0	0	0	0	0	0	0	0	0	0	0	0
SNORD115-33	0	0	0	0	0	0	0	0	0	0	0	0	0	0	0	0	0	0	0	0	0	0	0	0	0	0	0	0	0	0	0	0	0	0	0	0	0	0	0	0	0	0	0	0	0	0	0	0	0
AC005722.1	0	0.0509	0.1051	0	0	0.0261	0	0	0	0	0	0	0.0238	0.0324	0	0.0483	0	0	0.0544	0	0	0	0	0	0.0183	0	0	0.0232	0.0188	0	0	0	0.061	0.0178	0	0	0	0	0.0215	0	0	0.0207	0	0	0.0916	0.1625	0.0458	0	0
AP001266.1	0	0	0	0	0	0	0	0	0	0	0	0	0	0	0	0	0	0	0	0	0	0	0	0	0	0	0	0	0	0	0	0	0	0	0	0	0	0	0	0	0	0	0	0	0	0	0	0	0
SUV39H1	65.0376	5.2277	4.932	11.2006	5.2662	5.0408	9.7006	8.9762	11.4148	10.4123	1.6833	6.9511	5.1351	6.1735	2.8153	4.5992	4.5571	6.4337	3.3417	8.2777	4.4517	8.4583	4.3643	4.4426	1.3049	5.9865	3.2605	6.7969	12.1207	2.8515	5.3	3.0476	4.0932	4.4168	2.6051	7.6631	5.4041	10.189	8.8026	1.9726	4.2429	3.2577	3.6058	5.6662	3.5652	3.7198	4.6896	8.0739	14.7085
UGDH-AS1	0.9477	0.9428	0.7268	0.3473	0.4572	0.8741	0.7051	0.5723	0.4767	1.1103	0.3436	0.7645	1.0603	0.6273	1.1077	0.8846	1.0137	0.2372	0.3954	0.1725	0.6188	0.3508	0.6195	0.5489	0.6269	0.3425	0.6804	0.8591	0.7102	0.8441	1.4678	0.6314	0.4714	1.1772	0.8701	0.2854	0.4129	1.9078	0.8017	0.9118	0.5072	0.3501	0.6378	0.9644	0.6415	0.871	1.07	0.5932	0.4429
RF00019	0	0	0	0	0	0	0	0	0	0	0	0	0	0	0.2647	1.1727	0	0	0	0	0	0	0	0	0.1483	0	0	0	0	0	0	2.4644	0	0.1443	0	0	0	0	0	0	0	0	0	0	0	0	0	0	0
RN7SL242P	0	0	0.1705	0	0.116	0	0	0.0826	0	0	0	0	0	0.1051	0	0	0	0	0	0.0899	0	0	0	0.0706	0	0	0.7425	0.1507	0	0	0	3.2915	0	0.0578	0	0	0	0.0713	0	0.0384	0	0	0.053	0.1006	0.0743	0	0	0.0568	0.2246
AL135999.2	0	0.1456	0.1952	0.0507	0.0817	0.0894	0.0389	0.0437	0	0.0211	0.027	0.0648	0.0272	0.0556	0.1495	0.4138	0	0.0196	0.0778	0.1109	0.1014	0.0335	0	0.0124	0.0523	0.0472	0.0523	0	0.1185	0.0478	0.2206	0.1739	0.0814	0.3973	1.0505	0	0.0279	0.0879	0.1227	0.0743	0.0182	0.0354	0.0187	0.0531	0.3011	0.2322	0.0262	0.05	0
MIR3195	0	0	0	0	0	0	0	0	0	0	0	0	0	0	0	0	0	0	0	0	0	0	0	0	0	0	0	0	0	0	0	0	0	0	0	0	0	0	0	0	0	0	0	0	0	0	0	0	0
RNU6-561P	0	0	0.2482	0	0	0	0	0	0	0	0	0	0	0	0	0	0	0	0	0	0	0	0	0	0	0	0	0	0	0	0	9.5839	0	0	0	0	0	0	0	0	0	0	0	0	0	0	0	0	0
RNA5SP380	0	0	0.5168	0	0	0	0	0.2504	0	0	0	0	0	0	0	2.3733	0	0.1687	0	0	0	0	0	0	0	0	0	0	0	0	0	0	0	0	0	0	0	0	0	0	0	0	0	0	0	0	0	0	0
HOXB3	1.1267	3.4219	2.7746	1.9818	1.067	1.6774	0.5513	3.719	1.1549	1.4215	1.1742	2.5867	0.5684	3.333	2.9997	3.1132	2.0585	1.0441	0.8269	5.7162	2.3588	1.4653	0.996	5.2306	1.4866	3.0562	5.7849	3.4394	3.2198	0.7002	3.9029	6.2278	3.3244	2.7093	3.2269	0.1185	2.4915	1.9774	3.3964	2.9803	3.9486	4.7699	3.6711	3.3727	7.6557	0.8402	1.0399	1.6901	1.472
CIB3	0	0	0.1781	0.0801	0.0484	0	0.0461	0.1726	0.2026	0.05	0	0.1153	0	0.3074	0.1329	1.8973	0	0.093	0.0738	0.0376	0.02	0.0529	0	0.2063	0	0	0	0	0.0511	0.0227	0.0654	0.9624	0.0276	0.1208	0.1916	0	0	0.0298	0	0.0321	0.0432	0.028	0.0221	0.336	0.031	0.0551	0.0621	0.0237	0
AC093909.3	0.6551	1.754	0.7536	0.8473	0	0.1495	0.2437	0.3652	1.0003	0	0.3619	0.7317	0	0.2787	0.2813	3.738	0	0.8855	0.039	1.5101	0.1697	0.2798	0	0.4366	0.5778	1.0652	1.9689	2.0646	0.1621	0	0	0.5819	0.1751	0.1534	0.3244	1.7537	0.0699	0.1261	0.9236	0.0339	0.4573	1.7187	0	0	2.4307	0	0.0657	0.251	0.0993
TNFSF11	2.0269	2.0666	3.8543	1.3334	1.8146	0.0919	5.2013	2.2986	2.6061	0.2603	3.6204	3.3985	0.7376	2.3303	5.037	1.3957	2.4267	1.3607	2.9854	3.5371	10.701	4.8024	7.6146	3.9643	12.0376	7.9522	1.8073	2.8903	2.8704	0.9905	0.085	4.6857	0.7749	2.5518	4.5962	1.078	0.4468	0.3488	5.7154	9.4024	8.7932	4.5903	0.9785	3.6498	2.0757	1.5471	0.493	0.1543	0.5371
RIF1	1.2157	5.2354	2.6832	3.8586	3.8258	3.3359	2.8641	4.8994	2.2035	7.4125	1.3797	2.5474	2.3202	3.9785	4.3439	6.1891	5.8999	2.2064	3.9773	3.6868	4.898	2.8331	1.6065	2.5448	2.8895	2.1049	4.2024	8.0758	2.3382	2.2548	10.4019	6.3015	8.1825	4.9794	2.0864	4.5217	5.1325	3.6825	7.1328	2.91	3.1415	4.1216	2.1233	3.6612	3.4532	7.901	1.9164	2.2927	0.9935
RF00019	0	0.2407	0	0	0	0	0	0	0	0	0	0	0	0.3061	0	0.9121	0.1964	0	0	0	0	0	0	0	0	0	0	0.4388	0	0	0.4557	0.9584	0	0	0	0	0	0	0.2028	0.3352	0.6026	0.5857	0.4627	0	0	0	0.2166	0	0
CLDN15	1.1159	4.5921	3.6411	5.0289	2.4642	3.021	2.887	2.7821	1.0733	2.7293	0.8984	6.1283	0.7681	2.741	2.8856	5.2739	1.8285	0.8856	3.8043	2.3354	2.5125	1.9044	2.8573	2.7961	3.1602	5.2924	2.8507	3.2255	2.4606	2.0887	2.6512	2.4329	2.2165	1.9119	2.0815	9.2268	0.6089	2.9362	2.6889	2.1704	1.7102	2.4504	2.2783	3.5512	1.1368	2.1112	2.8176	1.7143	3.8513
UBE3C	3.9152	12.8454	6.2837	9.6961	8.4606	11.9552	5.7106	25.5103	3.4997	9.478	6.2956	6.1657	11.0809	8.8072	8.0257	7.5728	5.7742	8.4184	6.9814	12.7294	6.5419	9.1918	5.7704	3.6071	6.1448	5.4951	3.3292	8.4776	5.6566	8.23	13.4666	7.1144	10.3261	4.0671	5.8811	3.8027	5.3594	10.6972	9.328	9.0422	8.5761	11.1184	6.5158	8.6421	6.2915	8.6965	8.4479	13.0964	5.8179
AC100814.1	1.1188	2.6803	1.5445	1.0054	0.9951	2.0962	0.5783	1.8512	1.6956	7.9925	0.1708	6.0073	0.9192	1.2528	2.3765	0.9707	2.8946	0.9816	1.0949	0.8573	0.8922	3.471	0.932	1.2782	0.8499	0.7022	0.6371	1.0057	4.1682	0.6466	0.5223	2.0399	0.4092	1.7922	0.4811	0.5202	1.4702	1.8021	1.1291	0.9877	0.8879	1.2785	0.7323	1.1505	0.8149	2.4509	0.7801	0.4874	1.0174
AL590227.1	0	0	0	0	0	0	0	0	0	0	0	0	0	0	0	1.4767	0	0	0	0	0	0	0.0485	0	0	0	0	0.071	0	0	0	0	0	0	0	0	0	0	0	0	0	0	0	0	0	0	0	0	0
AL645949.2	0.0467	0.0625	0	0	0	0	0.0417	0	0	0	0	0	0.0291	0	0.0401	0.4735	0.051	0	0	0.0679	0	0	0.0972	0	0	0.0253	0	0.0569	0.0462	0.0205	0	0	0	0.0656	0	0	0.0896	0.1348	0.1053	0.058	0.1173	0.076	0.04	0	0.1966	0.2491	0.0281	0	0.1273
HIST2H2AA4	5.0084	0.6531	4.31	0.9086	2.1372	6.9465	1.8584	1.0442	3.2635	0.3153	1.9673	1.3562	2.2745	0.3321	1.0612	5.361	0.2132	0.9378	1.6513	1.2784	0.6318	3.2673	0.4335	0.9289	0.8136	0.3878	0.0782	1.0712	0.1932	0.1429	0.9066	0.8666	2.6425	0.6091	0.3382	0.5746	0.3748	0.7512	0.5502	0.0404	0.3814	1.9772	0.8646	0.3707	0.7827	0.7636	1.3317	13.1303	0.3549
NFATC1	10.4335	3.4175	12.5853	6.1381	7.406	2.5701	18.0166	5.2931	10.2743	3.9379	16.2015	5.2659	3.8297	9.3749	7.8927	4.4475	11.6999	10.991	7.7899	9.3265	15.9592	17.8892	15.6636	5.1305	21.0148	10.7162	8.9586	4.7676	17.2163	2.5251	13.1592	4.6356	2.6513	7.7837	4.6245	5.5624	2.2273	2.4225	9.6691	34.713	21.8115	10.7931	3.865	9.4786	7.154	11.5667	3.9245	2.4463	5.3489
RF00066	0	0	0	0	0	0	0	0	0	0	0	0	0	0	0	1.4536	0	0	0	0	0	0	0	0	0	0	0	0	0	0	0	0	0	0	0.8515	0.4604	0	0	0	0	0	0	0	0	0.3449	0	0.3452	0	0.5212
AL139423.1	0.1065	0.2696	0.0064	0.0683	0.0522	0.0983	0.0558	0.158	0.0061	0.0359	0.1631	0.0414	0.0318	0.067	0.1511	0.3699	0.3515	0.1878	0.0646	0.0371	0.0989	0.0451	0.054	0.1666	0.1849	0.0326	0.4397	0.1384	0.0481	0.0712	0.8214	0.0494	0.0421	0.3968	0.0516	0.0223	0.0771	0.0455	0.0862	0.0431	0.0465	0.1684	0.0278	0.098	0.0864	0.0346	0.0279	0.0852	0.1095
C18orf54	1.6158	2.7991	3.2999	4.5087	3.0849	2.6432	7.0159	3.8415	5.7215	3.8665	1.0355	4.0422	1.6362	3.7853	3.5285	2.4632	1.7419	1.2815	1.9908	3.2598	2.036	2.4319	3.743	3.4881	1.6042	1.9943	2.0298	8.6895	11.0419	0.9463	2.0321	8.1275	2.1512	2.9101	3.5015	1.5067	4.0292	2.806	8.4981	1.4362	1.9163	6.1362	1.4843	1.2908	3.8597	1.9828	1.0531	1.5806	1.6784
FOXO3B	3.8626	2.3563	7.6043	27.4221	0.9646	5.6533	4.434	1.3746	1.046	2.6564	0.2444	3.5281	1.6159	0.7611	2.2221	0.941	2.3695	1.9375	3.3475	1.7036	1.6928	0.5462	0.317	0.2935	1.7759	0.4022	0.8464	1.7874	10.6339	0.6686	7.7877	0.4563	6.296	1.8799	0.7208	0.2903	1.1694	1.5931	3.23	0.597	2.646	1.7145	1.4197	5.2822	0.9273	0.9747	1.6041	1.2337	7.6996
IL1R1-AS1	0	0	0.1326	0	0.3606	0	0	0	0	0.0931	0	0.2145	0	0	0	0	0.1049	0.0433	0	0	0	0	0.12	0	0	0	0.2309	0.1172	0.2377	0.0422	0	0	0	0.4946	0	0	0	0.0555	0.2166	0.2088	0.2413	0	0.1235	0	0.2311	0	0.0578	0.0442	0
DR1	3.8598	7.1612	6.0361	6.5319	11.4936	7.5717	12.0526	15.0945	8.0985	22.0176	7.5642	8.0713	11.5509	6.8091	13.4678	10.7359	13.3536	6.4746	11.5051	7.4754	10.6089	7.8433	12.2372	5.4013	9.1399	7.07	7.0691	14.3023	8.6344	8.2593	10.5843	12.3747	10.3325	9.9827	11.9852	24.3554	11.9132	8.5243	12.5127	7.0357	8.9789	16.2319	7.0515	7.8039	10.3501	20.0888	6.2544	8.3536	16.2636
RNA5SP220	0	0	0.2435	0	0	0	0	0	0	0	0	0	0	0	0	0.4473	0	0	0.1261	0	0	0	0	0	0	0	0	0	0	0	0	0	0	0	1.048	0	0	0	0	0	0	0	0	0	0	0	0	0	0
AC245452.1	0.1454	0.2673	0.3017	0.4054	0.1747	0.6044	0.1856	0.1997	0.2245	0.3044	0.0687	0.2851	0.21	0.3893	0.2031	0.5567	0.1842	0.2528	0.1819	0.2328	0.2579	0.0859	0.2571	0.2608	0.2192	0.072	0.2319	0.3039	0.1482	0.2605	0.2296	0.5501	0.1523	0.2941	0.3383	0.2989	0.2476	0.2535	0.2689	0.243	0.2736	0.5519	0.16	0.3716	0.326	0.3206	0.3326	0.2567	0.2538
HSD11B1L	3.7899	0.6568	1.854	5.6065	0.9096	2.7961	1.0348	1.3783	0.3532	1.8312	1.0621	1.0229	0.8042	0.501	1.0427	3.8881	8.8896	1.1052	0.6184	0.3571	3.3737	0.811	1.3537	1.0229	2.9386	3.4304	2.7721	0.591	2.2221	1.4007	2.2691	1.7976	1.1801	3.2046	2.3139	0.6009	2.2535	1.5369	2.3172	1.7107	1.233	1.225	5.3067	1.0984	1.9335	1.8064	1.3442	1.4551	1.4611
AC020909.3	0	0	0	0	0	0	0	0	0	0	0	0	0	0	0	0	0	0	0	0	0	0	0	0	0	0	0	0	0	0	0	0	0	0	0	0	0	0	0	0	0	0	0	0	0	0	0	0	0
RRNAD1	11.09	6.0906	6.0727	6.8908	4.9557	3.2968	5.4727	3.2909	4.9648	5.0056	8.2879	10.3099	6.7081	3.5663	5.7158	14.0035	6.8349	10.6556	7.84	5.7807	7.2409	3.4949	3.1629	6.8179	5.2576	3.7648	8.698	5.1406	4.7906	2.1102	5.4568	8.4214	4.3317	6.1522	4.7978	3.44	6.0474	6.4505	6.1303	4.5884	3.8014	6.0072	5.6291	6.2482	6.1573	5.0036	4.0291	9.4592	7.6424
AL136526.1	0.1332	0.2006	0.092	0	0.0938	0.0912	0.0297	0.078	0	0.0484	0.0138	0	0.0104	0.0142	0.0572	0.19	0	0	0	0.0364	0.0518	0.0171	0.0277	0.0666	0	0.009	0	0.0102	0.0247	0.0366	0	0.355	0	0.0156	0.1237	0.0134	0	0.1058	0.0657	0.0259	0.0558	0.0633	0.0214	0	0.0902	0.0711	0.0301	0.0077	0.0454
NEFHP1	0.0419	0	0.0193	0.0325	0	0.0478	0	0	0	0	0.0058	0.0104	0	0.0356	0.024	0.2477	0	0.0189	0.005	0.2133	0.0217	0	0.0581	0	0	0	0.151	0	0	0.0429	0.0354	0.1116	0	0.0915	0.0104	0.0112	0.0179	0.0403	0.0157	0.0217	0	0.0682	0	0	0	0.0149	0.0084	0.0257	0.0381
LINC01508	0.2067	0	0.0476	0	0.0216	0.1415	0.041	0.0154	1.7138	0	0.1237	0.0684	0	0.0195	0	4.2818	0.4517	0.0207	0	1.3544	0.0089	0.106	0	0.5643	0.0884	0	0	0.056	0.307	0	0	0.3673	0.1474	0.0215	0.0171	3.0256	0.0147	0	0.013	0.0071	0.0192	7.7432	0	0.0374	0.7878	0.0245	0.083	0	0
RNU6-1125P	0	0.2295	0	0	0	0	0	0	0	0	0	0	0	0	0	0	0	0	0	0	0	0	0	0	0	0	0	0	0	0	0	0	0	0	0	0	0	0	0	0	0	0	0	0	0	0	0	0	0
RHOXF1P1	0	0	0.0656	0	0	0.1952	0.297	0	0	0	0	0	0	0.0404	0	0.241	0	0	0	0.173	0.0554	0	0	0.0271	0.16	0	0.0571	0	0.0706	0	0	14.3089	0	0.0223	0.5294	0	0	0	0	0	0	0.2064	0	0	0.1144	0	0	0	0
AC078846.1	0.5179	1.1059	0.5005	0.41	0.3015	0.4893	0.1272	0.3257	0.235	0.8938	0.309	0.6017	0.1649	0.2909	0.4937	2.0162	0.7214	0.4084	0.4852	1.0104	0.3944	0.2708	0.2955	0.2722	0.3688	0.3734	0.3238	0.7519	0.1846	0.3026	0.4069	2.0288	0.6202	0.2134	3.9162	0.1581	0.3515	0.5832	0.444	0.547	0.2647	0.849	0.3309	0.3626	0.4488	0.5914	0.3306	0.3834	0.4239
MTATP6P22	0	0	0	0	0	0	0.0274	0	0	0	0	0	0	0	0	0.2334	0	0	0	0	0	0	0	0	0	0	0	0	0	0	0	0	0	0	0	0	0	0	0	0	0	0	0	0.0499	0	0	0	0	0
RF00012	0	0.47	0.3635	0	0	2.0428	0	0.3522	0.6126	0	0.1454	0.2614	0	0.2988	0.1507	0.2226	0	0	0	0	0.0682	0	0	0	0.1689	0	0.211	0.1071	0.2607	0.2313	0.4448	0	0.3753	0.2466	0.1304	0	0	0.3041	0.495	0.4907	0.2941	0.0953	1.129	0	0.4224	1.4986	0.9512	0.1614	0
LINC01929	1.7012	0.1162	0.3195	0.7005	0.9017	6.1082	2.1646	1.4476	0	5.9914	0.0384	0.5774	10.1312	0.2265	0.3478	0.7484	0.4045	17.3835	0.211	0.1264	3.399	0.3262	0.8869	0.0066	0.4677	1.2043	0.473	0.1059	1.1171	3.1821	0.5572	0.9251	0.2474	0.1355	0.0086	0.4833	0.0667	4.5975	0.1109	1.2905	0.1454	0.0754	6.2129	0.1884	0.3273	1.161	0	25.6707	0.021
SNORD115-40	0	0	0	0	0	0	0	0	0	0	0	0	0	0	0	4.5382	0	0	0	0	0	0	0	0	0	0	0	0	0	0	0	0	0	0	0	0	0	0	0	0	0	0	0	0	0	0	0	0	0
FLJ42351	2.1953	1.1659	1.0645	1.0983	1.2434	1.5401	2.1706	1.6262	1.1161	1.759	0.7216	6.9983	1.3821	0.9727	1.3398	3.3358	1.1198	2.2234	1.3818	0.5415	1.5648	1.3391	2.0101	1.2852	0.4015	1.3571	1.3087	2.6339	1.9129	0.5339	0.4598	2.1756	0.4461	1.6056	0.8894	0.2331	0.0581	0.8381	1.1869	0.8454	1.1247	0.8075	0.8324	0.5465	0.9825	1.0456	0.5462	1.2431	1.8643
TRIP11	1.4961	4.3965	4.4188	5.6244	5.4887	10.1648	7.2268	10.928	3.8702	10.7777	2.5982	5.6969	7.5047	6.5287	6.4995	9.611	4.051	8.6244	10.5933	2.603	9.9225	2.8735	4.7759	4.8289	4.2882	4.9768	3.9884	6.7054	3.1217	5.7172	8.8963	4.6654	6.468	4.6918	9.355	3.1673	8.9848	4.9996	6.8418	5.6296	3.6088	9.824	4.6637	6.0065	5.2905	8.0401	8.4574	6.2535	2.3221
CNFN	12.1675	3.1764	0.2939	7.696	0.6854	3.2903	1.4937	10.4585	1.6988	0.059	0.9074	8.6982	0.6078	7.4037	0.3134	4.9371	12.8262	5.1531	2.48	2.1257	3.7344	1.7151	2.6859	9.9742	8.3418	4.023	4.8271	2.5606	3.2525	0.775	10.7155	8.2679	3.6098	2.1365	0.3615	11.5799	17.3706	1.1944	0.8234	0.2835	0.1019	3.2693	3.3131	2.724	10.4691	0.4545	2.198	0.3077	9.5153
RNU6-258P	0	0	0	3.9464	0	0.2487	0	0	0	0	0	0	0.2268	0.6182	0.3119	0.4606	1.9838	0.1636	0	0	0	0	0.1513	0.2075	0	0	0	0.8862	0.1798	0	1.841	14.5183	0.7766	0	0	1.1668	0	0.2097	0.4097	0	0.6085	0.9858	0	0	1.0927	0	0	1.1691	0
C1orf137	0.095	0.1272	0	0	0.0892	0.1301	0.3818	0.445	0	0	0.1575	0.0708	0	0.1618	0	0.6025	0	0.9849	0	0.2767	0.6646	0.341	0	0	0.0457	0.2576	0	0.4058	0.2352	0	0	1.5195	0	0.0445	0.4941	0	0	0.1646	0	0	0	0.3611	0	0.0774	0.0572	0	0.1145	0	0
AC020661.1	0.4169	0.2946	0.3677	0.0719	0.6088	0.1903	0.2791	0.5887	0.1213	0.1347	0.3262	0.2414	0.3326	0.0591	0.1591	0.6754	0.0506	0.3652	0.3064	0.0674	0.09	0.2255	0.3473	0.0661	0.1003	0.0126	0.0278	0.1554	0.3898	0.1831	0.1467	0.3086	0.0371	0.1844	0.0344	0.1302	0.089	0.1471	0.3135	0.0863	0.0194	0.0251	0.2185	0.0566	0.0836	0.173	0.2092	0.5218	0.716
RN7SL700P	0	0.0835	0.0861	0	0	0	0	0	0	0	0	0	0	0.1062	0	0.1582	0	0.0562	0	0	0	0	0	0	0.1201	0	0	0.1522	0	0	0	0.665	0	0	0	0	0	0	0	0	0	0	0	0	0.0751	0	0	0	0
LINC02293	0.043	0	0.0594	0	0	0.0589	0	0	0	0	0.1782	0.032	0.0269	0.1464	0.0739	1.4724	0	0	0	0	0.0668	0	0	0.0491	0.1862	0	0	0	0.0426	0	0	5.5009	0	0	0	0	0.0551	0	0.1213	0.0668	0	0	0.0184	0.07	0	0.0459	0	0	0
RBBP8NL	0	0	0.0181	0.0102	0	0.009	0	0.0176	0	0.0255	0.0054	0.0098	0	0.0112	0	0.2332	0.0072	0.0059	0.0141	0	0	0	0.0055	0	0	0	0	0.016	0.0065	0	0	0.07	0	0	0	0	0.0084	0	0	0	0	0	0	0	0	0.014	0	0.0121	0
CCT7P1	0.2733	0.1524	0.22	0.1237	0.171	0.3274	0.183	0.1066	0.1093	0.1545	0.066	0.2204	0.0853	0.0775	0.1369	0.924	0.1741	0.1334	0.0651	0.663	0.1769	0.0467	0.2845	0.1171	0.3177	0.2469	0.1916	0.25	0.0564	0.07	0.1731	0.8495	0.1217	0.2666	0.389	0.128	0.0875	0.1183	0.1541	0.1061	0.1908	0.1236	0.0098	0.0556	0.2192	0.1215	0.1645	0.1675	0.0414
EIF2S2	50.4834	46.9674	46.8389	56.5767	44.9561	96.6748	50.1785	64.1189	55.3501	85.7028	43.7149	30.8661	52.1192	58.3608	56.6814	46.7619	22.7149	35.8448	63.4005	74.2912	44.9249	73.7138	35.328	61.6301	75.9078	60.8804	43.0563	55.7492	29.7143	38.9863	31.9585	83.6964	56.7553	41.288	70.9102	58.3597	73.2238	49.0576	53.3581	33.5171	62.4346	44.2494	17.1878	44.5056	56.8944	36.0705	100.3204	63.0047	37.3154
AC008448.1	0.1256	0	0.0867	0	0	0	0	0	0	0	0	0.0468	0	0	0.0539	0.1593	0.0343	0.0283	0.0225	0	0.0488	0	0	0	0.0604	0	0	0	0	0	0	0.3348	0	0	0	0.1513	0	0.0363	0	0	0	0	0	0	0.189	0.067	0	0	0
AL591926.7	0	0.1183	0.061	0	0	0	0	0	0.0386	0	0	0	0	0	0	0.3363	0	0	0	0	0	0	0	0	0	0	0	0	0	0.0777	0	0	0	0	0	0	0	0	0	0	0	0.096	0	0	0	0	0	0	0
RBMX2P1	0	0	0.0303	0	0	0	0	0.0294	0	0	0.0182	0	0.0274	0.0747	0	0.3339	0	0.0198	0	0	0.017	0	0	0.0251	0.0211	0	0.0528	0.0268	0	0.0193	0	0.8185	0	0.0205	0	0	0	0	0	0	0	0	0	0	0	0.281	0.0264	0	0
AL358176.5	0	0	0	0	0	0	0	0	0	0	0	0	0	0	0.0818	1.329	0	0	0	0	0	0	0	0	0	0	0	0	0	0	0	1.5235	0	0.0446	0	0	0	0	0	0	0	0	0	0	0	0.3051	0	0	0
ARRDC3	7.859	18.1061	15.7091	5.4068	12.1524	15.036	15.8656	45.8798	14.2407	7.8861	6.9835	11.7709	12.0943	10.2885	12.1371	9.2487	12.0367	17.0577	17.64	12.7189	12.8745	7.7479	9.9747	5.3304	18.9767	6.0652	8.7686	23.189	10.2575	10.0295	24.1753	15.2558	5.8266	8.0944	3.2251	5.0219	3.8936	13.7943	16.5796	16.9385	29.4233	19.9089	8.8856	14.521	31.5795	10.1489	12.7285	13.9151	2.5895
IGKV2D-24	0	0	0	0	0.0883	0	0	0	0	0.6384	0	0	0	0.0801	0	0.4771	0	0	0	0	0	0	0.0392	0	0.181	0.051	0	0	0	0	0	1.5039	0	0.044	0	0	0	1.1406	0.8488	0.0584	0	0	0	0	0	0	0	0.0433	0.1711
MT-TH	1.0633	0.7118	0.734	1.2379	8.9843	0.364	0	1.4225	0	7.7319	1.7622	27.3177	0.996	64.2494	77.6124	6.7416	0	1.6768	3.6121	11.6105	1.6524	1.0901	29.4517	0	1.0232	0	0	0.3243	0	12.3773	0	2.8335	0	0	0	0.427	0	4.605	1.1994	0.3303	0.4454	2.5973	0	0.8657	0.6398	18.7246	1.2806	0.2445	0.9669
PTS	9.8218	3.8678	3.0984	4.6208	5.0395	2.6879	5.4415	10.3487	8.8209	3.6817	9.5663	11.1278	4.7791	9.1964	13.0233	17.3137	3.3544	6.7804	6.6552	8.8986	12.5448	8.8732	6.4486	16.9927	5.5599	8.8748	7.0874	9.3369	4.2237	2.6462	6.6238	7.4332	5.0435	7.9082	5.1884	9.0647	6.1527	5.7661	7.9649	5.5922	3.5248	9.842	3.5281	4.8376	12.1296	3.2022	4.658	6.1494	3.1121
CDCA5	16.8144	13.4324	14.0574	14.0358	7.6689	8.3501	25.9316	11.6661	9.5462	19.4099	9.6307	5.9577	5.2234	12.7106	10.3855	8.8293	5.7584	7.2725	13.6257	17.5125	11.5907	9.1168	4.0758	4.4422	6.0571	9.9649	9.4385	14.2929	8.9849	5.7476	8.3259	17.9822	4.7414	6.7922	17.9663	10.0361	11.9312	9.6875	17.5474	1.5881	8.1585	12.998	2.9858	7.4872	10.1958	6.1046	7.0351	16.7702	9.111
COL20A1	0.0033	0.0179	0.0162	0.0156	0.0126	0.0023	0.006	0.0134	0.0029	0.0421	0.0111	0.0149	0.0209	0.0085	0.0086	0.551	0.0037	0.012	0.0131	0.0097	0	0.0017	0.0056	0.0057	0.0032	0.0217	0.0161	0.0041	0.0348	0.0235	0.0085	0.0534	0.0036	0.0172	0	0.0081	0.0278	0.2799	0.0189	0.0135	0.014	0.0054	0.0043	0.0136	0.0101	0.0036	0.0362	0.0046	0.0061
AL807752.3	0	0	0	0	0	0	0	0	0	0	0	0	0	0	0	0	0	0	0	0	0	0	0	0	0	0	0	0	0	0	0	0	0	0	0	0	0	0	0	0	0	0	0	0	0	0	0	0	0
AC008393.1	1.4129	0.5573	1.0797	0.3133	0.2842	0.2073	0.3041	0.4726	1.464	0.8072	0.1359	0.7139	0.3151	0.3865	0.2383	0.8958	0.7028	0.1478	0.9563	0.7346	0.1372	0.1293	0.2627	0.2883	0.5341	0.0821	0.3033	0.631	0.7494	0.1441	0.1599	1.2102	0.4316	0.3899	1.4617	23.7688	0.2746	0.8596	0.4126	0.4075	0.5918	0.2876	0.1515	1.1502	0.6983	0.0269	0.7141	0.2204	0.2065
GPR149	0	0	0.0545	0	0	0.0108	0.007	0	0	0	0	0	0.0197	0.0134	0.0136	0.3404	0	0	0	0	0	0	0	0	0.0228	0.0171	0.019	0	0	0.0069	0	0.6733	0	0	0.0235	0	0	0	0.0089	0	0	0	0.0271	0	0.0095	0.0674	0.0761	0.0944	0
LINC01978	0.0586	0.0785	0.0809	0	0.0183	0.0134	0.0262	0.0523	0.0767	0.0189	0.0243	0	0.0244	0.0166	0.0503	0.1983	0.7899	0.0352	0.0349	0.0427	0.0076	0.01	0	0	0	0	0.0235	0.0119	0.0097	0	0.2724	0	0.1045	0.0458	0.029	0	0.0375	0.0113	0.011	0.0182	0	0.0106	0.0335	0.1273	0.047	0.0209	0.0353	0.1618	0
RF00019	0	0	0.2241	0	0	0	0	0	0	0	0	0	0	0.5526	0.8363	0	0	0	0	0	0	0	0	0.1855	0	0	0	0	0	0	0	0.8651	0	0	3.617	0	0	0	0	0	0	0	0	0	0.1953	0	0.5865	0	0
ANKRD36BP2	0.0365	0.0244	0.1574	0.6868	0.0857	0.0031	0.0835	0.0153	0.0338	0.1017	0.0151	0.0747	0.0028	0.0039	0.1606	0.6478	0.0149	0.0103	0.0065	0.0398	0.0957	0.0023	0.0475	0.0391	0.0022	0.0371	0.0219	0.0195	0.0203	0.012	0.3642	2.1637	0.0512	0.314	0.1931	0.0513	0.0263	0.1212	0.2907	0.0354	0.0076	0.1461	0.0333	0	0.0384	0.073	0.0192	0.0084	0.0083
COX7A1	4.4489	0.9032	3.3477	16.3579	27.5588	13.0065	6.5279	1.4879	1.1296	8.6972	3.1124	15.3968	1.685	23.4924	3.194	3.2368	2.649	13.8339	3.2599	14.3343	23.1211	11.5514	7.5182	26.8307	2.0001	16.8205	0.6576	4.9826	15.1269	35.2711	1.2014	17.1997	13.1383	14.4967	0.8126	29.2577	43.5157	10.4652	2.1799	3.217	12.5858	12.6683	24.1435	2.2265	12.2433	22.2999	1.603	12.4422	6.4331
AC009169.1	0	0	0.0552	0.062	0	0	0	0	0	0	0.011	0	0	0.0453	0.1373	0.7432	0	0	0.0095	0	0	0	0	0	0.0256	0	0	0	0	0.0117	0	0.8519	0	0	0.7915	0	0	0	0	0	0	0.0434	0	0	0.0321	0.1137	0.0321	0	0
CRYGB	0	0	0.1185	0	0	0	0	0.0383	0	0	0	0.0426	0.0357	0	0	0.4354	0	0	0.0205	0	0	0	0	0	0	0	0	0	0	0.0251	0	1.8301	0	0	0.085	0	0	0	0	0	0	0	0.0245	0	0.0344	0	0.0345	0.0263	0
FCAR	0.031	0.218	0.1498	0	0.2766	0.0955	0.0069	0.0622	0.0135	0.015	0.0642	0.0115	0.1259	0.1056	0.0799	0.2556	0.0677	0.0419	0.316	0.0451	0.0723	0.0556	0	0.0531	0.3208	0.1261	0.0186	0.0284	0.0998	0.0409	0.0393	0.8677	0.0829	0.0145	0.1382	0	0	0.0358	0.2798	0.4383	0.2598	0.0084	0.0133	0.0631	0.3452	0.0165	0.1214	0.2424	0.0987
AC073476.3	0	0.0196	0.0909	0.0227	0.0275	0.1102	0.0392	0.0392	0.0383	0.0709	0.0364	0.0872	0	0.0125	0.1005	0.5195	0	0.0462	0.0052	0.1172	0.0341	0	0.0244	0	0.0211	0.0079	0.0352	0.0714	0.0145	0.0321	0.0742	0.4679	0.0548	0.1096	0.0217	0.0353	0.0375	0.0845	0.0495	0.0818	0.1103	0.0477	0.5396	0.0238	0.0264	0.2186	0.0264	0.0336	0.0133
SNORA40	0	0	0	0	0	0	0	0	0	0	0	0	0	0	0	0	0	0	0	0	0	0	0	0	0	0	0	0	0	0	0	0	0	0	0	0	0	0	0	0	0	0	0	0	0	0	0	0	0
RNU4-18P	0	0.3296	0	0	0	0	0	0.1647	0	0	0	0	0	0	0	0.6244	0	0	0	0	0	0	0	0	0	0	0	0	0	0	0	0.6561	0	0	0	0	0	0	0	0	0	0	0	0	0	0.5255	0	0	0
HSFY3P	0	0.0619	0.1488	0.1195	0.0289	0.3374	0.0275	0.1854	0	0	0	0	0	0.2883	0	0.0391	0	0.0278	0	0	0.0718	0	0.077	0	0.1037	0	0	0	0.0305	0.3382	0.039	0	0.0988	0.2019	0	0	0.0592	0	0.0869	0.0861	0	0.0167	0.1189	0.0752	0	0	0	0	0.084
C15orf32	0	0	0.0142	0.0797	0	0	0	0.0137	0	0.0199	0.0085	0	0	0.0175	0	0.2603	0	0.0092	0	0	0	0	0.0086	0	0	0.0556	0	0	0	0.009	0	0.0547	0.011	0	0.0152	0	0.0131	0	0	0	0	0	0	0	0	0	0	0.0189	0.0187
UBA6	2.4645	3.5614	3.3512	3.6933	4.8593	5.3537	2.5986	7.369	1.5989	6.4121	2.0741	4.3753	4.5065	5.5738	3.5712	4.3172	2.0682	1.9634	5.4355	2.4387	4.8073	3.3456	3.0981	2.4069	2.9349	5.4528	4.2127	4.7037	4.5176	3.3448	4.8185	4.4295	6.1187	3.6663	1.9044	1.5463	4.0594	5.898	8.6904	6.248	3.6317	8.3784	4.3056	3.0043	4.1609	4.7809	1.9999	6.621	1.2197
AC009729.1	0	0	0	0	0.0608	0.0665	0	0.1299	0	0.1256	0.0402	0	0.1213	0.0551	0	0.6569	0.3183	0.0438	0	0.0943	0.0126	0.083	0.027	0	0.0312	0.0176	0.1946	0	0.0962	0.0142	0.0821	1.2942	0.0173	0.0152	0.5291	0.286	0.0622	0	0.0183	0.0704	0	0.0176	0	0.0264	0	0.3456	0	0	0
TTTY8	0	0	0	0	0	0	0	0	0	0	0	0	0	0	0	0	0	0	0	0	0	0	0	0	0	0	0	0	0	0	0	0	0	0	0	0	0	0	0	0	0	0	0	0	0	0	0	0	0
CLEC12A-AS1	0.0278	0	0.0256	0.2879	0.0784	0.0952	0.0248	0	0.004	0.027	0.0038	0	0.0753	0.1026	0.0159	0.3057	0	0.0125	0.0199	0.0068	0.018	0.0048	0.0425	0.0159	0.0178	0.005	0.0111	0	0.2708	0.0122	0.0588	0.1236	0.005	0.0695	0.0276	0	0	0.0428	0.0418	0.0144	0.0233	0.005	0.004	0.0302	0.0279	0	0.0335	0.5629	0.0084
AC239798.2	0	0.0486	0.0572	0	0.107	0.0709	0.0231	0.0277	0.0181	0.0402	0.0258	0.0463	0.0259	0.0441	0.0801	0.1708	0.0566	0.0093	0.0852	0.0226	0.0322	0.0266	0.1554	0.0533	0.0548	0.0562	0.0747	0.0569	0.0256	0.0273	0	0.3314	0	0.0146	0	0.0083	0	0.1197	0.0584	0.0451	0.1563	0.0506	0.0178	0.0253	0.0187	0.0111	0.0187	0.0334	0.0283
MIR1262	0	0.5281	0.2723	0.6123	0	0.27	0	1.3193	0	0.7649	0.1634	0.2937	0	0	0	4.0014	0.6463	0	0.7053	0	0.1533	0	0	0	0.5693	0	10.907	0	0.3905	0	3.9987	0	0	0.3694	0	0	0	0.2278	0.2225	0.1225	0.3304	0.4282	0	1.2845	0	1.6839	0	0	0.7174
AC099567.1	0	0	0	0	0	0.027	0	0	0	0	0	0	0	0.0671	0.0338	0.4497	0	0.0178	0	0	0	0	0	0	0	0	0	0.024	0	0	0	0.21	0	0	0.0878	0	0	0.0228	0.0222	0	0	0.0214	0.0169	0	0.0474	0.0841	0	0	0
MSS51	0.4391	1.2668	2.0378	0.5288	8.2866	0.7877	0.7705	0.5671	0.687	10.1283	0.1756	0.823	0.2174	0.3479	0.611	1.843	0.2646	2.5444	0.3086	0.9148	0.3529	0.2639	0.6684	0.8735	0.7648	0.3693	2.0022	2.7983	0.3073	0.6451	0.2302	0.8876	2.5898	1.4888	0.8097	0.1216	0.1066	0.4109	0.7258	1.2886	0.8751	1.1506	0.5778	0.3944	0.9565	0.4363	0.3556	0.5361	0.6333
VN1R53P	0	0.0513	0.1588	0.0297	0.072	0.0262	0	0.0256	0	0	0	0	0	0.0652	0.0658	0.4375	0	0	0	0	0	0	0	0.0438	0.0184	0	0.0922	0.0234	0	0.0168	0	0.2043	0	0.0718	0.2278	0	0	0	0	0.0357	0	0	0	0	0.0231	0	0.0462	0	0
MIR4464	0	0	0	0	0	0	0	0	0	0	0	0	0	0	0	0	0	0	0	0	0	0	0	0	0	0	0	0	0	0	0	0	0	0	0	0	0	0	0	0	0	0	0	0	0	0	0	0	0
ZNF471	0.5733	0.829	1.6388	0.9066	1.1424	1.2552	0.6664	1.5954	0.092	0.582	0.2599	1.0673	0.8713	0.6398	0.4923	0.8915	0.8064	0.4045	0.7755	1.1811	0.6892	0.6515	0.7636	0.4418	0.6921	1.2811	0.3576	0.7852	0.6131	0.9978	1.4255	2.0321	1.0668	1.0459	0.3615	0.8036	2.1709	2.3859	0.8845	0.7577	1.0149	0.8954	0.814	0.929	0.0879	1.0274	0.1466	0.6466	0.6197
RSPH9	0.7948	6.0667	0.7507	0.2922	0.432	0.6586	0.3859	0.3824	0.9308	0.6218	0.7568	0.706	0.2003	1.0442	0.874	1.2553	0.891	0.4837	0.8725	0.6496	0.2113	0.243	0.3136	0.5974	0.3421	0.4686	0.6035	0.5018	0.4417	0.5573	0.424	0.2601	0.1193	0.346	0.3728	0.7503	0.2142	0.5233	0.8335	0.2425	0.6775	0.772	0.7534	1.294	0.6208	0.5357	1.1251	0.5129	2.0033
PPIAP47	0.9634	0.1488	0.6139	0	0.1392	0.2029	0.397	0.1487	0.485	0.1437	0.3992	0.2207	0	0.1892	0.0636	1.1277	0.0405	0.3005	0.053	0.3776	0.2879	0.114	0.4013	0	0.0713	0.0402	0.0891	0.3164	0	0.0326	0.0939	5.3322	0	0.3817	8.6973	0.1786	0.1898	0.0428	0.1672	0.046	0.2483	0.0805	0.0318	0.2413	0.223	0.0791	1.071	0.6475	0.2022
RN7SL622P	0	0.0893	0.8287	0.4141	0	1.1872	0.1191	0.6246	0	0.1293	0.0553	0.1987	0.0833	0.7947	0.6873	1.0149	0	0.1202	0.1908	0	0.0518	0	0.2222	0.3048	0.5134	1.4461	0.9622	0.0814	0	0.4688	0.3381	0.3555	0.1426	0.3123	0.0991	0.1071	0.0854	0.1541	0.1505	0.3729	0.7823	0.2896	0.0572	0	1.204	0.4271	0.4016	0.2454	0
MTND1P16	0	0	0	0	0	0	0.0365	0.0273	0	0	0	0	0	0.0348	0	0.8806	0	0	0	0	0	0	0	0	0.0393	0	0	0	0	0	0	0	0	0	0	0	0	0	0	0	0	0	0.0526	0	0.0246	0	0	0	0
VN2R3P	0	0.0174	0	0.0403	0	0	0.0116	0.0174	0	0	0	0	0	0	0	0.8895	0.0142	0	0.1301	0	0.0303	0	0	0	0.075	0	0.0312	0.0158	0	0	0.0329	2.077	0	0.0122	0.0965	0	0	0	0.044	0	0	0.0282	0.0668	0	0	0.0555	0.0626	0	0
AC068135.1	0	0	0	0	0	0	0	0	0	0	0	0	0	0	0	0	0	0	0	0	0	0	0	0	0	0	0	0	0	0	0	1.9869	0	0	0	0	0	0	0	0	0	0	0	0	0	0	0	0	0
LINC01115	0	0	0	0	0	0.3917	0	0	0	0	0	0	0.0794	0	0	0.8868	0.0347	0	0	0	0	0	0	0	0.0612	0.6203	0	0.0388	0	0.0559	0.0806	1.6942	0.068	0.0298	0.6139	0	0.7326	0	0	0	0.0533	0	0.5453	0	0	0.0679	0	0	0.1734
ARHGAP9	2.0464	2.9312	4.3906	0.3387	5.609	1.0532	1.8367	0.7323	2.385	1.1308	2.7303	2.5202	2.4708	2.521	2.3778	0.7531	4.3653	1.5378	3.7201	0.6615	2.5908	3.6309	2.5659	1.4797	4.2342	2.2998	1.1613	1.8419	1.3424	0.7166	0.2539	1.8876	0.4399	0.7672	0.7653	0.1839	0.0504	0.8718	3.0224	6.4701	6.0839	1.4293	1.3071	3.8562	2.0062	1.512	1.7019	1.3918	3.6372
AC006333.1	0	0	0.0293	0.0165	0.0798	0	0	0.0284	0	0	0	0	0	0.0362	0.0547	0.2155	0	0.0287	0	0	0	0	0	0	0	0	0	0	0	0	0	2.0378	0.0681	0	0	0	0	0	0.012	0	0	0	0	0	0	0	0.0512	0	0
OR10P1	0	0.0247	0.1018	0	0	0	0	0	0	0	0.0153	0	0	0.0628	0	0.187	0.0403	0	0	0	0.0143	0	0	0.0211	0	0	0	0	0	0	0.0467	0.4912	0	0.0518	0	0	0	0	0.0208	0	0	0	0	0	0	0	0.1332	0	0
TNFRSF10B	3.8833	7.165	5.1448	56.6487	10.7767	3.4667	7.1978	12.2219	7.7762	3.0202	8.1565	7.8966	4.6587	8.958	22.6459	2.5522	6.3513	13.3593	9.4326	13.3107	7.8722	6.2557	10.4657	15.7802	9.7795	11.0793	16.0318	2.2299	12.0371	10.2625	19.169	8.737	24.5296	16.6779	2.0233	3.5358	13.4866	13.0638	10.6453	14.9038	7.7216	3.3201	4.5228	8.5983	6.9411	5.67	1.4475	10.9331	5.853
AC021146.2	0	0	0	0	0	0	0	0	0	0	0	0	0.0412	0	0	0	0	0	0	0	0	0	0	0	0	0	0	0	0	0	0	0	0	0	0	0	0	0	0	0	0	0	0	0	0.0397	0	0	0	0
NFIB	2.3412	4.893	4.4217	8.6056	18.3108	8.6732	5.3878	10.5657	5.1393	18.9538	3.1326	7.657	13.3339	5.2112	5.6328	1.6679	3.3103	5.2192	4.4391	2.0548	2.9687	3.3748	4.8262	3.0336	8.897	5.3729	13.901	15.2941	1.0881	4.8446	7.0652	10.8504	4.924	1.7514	9.9154	12.9744	1.6753	3.3102	4.3271	3.1854	4.7	7.7519	8.2514	9.2061	2.1183	5.1536	25.6493	1.5322	9.0996
RF00019	0	0.2274	0	0	0	0	0	0.2272	0	0	0	0	0	0	0.2917	0	1.4842	0	0.1215	0	0	0	0	0	0.1634	0	0.8167	0.2072	0.3363	0	0	0	0	0	0	0	0	0	0	0.4221	0	0.1844	0	0	0.4088	0	0.2045	0	0
LINC02532	0	0.0149	0.0077	0	0	0.0076	0.005	0.0074	0	0.0161	0.0046	0.0083	0	0.0047	0.0334	0.57	0	0.015	0	0.0081	0	0.0028	0.0046	0.0159	0.0053	0.003	0	0.0034	0.0687	0	0	0.5768	0.003	0.0156	0.1937	0	0.0036	0.0064	0.0156	0.0069	0.0046	0.003	0	0	0.01	0.0059	0.0067	0.0026	0
AL356489.1	0	0	0	0.0249	0	0	0	0	0	0	0.0133	0.0239	0	0	0.0826	0.244	0	0.0144	0	0	0	0	0	0	0.0617	0	0.0386	0.0196	0	0	0	0	0	0.03	0	0.0258	0	0.0185	0	0	0	0	0	0	0	0	0	0	0
AC011290.1	0.8861	0.2966	0.3058	0	0	0.1213	0.2373	0.0593	1.3531	0	0.1101	0.198	0.332	0.0754	0.0761	1.573	0	0.0798	0.0634	0.258	0.0344	0.0454	0	0	0.0853	0	0	0.3243	0.0439	0	0.5614	0.7084	0.0947	0.166	0.1974	0.0712	0	0.4605	0.1999	0.0551	0.2969	0.1924	0.038	0.5771	0.2666	0.0946	0.1601	0.4482	0.2417
AP001178.1	0	1.466	0.2834	0	0	0.3748	0.4278	0.4578	0	0	0.2836	0	0	1.2814	0.2351	0.5207	0.0748	0	0.5874	0.4982	0.2659	0	0	0	0.2634	0	0	0.4175	0.3388	0	0.3469	0.3648	0	0.1923	0.305	0	0	0.4742	0.4632	0.3402	0.1147	0.6687	0	0	0.0824	0.8765	0	0.3147	0.4979
GFOD1	0.8342	0.2551	1.4241	1.4227	2.1142	1.8919	1.4544	2.0047	0.9975	1.5676	1.6997	0.7593	1.6099	1.4812	1.2322	0.6834	1.5132	1.9164	1.7922	0.6972	1.7952	1.7421	1.3026	1.061	2.1438	1.2783	1.1143	0.4858	1.7589	1.0164	6.8818	1.0337	2.2957	2.6555	0.5074	0.9347	2.4703	2.3233	1.6573	3.9585	2.246	0.7696	1.0702	2.1241	0.9997	2.1287	1.5814	1.3402	1.4672
TUBBP1	10.854	4.1623	7.6764	3.3383	4.3521	3.8602	10.0489	4.1147	9.4418	2.8739	4.774	4.8296	2.2824	1.9536	16.3823	4.2956	1.5095	6.6375	2.2952	5.9054	10.9707	5.0037	13.2651	2.7373	3.6028	1.9087	0.9914	6.947	1.9748	2.3593	5.62	10.8684	2.3351	7.5347	2.5824	33.3827	6.9343	4.3756	3.7582	2.1185	1.1576	6.7385	2.5326	2.5946	4.1705	1.6412	4.9253	7.5736	6.911
RF00191	0	0	0	0.1963	0	0	0	0.1692	0	0	0	0	0	0.2153	0.4345	0.3208	0	0	0	0	0.0983	0	0.1054	0.1445	0.2434	0	0	0.463	0	0	0	4.0451	0.1352	0.1185	7.3287	0	0	0.1461	0	0.0786	0.2119	0	0	0	0.3045	0	0	0	0
AL049552.1	0	0.9788	0.6144	0.2961	0.2984	0.3047	0.0568	1.1483	0	0.4931	0.0527	0.5681	0.0794	0.1623	0.2184	0.5643	0.2084	0.3151	0.1819	0.324	0.5187	0.0326	0.1324	0.0363	0.0918	0.2068	0.6879	1.5513	0.2833	0.8378	1.2085	3.219	0.068	0.8038	0.0472	0.0511	0.2442	0.4038	0.4661	0.7505	0.4793	0.3451	0.8997	0.1553	0.9946	1.4928	0.1914	0.0585	0
RAE1	14.5362	6.5972	12.1655	6.4138	3.8116	6.1166	9.1883	11.756	10.1445	11.3412	4.6389	6.6766	6.8507	7.1504	6.4025	3.2017	7.9018	8.658	10.008	11.9086	8.1814	6.9466	7.5445	7.6022	7.9913	5.0296	4.2558	5.3812	7.1025	5.452	5.0733	21.2376	4.3708	7.534	17.0142	9.5257	10.2205	6.3676	8.2367	2.7793	9.3952	6.8735	3.7749	6.0394	6.8764	5.2492	6.346	9.5509	6.9339
RNU6-864P	0	0.2274	0	0	0	0	0	0	0	0	0	0	0	0	0	0	0	0.153	0	0	0	0	0	0	0.1634	0	0.4084	0	0	0	0	0	0	0	1.2615	0	0	0	0.3831	0	0	0	0.1457	0	0	0	0	0	0
RBMY1A1	0	0	0.0112	0	0	0	0	0.0109	0	0	0	0	0	0	0	0	0	0	0	0	0.1899	0	0	0	0	0	0	0	0	0	0	0	0	0	0	0	0	0	0.4593	0	0	0	0	0.1724	0	0	0	0	0.1185
SNX18P10	0	0	0	0	0	0	0.0316	0	0.0308	0	0	0	0	0	0	0	0	0	0	0.0515	0.0275	0	0	0	0	0	0	0	0	0	0	0	0	0	0	0	0.0453	0	0	0	0	0	0	0	0.0425	0	0	0	0
AL158212.2	0	0.2135	0.2202	0.3095	0.3743	0.0546	0.2492	1.2803	0.5915	0.4639	0.1652	0.2969	0.0996	0.1357	0.4794	1.8202	0.1742	0.1437	0.4848	0.0581	0.2169	0	0.3322	0.2278	0.4221	0.1729	0.2876	0.3405	0.079	0.2102	0.3032	0	0.1705	0.3734	0.6516	0	0	0.2763	0.4947	0.2477	0.8017	0.4329	0.4788	2.1425	0.6718	0.4256	0.3842	0.2567	0.2176
QRFP	0.1106	0.3703	0.6262	0.4293	0.2285	1.2724	0.2074	0.7548	0.029	0.3861	0.3025	0.1483	0.4145	0.1883	0.19	0.8136	0.4351	0.2991	0.1503	0.2255	1.1003	0.2041	0.1751	0.455	0.33	0.1079	0.2394	0.135	0.0986	0.1458	0.5327	0.4717	0.2011	0.114	0.0986	2.8077	0.0567	0.5238	1.7969	0.2887	0.1854	0.0961	0.8065	0.8286	0.0799	0.0472	0.1066	0.7732	1.4285
IMPA2	2.5032	3.7364	1.7742	3.8035	7.9775	8.8639	1.8667	6.5629	2.996	17.7508	0.0954	1.7141	5.2402	2.4241	1.1283	0.5108	7.6585	2.3464	3.3849	2.1433	2.6493	0.8308	2.0852	1.7861	2.7732	5.6559	2.2829	3.5043	3.3233	4.2802	14.9603	5.1881	5.5933	6.7318	1.1113	2.3416	2.5972	5.4273	2.1527	0.8103	2.2416	0.3748	6.4034	5.0361	0.3116	1.996	1.3918	7.2636	1.91
AC010677.1	2.8493	1.4305	1.7209	0.2073	0.6687	0.061	0.4372	0.2978	1.3597	0.4316	2.3242	0.7957	0.5004	0.9851	0.6117	0.9032	0	1.4041	1.0507	1.6852	1.6605	0.5933	2.2993	0.5086	2.2276	0.0483	0.7493	0.8147	0.0441	0.4693	0.677	0.9491	0.1428	0.5837	0.3968	0.9296	0.684	0.6684	0.4519	0.3042	0.8205	0.6283	0.5345	2.1022	0.6965	0.1901	0.6434	0.5732	1.2955
FOXD4L1	0.1325	0.138	0.061	0.0914	0.0691	0.1613	0.0263	0.0493	0	0.0286	0.0122	0.0877	0.046	0.0251	0.0126	0.4108	0.0161	0.1592	0.0105	0	0.0172	0.0679	0.0797	0.0252	0.0709	0.0319	0.0885	0.0449	0.0219	0.0129	0.168	0.1177	0.1653	0.069	0.0438	0	0.0094	0.1361	0.1661	0.0366	0.0123	0.064	0.0379	0.012	0.0266	0.2358	0.0798	0.0203	0.2812
AC096921.1	0	0	0	0	0	0.067	0.0873	0	0	0.5691	0	0.2914	0	0	0	0	0	0	0	0	0.038	0	0.0815	0	0	0	0	0	0.3874	0	0	0	0.0523	0	0	0.0786	0.0626	0.113	0.3862	0.5166	0.1639	0.0531	0.1678	0.0796	0.1177	0.2088	0	0	0.089
KHDC3L	0.036	0.0724	0.0995	0	0	0	0	0	0	0	0.1941	0	0	0.092	0	0.8225	0	0.0162	0.0258	0	0	0.0185	0.015	0	0.0693	0.0195	0	0	0	0.0158	0.5023	0.6722	0	0.0506	0	0.0868	0	0.0416	0.0203	0	0	0.0196	0.0773	0	0	0	0.0434	0.0166	0
SPANXN3	0	0	0	0	0.0584	0	0	0	0	0	0.5152	0	0	0	0	0.5519	0	0	0	0	0	0	0	0	0	0	0	0	0	0	0	0	0	0	0	0	0	0	0.0351	0	0	0	0	0	0	0	0.0749	0.0286	0
USO1	38.4762	19.509	12.5558	25.2252	31.1146	29.0281	22.1165	20.2333	13.0157	50.0786	12.3369	22.8164	30.7261	33.4585	20.0214	20.531	10.5163	10.9841	24.0596	25.8021	35.3482	15.861	17.8971	24.0531	15.6492	17.9686	20.4844	28.0251	18.2308	22.1864	27.0521	14.5739	29.5988	22.026	30.639	10.8591	27.9695	35.773	25.8792	25.0984	16.6718	60.021	25.3757	19.7041	43.5975	24.5933	32.5478	15.663	6.1367
UBE2SP2	11.5886	3.4586	9.7821	2.6351	1.9403	3.3856	4.8438	3.7524	3.8323	0.7156	6.4528	1.8688	0.8296	3.769	1.9015	7.7684	1.0482	4.3233	0.3959	8.382	3.2978	1.8539	2.5824	2.8251	1.1719	0.8402	0.7099	4.4574	0.95	0.9727	3.3671	7.0809	1.381	1.9355	4.2215	1.1263	5.4815	1.0655	1.7067	0.5732	1.113	4.8881	0.8546	0.9014	4.7965	0.709	2.7113	10.4201	5.8395
AC010761.3	0	1.2303	0.6597	0.1141	0.7592	0.4026	0.1641	0.5409	0	0.5702	0.0914	0.8212	0.2754	0.6882	0.9469	0.5593	0.9235	0.2319	0.2366	0.107	0.3999	0.0377	0.3062	0.084	0.3183	0.1992	0.1768	0.8072	0.7278	0.7104	0.7453	0	0	0.241	0.0546	0	0.2353	0.5943	0.6634	0.9363	5.4196	0.5188	0.1576	0.7182	0.7078	0.3138	0.7083	0	0
ROM1	2.8672	1.0137	1.2686	0.7303	1.4908	1.3589	1.8182	1.0917	1.886	1.4398	1.2366	2.9343	0.7896	1.3139	1.0353	1.8458	1.6624	1.0136	0.9148	0.5245	1.251	1.2435	2.0577	2.2342	0.7994	2.2474	1.4848	0.9776	0.6696	1.55	2.4407	2.39	1.7134	1.4114	0.3604	0.5668	0.6777	1.2905	1.8574	0.8906	2.0446	0.6465	0.5359	1.2688	0.8847	1.6163	1.1333	1.9675	0.976
EIF4A2P3	0.0695	0	0.12	0.1349	0.0979	0.0714	0.0466	0.0465	0.0152	0.0337	0.0288	0.0777	0.0217	0.1184	0.0597	0.7496	0.076	0.188	0.0249	0.1012	0.0811	0.0178	0.029	0.0199	0.0335	0	0	0.1909	0	0.0916	0.3084	0.0927	0.0558	0.2279	0	0	0	0.1004	0.0392	0.0648	0.0291	0.0944	0.0298	0.0283	0	0.0371	0	0.016	0
IL4	0	0.06	0.0619	0.1392	0	0.0614	0.04	0	0	0.0435	0	0.0668	0	0	0.0385	0.7961	0.0735	0.1819	0	0.0653	0.0523	0	0.0374	0	0.1295	0	0	0.0274	0.0444	0.0394	0	1.3146	0	0	0	0	0.0287	0	0.0506	0.0557	0.0376	0	0.0385	0.0365	0	0	0.027	0.0206	0.1631
AL031705.1	0	0.3241	0.1485	0.0417	0.101	0.2578	0.048	0.2519	0	0.2608	0.1114	0.9613	0.0336	0.1373	0.0462	0.0682	0.3232	0.0969	0.1346	0.0392	0.1045	0.0276	0.224	0	0.207	0	0.9053	0.1641	0.0799	0.1181	0.2726	0.1433	0.0288	0.2015	0.0799	0.1296	0.1033	0.2174	0.182	0.1504	0.5407	0.0876	0.0692	0.3065	0.1295	0.1148	0.1296	0.0742	0
TNP2	0	0	0.0142	0	0	0	0	0	0	0	0.0085	0	0	0.0175	0.0529	0.9637	0.0112	0.0093	0.0073	0	0	0.0211	0	0.0117	0	0.0668	0	0	0.0102	0.0271	0	0	0	0.0289	0	0	0	0	0.0116	0.0064	0	0.0111	0	0	0	0	0.0371	0	0
OVCH1	0	0.0124	0.0704	0.0072	0.0261	0.1967	0.0248	0.0496	0	0.0719	0.2381	0.0207	0.0926	0.071	0.0955	0.9402	0.0152	0.0167	0.0232	0.0067	0.0432	0.038	0.0193	0.0318	0.0491	0	0	0.1187	0.0229	0.0204	0.0117	0.3952	0	0.0217	0.0688	0	0.0119	0	0.068	0.5211	0.0155	0.0553	0.0079	0.0226	0.251	0.0099	0.0167	0.0128	0
LINC02483	0	0.0645	0.0886	0	0	0	0	0.0215	0	0	0	0.0956	0	0.0546	0	0.6512	0	0	0	0	0.0125	0	0	0.0183	0	0	0	0	0	0	0	1.1118	0	0	0	0.1289	0	0	0	0.01	0	0	0.0138	0.0261	0.0193	0.0343	0.0193	0.0295	0
AC004692.1	0.7787	0.5792	0.1194	0.1343	0.0812	0.2962	0.2704	0	0.4907	0	0.1792	0.5154	0.3242	0.4418	0	1.7553	0.0945	0.078	0.0309	1.1337	0.6387	0.0887	1.1171	0.1483	0.0416	0	0.104	0.475	0	0.266	0.1096	0.2306	0.0925	0.3241	0.0643	0.0695	0.4431	0.2498	0.1464	0.0269	0.145	0.4696	0.2226	0	0.2603	0	0.5731	0.0796	0.3934
LINC01203	0.0398	0	0.1099	0	0.1121	0	0	0.0532	0	0.1929	0	0.0296	0.1242	0	0	0.9081	0	0	0.0142	0	0.0155	0.0408	0	0	0	0	0	0	0	0.0175	0	0	0.0213	0	0	0	0	0.0689	0	0.0124	0	0.0648	0.0341	0	0.0239	0.1274	0	0.0366	0.0362
ZNF776	0.7425	2.7449	3.0798	1.1681	2.3927	2.07	3.482	3.7721	3.2075	3.2039	0.7816	3.6713	1.934	1.5086	2.2173	4.1563	3.5002	1.8144	1.5452	2.313	2.3182	1.951	1.8027	1.5935	2.4106	1.7694	0.949	3.1909	1.7782	1.4633	2.4412	6.4886	1.9774	1.3782	0.7751	0.6071	2.2912	2.7271	2.8785	1.9408	2.051	4.8112	2.5558	2.0477	2.7128	2.2131	1.5951	2.7684	1.2896
RF00019	0	0.264	0	0	0	0	0	0	0	0	0	0	0	0.3357	0	1.0004	0	0	0	0	0	0	0	0	0	0	0.4742	0	0	0	0.4998	18.9206	0	0	0	0	0	0	0	0.1225	0	0	0	0	0	0	0	0	0
LINC02334	0.0074	0.0149	0.3268	0	0.0347	0.0203	0.0099	0.0198	0	0	0	0.0496	0.0185	0.063	0.0254	0.4034	0.0323	0.0067	0.0212	0	0.0719	0.0038	0.077	0.093	0.0036	0	0	0.0135	0.0073	0.0097	0.0187	1.1039	0.0158	0.0866	0.0385	0.0059	0	0.0299	0.0083	0.085	0.0062	0.008	0.0412	0.0181	0.0089	0.0474	0.0401	0.0068	0
ZNF442	0.2569	0.2804	0.2544	0.8972	0.5557	0.4932	0.3191	0.8069	0.7285	0.4331	0.2314	1.4181	0.3034	0.3755	0.6858	0.9347	0.4606	0.161	0.2416	0.3415	0.5641	0.6899	0.521	0.3222	0.3305	0.2119	0.6512	0.3611	0.4036	0.2281	0.5024	1.6518	0.0209	0.4942	0.112	3.0409	0.1216	0.7772	0.2551	0.3279	0.2901	0.4699	0.0982	0.2864	0.3327	0.4172	0.5145	0.3903	0.2133
AC035140.1	0	0.0498	0.0514	0	0.0699	0	0.0332	0.0995	0	0.0721	0.0308	0.1108	0	0.2533	0.1278	0.1887	0.7316	0	0.0266	0	0.0867	0.0763	0.031	0	0	0	0	0	0	0	0	0.3966	0.1989	0.1394	0	0	0	0.1289	0	0.0462	0	0.0404	0.0957	0.0606	0.0448	0.0794	0.1344	0	0
AC083949.1	0.0387	0.1556	0.3743	0.0601	0.4728	0.1061	0.1038	0.1296	0.7606	0.1127	0.0321	0.7789	0.1935	0.2308	0.2994	0.8842	1.7773	0.2269	0.3324	0.1974	0.1354	0.1588	0.0484	0.6417	0.5591	0.084	0.2329	0.4017	0.0959	0.1361	0.0491	4.0259	0.1035	0.0544	0.0288	0.3111	0.0248	0.2237	0.1311	0.0481	0.1947	0.2103	0.0831	0.4415	0.1632	0.1654	0.2799	0.0891	0.9511
IGLV1-47	0.0901	0.0603	0.871	0	15.3161	0	0.0402	0	0	12.1468	0	0	0.2251	0	0.5418	0	0.2954	0.0406	1.1925	0	0.2451	2.772	0.0375	0.9268	1.6479	0.1954	0	0	0	0.1188	0	0	1.1082	0.4221	0.0669	0	0	20.7667	89.6689	0.28	2.1897	0.0489	0.0773	0.3669	0.1085	1.1543	0	0.1243	1.3934
AC114801.3	11.8138	0.9711	9.0127	0.9651	3.5024	4.6823	0.2776	3.3273	0.7234	1.2056	1.6316	4.1671	1.1648	5.1151	2.4916	9.461	0.6792	4.2021	1.1858	6.7892	1.5299	0.5312	10.7042	1.4208	3.0912	0.7864	6.4783	3.5399	1.4363	10.0143	0.5253	6.0752	0	1.5528	5.388	1.1652	0.5307	4.5478	0.2338	0.7082	0.6945	3.8251	2.3107	0.5062	2.12	2.4331	5.3665	1.1437	0.9423
CCND2P1	0	0	0	0.0356	0	0	0.0205	0.0307	0	0	0	0	0	0	0.0394	0.0582	0	0	0	0	0.0178	0	0	0	0.0221	0	0.0552	0	0	0	0	2.5693	0	0	0.2046	0	0.0294	0	0	0.0143	0	0	0	0	0	0	0	0	0
AC117522.3	0.1256	0	0.1734	0	0	0	0.0561	0	0.0274	0	0.1822	0	0.0392	0	0.0539	0.7965	0	0.0566	0.0225	0	0	0	0.0262	0.0359	0	0.034	0	0.115	0.0933	0.0276	0	0.837	0.0336	0.0294	0	0	0	0.0363	0	0.0585	0	0	0	0	0.0378	0	0.3026	0.0289	0
AC011498.7	0.2534	0.8601	1.3366	0.604	0.7646	1.2514	0.4282	1.2832	0.2053	0.4211	0.3299	1.0782	0.1356	0.8163	0.5284	0.9179	0.6425	0.9051	0.233	0.3425	0.3797	0.2134	0.2789	0.6203	0.6269	0.6867	0.5657	0.7397	0.2956	0.6121	1.5365	1.1092	0.1258	1.6525	1.7072	1.4244	0.4982	0.6688	0.5103	0.6578	0.3942	0.501	0.7916	0.4715	0.6534	1.1782	0.3923	0.4161	0.0658
RF01210	0	0	0	0	0.3312	0.2415	0	0	0	0	0	0	0	0.3002	0.6058	1.7891	0	0	0.1261	0	0	0	0	0	0.5091	0	0	0.4303	0	0	0	6.5797	0	0	1.834	0	0	0	0	0	1.4775	0.3829	0	0	0.6367	0	0	0	0
AC004895.1	0.179	0.4492	0.2162	0.2083	0.042	0.1225	0.2996	0.1796	0.2342	0.1301	0.1112	0.4331	0.1676	0.3046	0.6531	1.0211	0.0733	0.262	0.5599	0.0977	0.1738	0.0229	0.1491	0.3578	0.1076	0	0.2151	0.2729	0	0.0197	0.0567	2.5035	0.0478	0.1676	0.3987	0	0.0859	0.2067	0.2523	0.0695	0.787	0.1457	1.0935	0.1457	0.4038	0	0.2425	0.1851	0.3255
AC006338.2	0	0	0	0	0	0	0	0	0	0	0	0	0	0	0	0	0	0	0	0	0	0	0	0	0	0	0	0	0	0	0	0	0	0	0	0	0	0	0	0	0	0	0	0	0	0	0	0	0
MIR6071	0	2.8334	1.9478	8.3952	0	0.9659	0	0.3146	0	0	0	2.8018	0	0.4003	0	1.1927	0	0	0.1682	0	0	0	0.1959	0	0.4526	1.2746	0	0.8607	0	0.4132	1.7879	7.5197	0.2514	0.2202	0.6987	0	1.2044	0.2716	1.3262	0.4383	0	0	0	0	0.283	2.0078	0.2832	0.4325	0.4277
RPS17P17	0.1794	0	0	0	0	0	0	0	0	0	0.0743	0	0	0	0	0	0	0	0	0	0	0	0.1494	0	0	0	0	0	0	0	0	3.3462	0	0	0	0	0	0.0518	0	0	0	0	0	0	0	0	0.108	0	0
AL096855.1	0.0523	0.1749	0.2886	0.1217	0.1472	0.1789	0.0933	0	0	0.152	0.1516	0.7394	0.1305	0.0445	0.1346	0.3976	0.5708	0.1648	0.0747	0	0.1015	0.2411	0.2394	0	0.0503	0	0.5026	0.0638	0.2587	0.1607	0.1987	1.5318	0.1117	0.0489	0	0.042	0	0.0302	0.1768	0.3409	0.1751	0.0851	0.0672	0.2978	0.3459	0.6135	0.0629	0.2163	0.0475
FAM124B	0.0414	2.448	1.1799	0.4342	1.4006	0.7518	0.5781	1.0533	0.6057	0.3415	0.1116	1.8284	0.6857	0.4937	0.8629	1.1823	1.6353	0.2754	0.9706	0.4751	1.7992	0.8656	0.479	0.3728	0.4087	1.3477	0.2117	0.4108	0.3282	0.1957	1.4309	2.5122	0.504	1.0042	0.2616	0.1165	0.0332	0.4008	1.116	0.5986	0.8592	1.6027	0.2266	4.1412	0.5174	0.6413	0.7486	0.181	0.9892
DCBLD1	2.5769	1.6961	2.41	1.8496	2.6415	2.0735	5.9417	2.3427	1.974	3.4789	1.4221	2.1873	4.1286	2.2617	2.6101	3.1311	3.0089	2.0336	2.0006	1.355	2.7506	2.9202	3.4193	2.2281	2.2984	2.2745	2.5806	1.9755	1.8562	1.3044	1.7383	1.878	1.6047	1.8994	1.2187	0.8469	0.8817	3.5911	3.7864	3.1651	2.4066	2.5786	2.6368	3.1184	2.8032	1.5674	1.3541	2.6965	1.1056
SLC39A7	121.7248	114.8919	118.748	131.1349	69.3884	82.6961	208.3793	120.2188	97.6472	76.9965	224.6918	182.4094	146.5581	59.5426	447.2993	170.6486	87.8803	77.826	128.6271	114.204	117.5806	156.0475	136.6234	167.3335	204.9025	141.6286	180.0991	115.1108	65.77	112.7687	154.1115	76.4526	126.3381	170.2593	150.4142	320.0822	127.6218	128.5428	205.7256	57.7344	79.8799	180.6586	51.9199	117.7606	75.2033	111.3852	107.8961	168.3462	87.8122
AC124076.1	0	0	0.1666	0.0937	0	0	0	0	0	0	0	0	0	0.0513	0.0518	0.5356	0	0	0	0	0	0	0	0	0	0.0654	0	0	0.1195	0	0	3.2157	0	0.0283	0.0896	0	0	0	0	0	0	0	0	0	0.0363	0	0.0727	0.0555	0
AC091027.1	0	0	0	0	0	0	0	0	0	0	0	0	0	0	0	0.2668	0	0	0	0	0	0	0	0	0	0	0	0	0	0	0	0	0	0	0	0	0	0	0	0	0	0	0	0	0	0	0	0	0
RPS25	433.9868	123.13	294.5134	231.1959	260.8064	73.8125	150.2184	264.7605	432.1249	237.6247	430.7745	266.26	258.5558	312.6418	258.4105	502.3933	90.7559	148.3866	176.0985	758.6566	280.859	208.8393	203.8155	545.8847	228.8111	179.0386	256.1045	277.556	50.6057	104.451	244.9829	461.579	254.4654	302.8796	277.9582	193.4925	313.006	215.3157	165.1891	218.7746	193.3348	296.9015	155.6572	193.2043	270.9732	155.7041	248.211	169.6267	166.4111
SNX18P25	0	0.0324	0.0334	0	0	0	0.0216	0	0	0	0	0	0	0	0	0.0614	0	0	0	0	0	0	0.0403	0	0	0	0	0	0	0	0	0	0	0	0	0	0	0	0	0.0601	0	0	0	0	0	0.0517	0	0	0
RF00017	0	0	0.085	0	0	0	0	0	0	0	0	0	0.0769	0	0.1057	0.9366	0	0.1109	0	0	0	0	0	0.2813	0.1777	0	0	0	0	0	0.156	0.6561	0.0658	0.0576	0	0	0	0	0	0.0765	0	0.0668	0	0	0.1481	0	0.1483	0.1132	0
IGHV3-7	0.0853	0	0	0	2.563	0	0	0	0	3.8875	0	0	0.1065	0	0.0733	0	0	0	0.4271	0	0	0.0437	0.1066	0	0.4515	0	0	0	0	0.4872	0	0	0.7297	0.0399	0.0634	0	0	6.0593	1.1547	0.053	1.0006	0	0	0	0	0.4552	0	0	0.3103
URI1	361.3805	9.4301	56.2226	23.2817	14.424	38.2771	8.3391	16.0234	13.604	18.0518	324.0967	19.2461	16.8684	12.4891	21.1383	14.2068	8.4397	7.3057	10.9201	306.3808	18.3087	13.8812	13.4989	12.0252	9.1042	9.8286	4.2787	10.1175	7.2143	14.1293	14.4025	13.6232	15.7653	23.2838	33.6736	55.4596	15.5993	12.5765	7.0347	9.1067	13.7759	15.9868	10.2575	18.7043	13.3852	19.8351	11.6876	8.8693	6.4298
RF01518	0	0	0	0	0	0	0	0	0	0	0	0	0	0	0	0	0	0.1836	0	0	0	0	0	0	0	0	0	0	0	0	0	0	0	0	0	0	0	0	0	0	0	0	0	0	0	0	0	0	0
AC089998.1	0.0117	0.0313	0.0081	0	0	0.016	0.0156	0.0859	0	0.0113	0	0.0348	0.0073	0.0298	0.01	0.2221	0	0.021	0	0	0	0	0.0049	0	0	0	0	0.0214	0	0	0	0	0	0.0219	0.1475	0	0	0.0067	0.0066	0.0036	0	0.019	0.005	0.1046	0.0211	0.0249	0.0563	0.0054	0.0319
AL590666.3	0.0267	0.0179	0.0737	0.0138	0.0084	0.0183	0	0.0119	0.0078	0	0.0074	0.0133	0.0111	0.0227	0.0153	0.3273	0.0097	0.004	0.0127	0	0.0207	0	0	0	0.0685	0.0386	0	0.0054	0	0.0039	0.0564	0.1897	0	0.0083	0.0925	0.0214	0.0057	0.0103	0.0201	0.0111	0	0.0048	0	0	0.0375	0	0.0429	0	0
RN7SL817P	0	0	0	0	0	0	0	0.0852	0	0	0	0	0.0795	0.1084	0	2.2612	0.0696	0	0	0	0.0495	0	0	0	0	0	0	0	0	0.1679	0	2.376	0	0.0596	0	0	0	0	0	0	0	0	0	0	0.0766	0	0.1534	0	0
AC007952.4	0	0.771	0.0795	0.9386	0.2163	1.2222	0.0771	0.077	0.4523	0.335	0	0.0858	0	0.098	0.6923	0.2191	1.1009	0.2335	1.0914	0.0419	0.0895	0.0295	0.024	0.0329	0.2771	0.1249	0.0692	0.0703	0	0.0253	0.5838	0.6139	0.1231	0	1.326	0.0925	0.3318	0	0.0325	0	0.0965	0.2501	0.568	0	0.3119	1.1678	0.7629	0.2648	4.6085
SHTN1	1.8727	1.7062	5.2043	1.0219	5.5249	1.6231	6.7159	2.1543	3.113	1.4404	5.9842	0.7254	3.2443	4.1036	6.3828	1.4552	1.6473	2.1725	5.3158	1.9946	11.2418	10.0232	7.2812	1.0952	11.3298	3.8843	5.4653	1.0555	2.8295	0.9691	0.1522	2.6433	1.1723	2.0141	1.1432	0.1286	1.4495	1.0249	3.3215	19.7041	8.8687	2.9554	1.3657	3.8278	3.0325	3.1902	1.3634	2.4648	1.1164
CCDC50	2.7747	2.6312	5.0081	5.8259	10.4009	3.256	4.362	6.2	4.2423	3.869	2.7237	3.8771	5.0534	3.749	5.6177	2.9825	3.6167	2.3386	3.0321	2.9978	4.1973	3.8457	4.6991	3.3067	3.8629	6.9515	2.3388	1.549	5.0382	6.0992	2.7178	21.5229	2.0181	12.5387	6.6713	4.7354	3.1596	3.2228	6.1424	5.4129	4.5686	3.0079	5.1917	6.2411	3.5885	4.2632	3.4352	3.9487	3.3859
AC005005.2	0.4827	0.0646	0.4664	0	0	0.0661	0	0	0	0	0	0	0	0.2465	0	0.4896	0.1055	0.087	0	0	0	0	0.0402	0	0.0464	0	0	0.1178	0.0478	0	0	0.7718	0	0.1356	0.5019	0.1551	0.0618	0	0	0	0.1617	0	0	0.0786	0.0581	0	0.3488	0	0
CEMIP	0.9242	0.7959	0.5549	0.2764	3.0639	17.0504	16.0501	1.9416	1.6087	4.7649	8.9428	8.3986	8.6868	13.2974	7.0146	7.1414	12.1888	1.8717	4.4667	8.7811	1.8084	1.8925	9.7298	3.9625	9.8866	3.0057	6.6782	5.3998	6.9126	2.3724	2.2081	12.917	1.2531	5.5763	10.837	3.2165	1.8767	7.3158	17.776	40.347	1.6654	14.3266	7.9717	1.544	28.5318	5.9182	2.1739	16.3511	1.2825
CCL26	0.2598	0.6609	0.6456	0.6856	0.7805	0.1067	0.3943	0.4866	1.1789	2.267	0.3875	0.3482	0.6489	3.2723	1.3832	2.2402	2.3272	2.2709	1.0405	0.3782	0.9084	1.6513	0	0.4452	0.8	0.1972	0.937	0.6656	0.3087	0.2282	0.1975	0.9693	0.25	0.073	3.0876	0	0.9647	0.9001	0.9084	0.3228	1.0012	0.0282	1.6488	0.5076	0.3752	0.2773	0.3442	1.0991	0.0473
RF00017	0	0	0	0	0.2894	0	0	0	0	0	0	0.8035	0	0	0.1324	0	0	0	0	0	0	0	0	0	0	0	0	0	0	0.0677	0	1.2322	0	0.0722	0.3435	0.1238	0	0.089	0.1739	0.0479	0	0	0.2644	0	0	0.1645	0	0	0
PRRC2B	3.8467	15.3534	8.4144	24.1536	12.1141	30.0481	14.8474	22.1874	4.7679	13.6908	4.8628	9.0978	13.3627	15.9997	8.0054	18.9578	18.1331	14.0531	8.0533	20.6913	11.1405	4.4436	4.0967	3.6925	9.6065	11.4375	10.8382	8.9906	17.288	14.7755	41.5201	34.266	13.0728	14.06	19.643	9.9463	29.7364	20.0578	19.9248	10.2812	11.6246	25.589	10.5328	14.827	11.9621	21.7652	12.1996	11.6531	5.1532
RNU6-616P	0	0	0	0	0	0.2347	0.3061	0	0	0	0	0	0	0	0	3.0432	0	0	0	0	0	0	0	0	0	0	0	0	0	0.4518	0	0	0.1833	0.4816	0	0	0	0.198	0.1934	0	0	0	0	0	0	0	0	0	0
GPR132	0.8036	1.7657	1.1575	0.1898	2.3288	0.9627	1.6728	2.226	0.7507	1.5497	0.6695	1.1903	1.189	1.2042	1.1851	3.1897	1.8319	1.6922	1.4523	0.5214	2.6265	0.591	0.2256	4.4308	1.3153	0.8616	1.5646	0.7779	0.6399	0.5793	0.0553	1.4896	0.4809	0.4213	1.57	0.0421	0.2516	0.5649	2.2265	1.0934	0.7829	2.2473	0.8839	1.415	1.7448	0.3356	0.8573	0.6587	0.9769
HMGB1P8	1.0824	0.2588	0.5603	0.09	0.3266	0.1588	0.1898	0.1293	0.0169	0.4123	0.3203	0.4606	0.0966	0.2632	0.1992	1.0293	0	0.2438	0.2073	0.1688	0.4055	0	0.2737	0.1325	0.1302	0.1048	0	0.4009	0.0191	0.1868	0.3429	6.3866	0	0.2715	1.2346	0.4036	0.2722	0.0893	0.0654	0.1321	0.0324	0.3987	1.0443	0.0629	0.4419	0.33	0.4423	0.4088	0.1055
AL138726.1	0	0	0	0	0	0	0	0	0	0	0	0	0	0	0	0.4191	0	0	0	0	0	0	0	0	0	0	0	0	0	0	0	0	0	0	0	0	0	0	0	0	0	0	0	0	0	0	0	0	0
TTTY17B	0	0	0	0	0	0	0	0	0	0	0	0	0	0	0	0	0	0	0	0	0	0	0	0	0	0	0	0	0	0	0	0	0	0	0	0	0	0	0	0	0	0	0	0	0	0	0	0	0
ATP5F1AP4	0.0229	0.0765	0.0631	0	0	0	0.0204	0.0764	0	0	0.0189	0.017	0	0.0584	0	0.4347	0.0999	0.0309	0	0	0	0.0469	0	0	0.044	0	0.0824	0.0279	0	0	0	0.5482	0	0.0107	0	0.0367	0	0	0	0	0	0	0	0	0	0	0.0826	0.0105	0
KYNU	0.2064	0.0991	0.2475	0.0129	0.996	0.1598	0.2168	0.9509	0.3046	0.0687	0.1269	0.2049	1.0621	0.4328	0.3866	0.4361	0.8561	0.8959	0.5232	0.0895	0.5539	1.6186	0.1771	0.3644	0.2808	0.2666	0.0326	0.1259	0.6624	0.0613	0.0713	1.5274	1.5744	0.0381	0.1239	0.0385	0.0053	0.1468	0.6524	0.527	0.4418	0.1256	0.1394	0.1901	0.1492	0.4805	0.182	0.4696	0.1668
SPATA42	0.181	0.1616	0.1249	0.0468	0.2832	0.0826	0	1.3722	0	0.234	0	0	0.0377	0.0513	0.0518	0	0.033	0.7068	0.1079	0	0.211	0	0.0503	0	0	0	0.0725	0.0368	0	0.159	0.9939	1.6078	0.1613	0.1413	0.1793	0.1454	0.3476	0.1742	0.2382	0.0375	0.1516	0.3603	0.0517	0.1965	0.0726	0.1932	0.1453	0.0277	0
CLCN6	2.5063	4.8985	4.4672	6.5206	3.9513	4.7601	3.9231	3.9861	2.4546	5.9517	3.9696	7.8984	3.7078	2.8664	2.6834	4.2574	7.3875	2.6134	2.5676	4.2493	4.9425	3.1059	2.3961	2.0751	3.999	2.7227	8.27	5.2798	6.0697	4.5081	10.7469	3.9029	2.3488	5.7415	2.2621	3.7879	4.2245	5.9934	6.3814	3.2702	3.4195	4.8936	4.7047	4.9331	4.629	3.3632	2.5185	4.0167	2.4233
GNAI3	3.0942	4.6774	4.1858	3.141	6.1177	5.2485	4.7827	6.0367	4.4033	11.1265	5.0261	4.5821	6.4463	4.3727	6.3226	7.0253	4.6534	4.3137	7.6011	4.6551	5.5522	6.5191	7.9737	2.5503	4.8368	3.7377	3.4504	9.773	4.8249	4.3739	3.6214	5.1479	2.9739	4.3541	5.1429	2.8136	6.3506	4.5813	5.4041	3.3972	3.9333	6.2441	3.702	4.039	4.5179	7.5078	4.9897	5.9849	3.5281
AL391419.1	0	0.0385	0.1192	0.0893	0.3512	0.2758	0.0899	0.077	0	0.0279	0	0	0.018	0.0245	0.1235	0.4378	0.0157	0.1815	0.0514	0.0419	0.1006	0	0.0479	0.0493	0.0277	0.1248	0.0692	0	0.0142	0.0126	0	0.0767	0.0308	0.0943	0	0.0231	0	0.1495	0.0162	0.0894	0	0.0156	0.111	0.0937	0.0519	0	0.104	0.2117	0.0262
MIR6165	0	0.2923	0.3014	1.6947	0	0.299	0	0.2921	0	0	0	0	0	0.7433	0	1.1075	0.4771	0	0	0	0	0	0.1819	0	0	0	0	0.2664	0	0	0	0	0	0.409	0	0	0	0	0	0	0	0	0	0	0	1.8643	0	0.2008	0
GASAL1	1.4394	2.3176	4.5201	1.2479	2.52	17.9768	3.4212	4.762	1.0976	6.613	0.7253	2.3465	3.247	6.191	1.6591	2.4993	1.3457	3.2017	3.5982	1.8596	1.7834	0.5517	0.5995	4.9483	1.0793	1.3776	0.9821	2.7289	0.6162	4.9954	0.7887	3.4901	0.6169	0.7954	8.6203	9.2794	1.2452	2.3886	3.1227	0.435	3.7803	1.1755	2.9749	3.1248	1.4122	1.3147	4.8647	8.8191	2.4291
KIF2B	0.0476	0	0.0328	0	0	0.0217	0	0.0424	0	0	0	0	0	0.081	0	0.543	0	0.0071	0	0.0115	0	0.0163	0	0.0091	0.0458	0	0.0763	0	0	0.0139	0.0804	1.5215	0	0	0	0.0382	0	0.0092	0	0	0	0	0	0	0	0.0508	0.0191	0.0146	0
MIR3163	0	0	0	0.39	0	0	0	0.3361	0	0	0	0	0	0.8553	0.4315	0	0.2745	0.2264	0	0	0.1952	0	0	0	0.2418	0	0	0.3065	1.9901	0	1.9103	6.6956	0	0.2353	0	0	0	0	0	0.1561	0.842	0	0	0.4091	0.6047	0	0	0	0
LINC01878	0	0	0	0	0	0	0	0	0	0	0.027	0	0.0204	0	0.028	0.6208	0	0	0	0	0	0	0	0	0.0471	0	0	0	0	0	0	0.4349	0	0.0153	0	0	0	0	0	0	0	0	0	0	0.0196	0	0.0197	0	0
AL359711.1	0	0	0.2059	0.2315	0	0	0.1331	0	0.1301	0.2892	0	0	0	0	0.2561	0	0	0	0	0	0.1159	0	0	0	0	0	0	0	0.1476	0	0	0	0	0.1397	0	0	0	0	0	0.1853	0	0	0	0	0.1795	0	0	0.1371	0
ITLN2	0	0.075	0.0155	0.0174	0.1895	0.0154	0.01	0	0	0	0	0.0167	0.014	0.0572	1.1938	0.2843	0.049	0.0404	0	0	0.7318	0.1954	0.0093	0	0.0108	0	0	0	0.3663	0	0.3126	0.5975	0.012	0.021	0	0	0.0144	0	0.0126	0.007	0	0.0487	0	0	0.0405	0.0957	0.0135	0	0.2447
RNF207	0.6518	0.6787	0.3922	3.5496	0.3504	0.6217	0.3208	0.4807	0.4691	0.1296	0.2424	1.9788	0.1357	0.5452	0.4353	0.9466	1.6401	0.2836	0.3526	2.932	1.4285	0.297	0.4316	2.1354	0.8738	0.7881	0.5693	2.5283	0.1048	0.7268	2.0966	2.1971	0.5986	1.839	1.3076	0.1253	1.7975	0.6048	0.4964	1.31	1.036	1.3306	0.946	0.644	1.438	1.2605	0.3522	0.5738	0.8815
MRPS16P3	0	0	0	0	0	0	0	0	0	0	0	0	0	0	0	0.7463	0	0	0	0	0	0.0503	0	0	0	0	0.1179	0	0	0	0	2.3524	0	0	0	0	0	0	0.0553	0	0	0	0	0	0	0.314	0.1181	0	0
RPS24	247.3086	68.0025	215.8857	118.2813	137.6823	53.8413	150.7267	43.6168	378.6301	96.4381	279.329	120.6178	57.3902	66.9946	80.3547	154.5538	41.018	97.5923	100.4336	467.3293	103.2273	168.8864	172.8674	124.7843	133.4134	66.5346	78.7788	172.74	38.5257	61.0213	39.6933	128.1849	66.3164	130.929	127.7469	85.4117	105.7564	42.9651	74.8192	98.9071	118.6683	232.08	51.2669	84.2838	76.5001	61.2221	173.9552	76.5051	161.4289
AC104938.1	0.0409	0.6303	0.1696	0	0.3075	0.7568	0.0731	0.4382	0	0.1588	0.5598	0.5793	0.2557	0.4181	0.4219	0.5192	0.0671	0.2583	0.1171	0.4173	0.1591	0.1889	0.0512	0.0936	0.1576	0.1997	0.7875	0.4246	0.0203	0.1798	0.3632	1.7456	0.197	0.3259	0.7907	0	0.2359	0.0473	1.4085	0.2162	0.7203	0.3556	0.632	0.3	0.2956	0.4807	0.4931	0.3201	0.1489
PSMC1P4	0.2488	0	0.1717	0.1502	0.2595	0.0568	0.037	0.074	0.1206	0.1608	0.0573	0.1647	0.1036	0.0471	0.095	0.2103	0	0.0498	0.089	0.1006	0.1611	0.085	0.1382	0.0632	0.1064	0.2547	0.0665	0.1855	0.0274	0.0729	0.1401	1.3997	0.0296	0.0777	0.1643	0.0444	0.177	0.0639	0.0312	0.0343	0	0.12	0.0474	0.1125	0.2329	0	0.0499	0.1653	0.0251
MRPL20P1	0.0847	0.0567	0.1754	0	0	0.174	0	0.0567	0	0.0821	0.0702	0.1262	0	0	0	0.1074	0	0.0382	0.0909	0	0	0.0869	0.0353	0	0.0815	0	0	0	0	0	0	0.9031	0.0453	0.119	0	0.068	0	0.0489	0	0.0263	0	0	0	0.1379	0	0	0	0.039	0.077
AC006504.3	14.66	1.1738	11.5713	0.1089	0.461	0.4802	0.4071	0.563	2.4482	0.068	18.0472	2.4027	0.3942	0.776	0.4216	2.5793	0.9195	0.7269	0.5016	0.9191	1.1718	0.5393	0.1461	0.9617	0.2362	0	0.0843	3.8508	3.1597	0.0308	0.3555	1.6822	0.4499	1.7407	0.2605	0.338	0	0.324	0.6725	0.1961	0.235	6.0158	0.0301	0.9137	1.6038	0.524	0.5068	0.2258	0.8292
PNMA8C	0	0.7262	0	0.0526	0.1273	0	0.0303	0.1361	0	0	0.1124	0	0.0423	0	0.3494	0.086	0.037	0.0306	0.1212	0.0987	0	0.1043	0.4236	0.2324	0.0979	0.0368	0	0.3723	0.3692	0	0.0859	1.4456	0	0	0.2015	0	0.2605	0.0392	0.2677	0	0	0.184	0.0291	0	0.1224	0.1447	0	0.0312	0.0617
TRDMT1	0.0557	0.8554	0.5047	0.6864	0.6963	0.379	0.6063	1.2834	0.3084	1.3808	0.5237	0.5445	0.5066	0.6934	0.6309	0.6137	0.4945	0.9084	0.716	0.5805	0.6494	0.3588	1.0109	0.2506	0.6902	0.5021	0.2051	0.6946	0.9429	0.8994	0.8957	1.1506	0.6031	0.7093	0.7811	0.3636	0.2363	0.5429	0.9093	0.6339	0.9072	0.7901	0.4674	0.5131	0.6118	0.6095	0.2789	0.57	0.2597
AC097641.1	0.0624	0	0	0.0968	0	0.0427	0.0279	0.2087	0.0272	0.0605	0	0.4646	0.039	0.2655	0.1071	0.7911	0.4771	0.0281	0.1562	0	0.097	0	0	0	0.03	0.1353	0	0.3045	0.0309	0.0822	0.1581	0	0.2335	0.2629	0	0	0.3994	0.2522	0.1759	0.0775	0	0	0	0.254	0.2252	0.3995	0	0.0574	0.1702
DEFB131D	0	0	0	0	0	0	0	0	0	0	0	0	0	0	0	2.0225	0	0	0	0	0	0	0	0	0	0	0	0	0	0	0	0	0	0	0	0	0	0	0	0	0	0	0	0	0	0	0	0	0
EEF1A1P5	217.4694	34.6686	260.7794	65.6935	81.9716	83.2984	114.6964	25.1925	366.8804	62.6577	417.2176	39.1574	36.678	31.1524	37.0806	131.1109	43.5213	137.9511	63.4635	234.0897	128.6713	62.2864	168.3048	70.0504	84.4104	36.3899	51.3734	123.5015	40.3458	58.9797	60.0725	167.0795	47.7191	318.7171	39.7047	105.6755	110.6299	69.1461	32.2026	110.2055	45.4222	103.45	62.2324	87.5962	95.9515	29.8215	239.9856	80.4709	27.475
LINC02402	0	0	0.0209	0	0	0	0	0	0	0	0.0125	0.0451	0	0.0258	0	0.307	0	0	0.0541	0	0	0.031	0	0	0.0146	0	0	0.0185	0	0	0	2.0971	0	0	0.0899	0	0.0194	0	0	0.0094	0	0	0	0	0	0.0323	0.0365	0.0139	0
AC087857.1	0	0	0	0	0.0737	0.0538	0	0	0	0.2285	0	0.117	0	0	0	0.5976	0	0	0	0	0	0	0	0	0	0	0	0	0	0.0345	0	1.4653	0	0.0368	0	0	0	0	0	0	0	0.1279	0	0	0	0	0	0	0
AC069224.1	0.3209	0.0716	0.8859	0.5644	0.5422	0.1025	0.2769	0.1288	0.9519	0.1659	0.2216	0.2389	0.0401	0.2731	0.3306	0.9764	0.9347	0.106	0.3212	0.545	0.5651	0.1754	0.1871	0.3177	0.072	0.0116	0.6943	0.3392	0.0953	0.0846	0.1084	0.627	0.0686	0.3405	0.143	0.1718	0.0274	0.1235	0.2654	0.2591	0.1254	0.6851	0.1559	0.505	0.0901	0.1826	0.3349	0.1869	0.1167
AP003170.4	0	0.0838	0.2161	0.0972	0.4702	0.5143	0.0279	0.5444	0.6828	0.3642	0.2594	0.7459	0.1564	0.6393	1.0751	0.0794	0.171	0.141	0.0224	0.3646	0.3162	0.0642	0.1043	0.6795	0.512	0.6108	0.2258	0.5728	0.2789	0.165	0.238	1.835	0.0669	0.2931	0.2325	0	0.2004	0.3253	0.1765	0.2528	0.3671	0.3398	0	0.1019	0.3767	0.4677	1.2817	0.2303	0
RN7SL757P	0	0.0816	0.1682	0	0	0.0834	0	0	0	0	0	0.1815	0	0	0	0.4636	0	0	0	0	0	0	0	0	0	0	0.293	0	0	0	0	0.6495	0	0	0	0	0	0	0	0.1136	0	0	0	0	0.1467	0	0	0	0
TRAV30	0	0.5101	0.1503	0	0.6132	0	1.0205	0.0728	0	0.9499	0	0	0.5438	0	0.0935	0.4141	0.654	0.3433	0.0389	0	0.1269	0.1116	0.136	0.0622	0	0.649	0	0.1328	0	0.3347	0	0	0.0582	0.1019	0	0	2.5088	0.1257	0	0.0676	0	0.0591	0	0	0	0	0	0.3003	0
CD2	0.284	0.117	5.1729	0.0509	23.589	0.8077	0.7901	0.0585	0.4576	0.7838	0.0634	1.6921	4.1612	0.9297	0.6942	0.9974	1.2769	0.7186	1.9454	0.0795	0.5008	2.923	0.7735	3.1328	2.2811	1.2317	0.1313	0.3332	0.1082	0.3359	0.1661	1.5138	1.3899	0.4502	2.1746	0.0175	0	2.334	3.9924	1.785	1.5192	0.1186	0.3092	1.0139	0.2103	0.2099	1.5788	1.708	3.0001
OR1AA1P	0	0	0	0	0	0	0.0179	0	0	0	0	0	0	0	0	0	0	0	0	0	0	0	0	0	0	0.0651	0	0	0	0	0	0	0	0	0	0	0	0	0	0.0249	0	0	0	0	0	0.0427	0	0	0
AL359851.1	0	0	0.0557	0.0057	0.0069	0.0804	0.0033	0	0	0.0285	0.0091	0	0.0092	0.0375	0.0126	0.7633	0.016	0	0	0	0.0057	0.0038	0	0.021	0.0106	0.0239	0	0.0179	0	0	0	0.1369	0	0.0172	0	0	0	0.0382	0.0041	0	0.0369	0.008	0.107	0	0.265	0.0157	0.0575	0.0034	0.02
PSMA6	2.746	9.436	3.7752	7.0279	10.0154	7.0448	8.357	11.8319	10.9032	12.4696	3.822	5.6181	6.394	7.1067	6.8513	5.2766	3.5386	5.4468	13.7689	15.3592	9.5906	14.6302	4.3894	4.5159	8.6891	5.321	5.0366	5.7646	3.2155	5.0972	6.2447	16.7234	9.6392	4.3195	4.2593	7.2366	5.5194	6.4402	16.6503	4.9709	7.3734	4.187	2.6113	5.5682	3.5454	3.5444	5.5208	7.0473	1.5536
AC092384.3	0	0	0	0.0892	0.036	0.0087	0	0.0085	0	0	0	0.038	0	0.0326	0.011	0.081	0	0.0115	0.0046	0.0186	0.005	0.0131	0	0	0.0553	0	0	0.0078	0	0.1402	0	0.4764	0.0614	0.0179	0	0	0.0082	0.2212	0.0216	0.0238	0	0	0	0.0104	0.0461	0.1226	0	0.0587	0
VN1R10P	0	0.0281	0.1158	0	0	0	0	0.1963	0	0	0	0	0	0.0714	0.036	0.4253	0.0229	0	0.015	0	0.0163	0	0	0.1437	0.0202	0.0227	0.252	0	0	0.0737	0	5.9212	0	0.0393	0.4671	0	0	0.0242	0	0	0	0	0	0	0	0	0.0757	0	0
FAM220A	7.8578	13.7904	10.4669	11.947	9.16	14.4918	8.6089	10.7274	13.4793	11.8952	6.0543	21.6032	19.3875	11.054	16.6386	15.6351	14.7244	11.4629	14.35	8.6524	11.3364	5.8492	11.5537	8.2163	8.4305	7.6216	11.3985	11.595	5.2773	9.5607	9.4523	4.6123	11.5941	11.9991	9.3178	6.6922	10.8356	17.7336	9.0789	5.8571	8.5714	11.5653	8.624	9.502	7.5666	9.2525	15.9658	20.0104	29.3476
AC006148.1	0.0545	0.0104	0.043	0	0	0.0053	0	0.0312	0	0	0.0064	0	0.0146	0.053	0.0067	0.3948	0.0128	0.0035	1.2942	0.1473	0	0.008	0	0.0267	0.0262	0.0084	0	0.019	0	0.0034	0	1.5349	0	0	0.0347	0	0	0.018	0.0307	0.0097	0.0065	0.0085	0.01	0.0063	0.0422	0.0166	0.0844	0.0036	0.0849
DDX18	9.5743	14.9039	11.1561	16.4492	13.046	25.7828	16.6271	27.4738	10.1688	18.4923	7.951	26.2356	9.5644	13.0828	31.3049	18.6102	4.9665	15.2105	18.8303	13.1735	13.98	11.9107	7.8392	18.4765	15.1317	8.8113	21.6945	24.0959	10.478	4.6221	12.3096	13.4227	21.3535	12.5981	11.0019	23.6798	4.4632	11.8718	17.4055	8.4142	18.3816	21.1152	4.7407	7.6423	11.6143	12.5917	18.2635	10.2598	6.2291
OR2Y1	0	0	0	0	0	0	0	0	0	0	0.0144	0	0	0	0	0.4836	0	0	0	0	0.0135	0	0	0	0	0	0	0	0.0172	0	0	2.1251	0	0	0	0	0.0222	0.02	0	0	0	0	0	0	0	0	0.0418	0	0
AC015574.1	0.3451	0.0178	0.1466	0	0	0.0182	2.0027	0.2308	0.0116	0	1.9246	1.3639	0.978	0.1581	0.0228	0.7405	2.4502	0.012	0.8922	0.0193	4.548	0.0544	0	0	0.4342	0	0.1915	0.0162	0.0263	0.035	0	2.1928	0	0.0124	0.6112	0.3837	0	0	7.6498	0.0082	0	0.0144	1.0358	0.0648	0	0.5949	0.032	0	0.0483
SAR1B	5.8627	4.0654	3.5777	2.9554	6.905	4.2518	4.2888	6.4442	6.1449	8.6946	5.0105	4.6522	6.1745	7.3187	5.2555	4.434	3.235	8.1278	6.149	3.4735	4.4032	4.9552	2.7024	4.0181	4.1021	3.6402	3.0936	7.6809	4.3266	4.1729	5.1603	7.8112	5.5469	3.1228	5.9104	3.7893	3.9631	5.5049	5.6483	4.2015	5.0093	6.103	4.8083	5.2059	7.4174	3.6819	8.6684	4.5915	2.9546
AL161636.1	0.0163	0	0.0225	0	0	0.0223	0	0	0	0	0	0	0	0	0	0.5572	0	0	0	0	0	0	0	0	0.0235	0	0	0	0	0.0071	0.0412	0.0434	0	0	0.0121	0	0	0	0	0.0051	0	0	0	0	0	0	0	0.0075	0.0444
IGHG4	0.0656	0.1536	10.2508	0	2.9854	0	0.0585	0	0	5.8801	0	0	0.0409	0	0.2252	0.4988	0.376	0.0295	0.2813	0.0239	0.2675	3.5288	0.3004	0	6.2775	2.932	0	0.08	0.0325	0.2448	0	0.0874	4.7842	1.3816	0.1218	0.0263	0	37.5389	30.451	1.4664	2.2794	0	0.3655	0.3203	0.1381	1.0496	0.0395	0.5879	0.7453
AC092701.1	0	0.0158	0.2122	0	0.0222	0.0486	0.0106	0	0.1548	0.0459	0	0	0	0.0805	0.1016	0.3599	0.155	0.0426	0	0	0	0.0364	0	0.0405	0.0455	0.0256	0.0284	0.0144	0.0234	0	0.4795	5.0422	0	0.0222	0.0703	0.019	0	0	0.0534	0	0	0	0.0507	0	0	0.0505	0.1139	0.0218	0
Z93242.1	0	0.3478	0.5021	0.5646	0.5854	0.0711	0.0464	0.139	0	0.1008	0	0	0	0.1769	0	0.2636	0	0	0.0372	0	0.0404	0	0	0.0594	0	0.0563	0.3748	0	0.0514	0.2739	0.1317	0	0.1111	0.146	0	0	0.0665	0.3	0	0.0968	0	0	0	0	0.2501	0.1109	0.0626	0.0478	0
AC233724.10	0	0	0.1254	0	0	0	0	0	0	0	0	0.0676	0	0	0	0.2303	0	0	0	0	0	0	0	0	0	0	0	0	0	0	0	0	0	0.0425	0	0	0	0	0	0	0	0	0	0	0	0	0.4921	0	0
AC092919.2	2.8768	0.7165	1.4008	0.7615	0.3559	0.3053	1.4734	0.7309	1.187	1.1243	0.8962	0.9798	1.0583	0.892	0.4979	1.9794	1.3155	0.422	2.3684	0.8928	1.3343	0.7316	0.8452	1.5924	0.3863	0.834	0.5898	0.5849	0.1877	0.4604	1.7238	2.1988	0.6199	2.2451	1.027	0.2149	2.0559	0.5408	0.5031	0.5057	0.1495	0.4842	0.6694	0.8896	0.4428	0.6188	0.5237	2.82	0.7909
PI4KB	28.2064	11.8235	16.8423	25.037	12.7572	30.394	20.2278	14.3878	15.4569	15.8016	18.4168	22.8866	20.7618	13.899	11.7784	28.4847	27.8738	25.3622	12.4012	13.2395	13.4634	16.4084	8.8271	11.8724	12.6743	14.1915	19.1331	12.5503	21.3148	24.4986	53.7356	16.1792	57.8955	20.4266	14.413	23.7279	21.161	20.558	19.5892	11.2326	12.4311	13.9128	21.9384	18.9176	20.9928	33.5757	8.8952	41.078	28.8223
AL442663.1	0	0.0675	0	0	0	0.069	0	0.0674	0	0	0	0.075	0	0	0	0.639	0.055	0.0454	0	0	0	0	0	0	0	0	0	0.1844	0	0	0.2554	0	0.0539	0	0.0749	0	0.129	0.1746	0	0.0626	0	0	0.3025	0	0.1819	0.6454	0	0	0
AL732618.1	0	0	0	0	0	0	0.0544	0.0815	0	0	0	0	0	0	0	1.0818	0	0	0	0	0	0	0	0	0	0	0.1465	0	0.0603	0	0	1.6239	0.0651	0.0571	0.6337	0	0	0	0	0	0	0.1323	0	0	0	0	0.2202	0	0
RBPMS2	2.9334	7.4569	1.1932	1.2331	2.6064	0.526	3.1569	9.4955	14.0781	1.0157	5.8815	2.1194	2.0825	6.9394	4.8129	2.4797	9.1077	2.7849	2.3788	0.6101	1.6348	1.7542	4.6907	6.5831	2.8814	3.8046	4.1143	3.0568	7.6407	0.3068	0.5089	2.9778	0.98	1.488	6.4715	5.1325	5.3208	1.1292	6.5582	1.4319	3.5836	4.9474	4.3127	2.6013	7.3437	3.5033	1.4404	2.6255	15.3855
AL359258.2	0	0	0	0	0	0	0	0	0	0	0	0	0	0	0	0	0	0	0	0	0	0	0	0	0	0	0	0	0	0	0	0	0	0	0	0	0	0	0	0	0	0	0	0	0	0	0	0	0
AC023389.2	0.1537	1.0285	0.2651	0.1491	0.0721	0.7363	0.0514	0.5396	0	0.149	0.0318	0.2288	0.072	0.4577	0.3958	0.5845	0.1049	0.1731	0.0687	0.0839	0.2537	0.0591	0.08	0.0219	0.0739	0	0.4618	0.3515	0.057	0.2868	0.7788	2.3543	0.1027	0.4317	0.0285	0.0926	0.2951	0.6211	0.3466	0.5131	0.354	0.4796	0.4447	0.5004	0.4623	0.123	0.185	0.212	0
AL592447.1	0	0	0	0	0	0	0	0	0	0	0.0281	0	0	0	0	0.5169	0	0	0	0	0	0	0	0.2717	0	0	0	0	0	0	0	3.4396	0	0.0318	0	0	0	0	0	0	0	0	0	0	0	0	0	0	0
RN7SL426P	0	0.0832	0.3433	1.6407	0.1167	0.1703	0	0.3327	0	0.2411	0	0.2778	0.0777	0.2117	0.4271	0.6307	0.0679	0.1121	0.0445	0	0.0966	0	0	0	0.2393	0	0.897	0.0759	0.6156	0	0.6303	7.2903	0	0.5241	0.4618	0	0.1592	0	0.0701	0.1159	0.1042	0.0675	0.3199	0	0.1496	1.3272	0.5242	0.1144	0.1131
OR3B1P	0	0	0	0	0.1157	0	0.0183	0.0275	0	0	0	0	0	0	0	0.2605	0	0	0	0	0	0	0	0	0	0	0.1482	0	0	0.0361	0	0	0	0	0.0305	0	0	0	0	0	0	0	0	0	0	0	0	0	0
PFN1P6	0.9194	1.7232	0.8885	3.2823	1.1221	6.5461	0.7388	1.7835	1.4842	0.5348	0.1905	0.8901	0.7464	1.1737	1.9738	1.7487	0.9039	0.6214	0.2301	1.0039	1.8574	0.4241	1.0722	0.2101	0.2654	1.5449	0.6632	1.346	0.5462	2.4635	1.2815	2.205	1.0321	2.1526	0.0683	0.2215	0.5297	5.8399	2.1778	1.8278	2.3876	0.7985	2.405	1.3473	1.2724	5.593	0.609	1.1838	0
CDK11A	2.2006	2.6954	1.2227	1.1991	1.4139	0.8174	1.592	1.425	1.2836	1.0214	1.6037	2.185	0.8138	1.1888	1.8629	1.8603	2.0928	1.2552	2.3077	1.0168	1.1945	0.948	0.6208	2.3314	1.4868	2.1656	2.0545	2.0373	1.0584	1.7687	4.4596	0.6238	0.7717	2.0609	1.6867	0.6393	0.8193	0.9643	2.3985	1.355	2.0723	1.885	0.8299	2.9478	0.5775	1.1326	1.2123	1.6112	1.2631
AC079395.3	0	0	0.1046	0	0.0712	0	0	0.0507	0	0	0	0	0	0.0645	0	0.9611	0	0.0683	0	0	0	0	0	0	0.0365	0	0	0	0.0375	0	0	1.4138	0	0	0.0563	0	0	0	0	0	0	0.0411	0	0	0.0456	0	0.0913	0	0
TRIM60P5Y	0	0	0	0	0	0	0	0	0	0	0	0	0	0	0	0	0	0	0	0	0	0	0	0	0	0	0	0	0	0	0	0	0	0	0	0	0	0	0	0	0	0	0	0	0	0	0	0	0
AC108037.1	0	0	0	0	0	0	0	0	0	0	0	0	0	0.1476	0	0.5498	0	0	0	0	0	0	0	0	0	0	0	0	0	0	0	2.0799	0	0	0	0	0	0	0	0	0	0	0	0	0	0	0	0	0
SBSN	0.0185	0.0371	0.255	0.043	0.2254	0.2403	0.569	0.0247	0	0.0537	0.0153	0.0275	2.4222	0.1415	0.0317	0.4684	0.3632	0.0083	0.9445	0.0134	2.6553	0.1704	0	0.0528	0.0889	0.0701	0	0.0789	0	0.0162	0.0468	0.0492	0.0494	0.0865	0	0	0.0118	0.0213	0.1354	0.5623	0.1238	0	0.0634	0.0301	0.0111	0.2366	0.0222	0.1529	0.0672
SCARNA14	0	0.5417	1.1171	0	0.7597	1.2926	0.1204	0.9022	0.5884	0.523	0.3353	0.6026	0.1684	0.4591	1.1581	0	0.1473	0.2431	0	0	0	0.4148	0	0.1541	0	0	0	0.6582	0	0.4739	0	7.9068	0.1442	0.1263	0	0	0.3454	1.2461	0.3042	0.3352	0	0.2928	0.1157	0	0.1623	0	1.137	0.2481	0
ADIRF-AS1	0.0894	1.0937	0.8458	2.4369	0.2996	0.5593	0.6952	1.0715	0.5346	0.3898	0.7087	0.3755	0.0558	0.4345	0.5152	0.8174	0.6937	0.6326	0.5523	0.4971	0.3347	0.1243	1.0314	0.4448	0.6018	0.5431	0.7903	0.4282	0.3475	0.3897	0.3882	1.7007	0.0409	3.2155	0.3982	0.3383	1.2666	0.258	0.8242	1.1717	0.3315	0.3291	0.6021	0.452	0.4762	0.4632	0.1922	0.1467	0.1161
RNA5SP209	0	0	0.5221	0	0	0	0	0	0	0	0	0	0	0	0	0	0	0	0	0	0	0	0	0	0	0	0	0	0	0	0	13.1014	0	0	0.8427	0	0	0	0	0.1175	0	0.2053	0	0	0.2276	0.8072	0	0	0
TRIM51	0	0	0	0	0	0	0.0089	0.0134	0	0	0	0	0.025	0	0	0.457	0	0	0	0	0	0	0	0.0458	0.0096	0	0.0722	0	0	0	0	0	0	0	0.0446	0	0	0	0	0	0	0	0	0	0	0	0	0.0552	0
AL139317.3	0	0	0	0	0	0	0	0	0	0	0	0	0	0	0	0	0	0	0	0	0	0	0	0	0	0	0	0	0	0	0	0	0	0	0	0	0	0	0	0	0	0	0	0	0	0	0	0	0
AC074389.1	0	0.2071	0.0178	0	0	0.0529	0.0345	0	0	0	0.0214	0.0384	0	0	0.0664	0.3923	0.0282	0	0.0092	0	0	0	0.0107	0	0.0124	0	0.031	0.0157	0.0128	0.0566	0	0.2748	0	0.0604	0	0	0	0.1637	0	0.024	0	0	0.0111	0	0.1241	0.1101	0.031	0.0474	0
AL121871.1	338.2432	4.3931	9.7569	0.7183	2.5277	1.3248	0.9015	0.4503	15.3079	2.3657	18.9293	3.3207	0.8932	0.6444	1.445	6.4014	0.1838	7.0132	3.8511	6.4923	5.1322	2.1995	5.2567	2.4994	1.8621	0.4105	3.1357	3.3874	0.9163	1.8849	0.8529	5.1569	0.3598	3.1124	0.625	22.7052	7.218	1.6519	1.1388	1.3068	3.9471	3.5624	1.5514	6.3703	8.7583	0.5388	11.8557	3.2113	8.5693
AC104698.1	0	0	0	0	0.2496	0	0	0	0	0	0	0	0	0.2262	0.2283	0	0	0	0	0	0	0	0	0	0	0.1441	0	0.1622	0	0	0	6.3754	0	0.0622	0	0	0	0	0	0	0.1113	0	0	0	0.08	0	0	0	0
RCC1L	17.2497	27.6813	18.4117	21.0137	11.9998	23.181	11.2873	13.3104	56.9917	14.4521	18.1912	14.5443	11.3171	16.0861	10.4805	28.9455	16.5175	18.6083	13.2865	18.6408	15.5193	20.9816	12.6176	16.3215	15.2352	17.42	13.3064	18.8894	9.8501	11.8051	14.6568	27.2348	10.2677	18.1968	13.9811	8.6857	13.6121	15.1704	16.5669	9.0708	14.5674	11.9782	5.7097	17.9718	15.5763	13.3708	18.8524	24.7085	12.0763
RNA5SP272	0	0	0	0	0	0	0	0	0	0	0	0	0	0.2813	0	0	0	0	0	0	0	0	0	0	0	0	0	0	0	0	0	0.8807	0	0	0	0	0	0	0	0	0	0	0	0	0	0	0.398	0	0
SULT1A3	0.0143	0.163	0.1088	0.1445	0.121	0.1471	0.0064	0.0383	0.0187	0.0278	0.0178	0.0853	0.0089	0.1219	0.1722	0.1271	0.0156	0.0323	0.1229	0	0.0445	0.0073	0.0298	0.1064	0.1172	0.0311	0.1033	0.0961	0.0142	0.044	0.0182	0.0382	0.023	0.0805	0.0426	0.046	0.0275	0.0662	0.0323	0.0267	0.108	0.0622	0.0184	0.0583	0.0086	0.0764	0.1725	0.0263	0.013
MRPL40	52.9647	20.2948	21.1334	21.2117	11.6202	10.8509	17.5686	7.6052	22.2936	18.4259	18.7341	7.0901	13.348	12.329	14.6686	16.0737	9.7686	10.4638	18.4115	3.3431	15.0574	7.7703	12.6512	27.3018	15.0089	5.6769	6.9801	20.0313	6.275	6.9212	15.2348	9.4025	11.9955	7.5878	24.4191	16.0733	11.414	6.9317	15.2035	9.6673	18.8141	14.005	6.7727	11.8245	15.3107	7.3919	31.5332	14.6456	24.684
AC073046.1	0.0941	0.8815	0.3246	1.606	0.4415	0.5796	0.2939	0.6921	0	0.456	0.1559	0	0.3524	0.6404	0.727	0	1.5413	0.3814	0.4036	1.5749	0.2558	0.0964	0	0	0.7241	0.4589	0.1131	1.0328	0.0931	0.4545	2.503	2.7572	0.5531	0.7047	0.0699	0.0755	0.4818	0.1629	1.061	0.9058	0.5516	0.3574	0.242	0.3829	0.5094	0.2008	0	0.4758	0.3421
MIR5194	0	0.2046	0	0	0.861	1.8836	0	0	0	0	0	0	0	1.0407	1.5751	0	0.3339	0	0.1093	0.2225	0.2375	0	0.5093	0	0.5883	0	0	0	0.3027	0	0.3874	0	0	0	0	0	0	0.1765	0	0.2849	0.2561	0.1659	0	0.2489	0.9197	0	0	0	1.112
JDP2	20.899	18.109	17.5808	3.6393	11.7157	16.7885	33.8672	15.5774	11.8597	2.5327	37.6799	6.87	15.0964	23.4436	13.9597	12.3622	17.6202	24.0332	14.5315	3.3493	37.9019	18.4116	26.4468	10.9504	43.7234	20.3275	24.7921	8.5669	9.4424	14.633	11.3547	16.8232	7.1709	15.5934	9.3346	3.889	6.0117	11.5479	11.5539	62.4951	37.8042	10.6831	7.9802	26.9386	12.1428	17.2806	21.3319	21.1519	27.372
ST20-AS1	0.8253	4.1751	0.7195	0.1483	0.5953	0.6066	1.3612	0.953	1.3682	0.5559	0.5579	0.7116	0.537	0.7097	1.0369	1.1896	2.026	0.4775	1.0903	0.626	0.2396	0.2182	0.4052	0.6302	1.1326	0.4944	0.4908	0.1908	0.2838	0.2709	1.7392	2.2917	0.9705	0.6996	0.4129	0.3488	1.2513	2.2472	1.0631	0.5964	0.7059	1.7683	0.4284	0.5445	0.6011	0.6861	0.3714	0.8189	0.3713
RNU6-1071P	0	0	0	0	0	0	0	0	0	0	0	0	0	0	0	0	0	0	0	0	0	0	0	0	0	0	0	0	0	0	0	0	0	0	0	0	0	0	0	0	0	0	0	0	0	0	0	0	0
AC092924.1	0	0	0.156	0	0.0707	0	0	0.0504	0	0	0	0	0	0	0	0.4776	0	0	0	0	0	0	0	0.2582	0	0	0	0	0	0	0	1.8066	0	0.2469	0	0	0	0.087	0	0	0	0	0.1292	0	0	0.2412	0.0454	0	0
STPG1	0.9698	1.6504	2.8234	1.5555	1.2301	1.9062	1.1006	2.1364	1.0362	0.0794	0.7536	1.1908	0.9016	1.0601	0.4479	0.5138	1.9893	1.9187	0.4763	1.6221	1.0382	1.2991	1.7809	0.7091	1.0742	0.8761	2.4044	0.4917	1.1778	1.2325	1.4747	1.9871	0.9977	0.8033	0.461	0.2839	0.3394	1.0379	0.8873	1.1555	0.5163	0.3907	1.5951	1.0738	0.2697	0.92	0.1376	1.6788	1.2895
LINC01197	0.021	0.0246	0.134	0.0163	0.5172	0.1724	0.0515	0.0105	0.1236	0.0458	0.0087	0.0508	0.0098	0.0447	0.1487	0.2528	0.1261	0.052	0.1595	0.0191	0.0612	0.1614	0.0219	0.1049	0.0404	0.037	0	0.0256	0.0701	0.0553	0.0465	0.6012	0.0112	0.0516	0.0507	0.0126	0	0.0303	0.1982	0.0717	0.1494	0.0285	0.0562	0.2905	0.0474	0.1568	0.0158	0.0917	0.0525
MIR661	0	1.1036	0.2845	3.1989	0.387	0.2822	0	0.2757	0	0.7993	0	0	0	0.3508	0.3539	0	0.6754	0	0.4422	0	0.4804	0	0	0	0.3966	0.6703	0	0	0	0.3621	1.0446	0	0	0.386	0	0	0.5278	1.6661	0	1.2804	2.4171	0.2237	1.414	3.6912	5.7043	2.1995	0	0	0
RNU6-596P	0	0	0	0	0	0	0	0	0	0	0	0	0	0	0.6429	0	0	0	0	0	0	0	0	0	0	0	0	0	0	0	0	0	0	0	0	0	0	0	0	0	0	0	0	0	0	0	0	0	0
MIR7-2	0	0.4465	0	0	0	0.2283	0	0.4462	0	0.97	0	0	0	0	0	0.8458	0	0	0.1193	0	0	0	0	0	0	0	0	0	0	0	0	8.8869	0	0.6246	0	0	0	0.1926	0	0	0	0	0	0	0.2007	0	0.4016	0	0
RNU6-986P	0	0	0.2482	0	0.3376	0.4924	0.1606	0	0	0	0	0	0	0.6122	0	3.1923	0	0	0	0	0	0	0	0	0.8652	0	0	0.6582	0	0.158	0	2.8752	0	0.3368	0	0.2889	0.2302	0	0	0.1117	2.109	0.1952	0.3084	0	0	0.7677	0.4331	0.1654	0
RF00096	0	0	0	0	0	0	0	0	0	0	0	0	0	0	0.4922	0	0	0	0	0	0.1113	0	0	0	0	0	0	0	0	0	0	9.1646	0	0	0	0	0	0	0	0	0	0	0	0	0.3449	0	0	0	0
GGTLC4P	0.221	0.1849	0.1907	0	0.1556	0.2648	0.4933	0.0739	0.1687	0.1071	0.0458	0.2468	0.3795	0.094	0	0.3503	0.1207	0.0498	0.0395	0.0402	0.1503	0.0283	0.2301	0.0316	0.1063	0.8385	0.0664	0.6066	0.0273	0.1941	0.21	1.1778	0.0295	0.5174	0.1231	1.3755	0.0707	1.1485	0.1869	0.4462	0.0463	0.2099	0.1421	1.2594	0.133	0.1769	0.3992	0	0.0502
IL20RB-AS1	0	0.0437	0	0.0507	0	0.0447	0.0291	0.0437	0	0	0	0	0	0.2222	0.0561	1.076	0	0	0	0	0.0254	0	0	0	0	0	0	0.1593	0	0	0	2.6092	0.0349	0.0611	0	0	0	0	0	0	0	0	0.1679	0	0.1178	0	0	0	0
IGKV2-14	0	0.0708	0	0	0	0	0	0.0707	0	0	0	0	0	0	0	0.1341	0	0	0	0	0	0.1084	0	0	0	0	0.1271	0	0	0	0	4.2258	0	0	0	0	0	0	0	0.0328	0	0	0	0.0861	0	0	0	0	0
STK32A	0.0802	0.0884	0.7945	0.0366	0.1063	0.2745	0.1074	0.2367	0.5043	0.0046	0.2756	0.0316	0.5303	0.1164	0.0486	1.4536	0.4844	0.389	0.1535	0.0103	0.7203	0.0097	0.8096	0.0296	0.3132	0	0.0113	1.3957	0.0023	0.4911	0.6994	1.0686	0.063	0.6539	0.5677	0.0493	0.1661	0.0736	0.7849	0.2652	0.3359	2.2305	0.4572	0.5339	1.1099	0.0906	0.6591	0.013	0.3604
IGHV3-47	0	0	0.0756	0	0	0.075	0.1955	0	0	0	1.1796	0	0.0684	0	0	0.2777	0	0.0493	0.2349	0	1.2338	0	0	0	0.2634	0	0	0	0	0.1924	0	2.6263	0	0	0.3253	0	0	0.0632	1.2969	0.1701	0	0	0	0.2675	0	0.2337	0	0	0.3983
C17orf67	0.5175	0.9374	0.8721	1.9729	1.2147	0.7607	0.8834	0.8757	0.6973	0.5018	0.5613	1.6323	0.7414	1.3861	0.732	1.0809	3.7496	0.5075	0.3484	1.241	0.8339	0.5072	0.8939	0.8869	4.2549	2.7722	0.6405	1.0492	1.5372	0.9896	3.6455	2.3932	0.9357	0.8838	2.0803	1.6871	0.9258	1.5294	2.0431	0.9882	3.4812	1.0576	0.4177	1.2268	1.9417	0.9422	0.9074	1.0569	2.367
CX3CR1	0.1004	2.3045	0.7621	0.3349	3.4487	6.6994	0.1344	0.3961	1.9224	0.1557	0.0374	7.5937	2.5947	1.23	1.0773	0.2673	8.3601	0.5336	3.0542	0.4676	0.2223	0.2264	0.7692	0.1433	0.3332	0.5277	0.1207	1.4755	0.2683	2.0192	0.5978	0.5082	0.1556	0.2209	0.1044	0.0806	0.7903	1.9763	0.3226	0.8013	0.8408	2.103	0.7618	1.0541	0.157	3.7705	1.511	0.1662	2.6742
RF00019	0	0	0	0	0	0	0	0	0	0	0	0	0	0.2838	0	0	0	0	0	0	0	0	0	0	0	0	0	0	0	0	0	7.9982	0	0.1562	0	0	0	0	0	0	0	0	0	0	0	0.3559	0	0	0
BTN3A1	2.9298	1.3369	8.1574	3.5569	10.5797	3.2689	8.305	4.8927	7.052	4.1485	6.1844	7.1015	7.4871	4.4519	4.7533	2.8764	7.1521	1.5465	3.2611	2.5034	4.9846	5.7831	3.4156	3.9253	3.7386	5.7355	4.5557	3.9494	3.8663	5.3713	2.4386	3.0841	15.7743	8.0298	3.0652	16.3859	6.3	10.2765	14.8668	6.9478	4.1994	2.3729	2.7423	8.9967	2.9725	5.4771	2.8753	2.7187	2.1951
MTND4LP18	0	0	0	0	0	0	0	0	0	0	0	0	0	0	0	0.3197	0	0	0	0	0	0	0	0.072	0	0	0	0	0	0	0	0	0	0.059	0	0	0	0	0	0	0	0	0	0	0	0.2691	0	0	0
AC117465.1	0	0.0941	0.1455	0	0.066	0.0962	0.0314	0.2821	0	0	0	0.2617	0.0439	0.0598	0	0.5347	0	0.0317	0.0251	0	0.0273	0.036	0	0	0.1014	0.0381	0.169	0	0	0	0	7.3036	0	0.0658	0	0.0564	0	0.0406	0	0	0	0.0381	0	0	0.0423	0.075	0.1693	0.0646	0
SLC41A3	8.7539	1.8887	6.1844	3.4681	4.1378	4.2441	3.652	2.3042	5.8806	3.739	7.0739	3.9783	4.4341	2.2212	3.5219	4.1351	7.2403	5.7067	2.4795	6.7247	3.6647	7.1541	7.0973	2.1681	5.7698	4.5819	6.7304	4.7728	4.19	5.5636	3.9631	7.5779	6.0567	10.5509	3.9309	1.7118	4.4391	3.8561	4.6983	3.9742	3.0955	4.1898	6.2809	5.3143	2.2435	2.9934	2.1849	7.3239	4.2812
AL121657.1	0	0.0462	0.0954	0	0	0	0	0	0	0	0.0286	0	0	0	0	0	0	0	0	0	0.0268	0.0354	0	0	0.0665	0	0	0	0	0.0303	0	0	0	0	0.1026	0	0	0	0.039	0	0	0.0375	0	0	0	0	0.2496	0	0
CCKAR	0.0853	0.0286	0.0294	0.4469	0	7.067	0.1428	44.598	0	31.2862	0.0088	0.0318	0.9456	0.0363	0.0183	0.9736	46.143	0.0577	0	0	0.696	2.3067	6.6004	0.0731	0.7286	0.2543	2.9487	0	5.3	3.9348	3.6215	1.4209	0.0114	0.0999	0.0475	0.0343	0.1092	6.5273	0.2165	0.7619	0.0179	1.0767	0.0183	0	0.0385	0	0.3853	0.1079	0.0582
IGHV3-41	0	0	0	0	0	0	0.0941	0	0	0.3066	0.2621	0	0.4608	0	0	1.604	0	0	0.0754	0	0.2457	0	0	0	0.9636	0.1143	0	0	0	0	0	0	0	0.0494	0.783	0	0	0.1217	2.1997	0.131	0	0	0	0.2575	0	0.225	0	0	0
GP9	0.6602	0.0829	0.2848	0	0.3099	0	0.5158	0.1104	0.162	0	1.6242	0.0307	0.0515	0.0351	0.1063	0.157	0.4282	0.1673	0.1771	0.03	0.7535	0.4653	0.6016	0	1.8464	0.2684	0.2977	0.1259	0.2043	0	0	0.11	0.1103	0.2319	0.3372	0.0663	0	0.0477	0.256	1.3972	0.3457	0.1344	0.0354	0.168	0.1738	0.1321	0.1491	0.0759	0.1501
AC104763.2	0	0	0.0663	0	0.0902	0.0657	0	0.0642	1.0475	0.1862	0	0	0	0.1635	0.2474	0.7306	0.0525	0	0	0	0.1492	0.0492	0	0	0	0	11.4297	0.1172	0.1902	0.2109	0.1217	2.815	0	0.045	0.2853	0	0	0.2218	0.0542	0.1492	0.2413	0.1043	0.0824	0.0782	0.0578	0	0.0578	0.0442	0
TMSB10P1	174.81	10.2317	87.8576	6.0392	26.6127	3.8052	16.1286	10.0386	17.8242	14.0111	58.3788	14.4867	14.2303	8.278	9.5459	31.3636	0.9108	36.3125	12.3227	19.4213	26.3452	7.9773	47.3431	7.6205	8.4237	5.423	3.6752	21.021	0.963	16.6022	4.9302	46.6564	9.6564	14.705	2.2707	13.6153	3.2026	12.1963	3.9184	6.9063	9.3125	24.5895	9.1763	8.5976	19.8991	6.2286	11.8818	20.0639	14.6577
MRGPRX3	0	0	0.0291	0.0654	0.0198	0.0289	0.0376	0	0	0	0.0175	0	0	0	0.0543	0.6412	0.0345	0	0.0075	0	0.0164	0.0216	0	0	0.1318	0	0	0.0129	0	0.037	0.0267	0.1684	0.0113	0.0296	0.0313	0.0169	0.0135	0.0122	0.0119	0.0131	0	0	0	0	0.0127	0.1349	0.0381	0	0
MECR	6.5756	4.8148	12.1119	6.8382	4.0833	5.8207	6.4764	4.7113	5.4562	6.094	4.8093	4.2279	3.9658	4.0995	3.1887	4.163	5.119	4.7326	3.9902	6.4207	3.9138	5.6766	4.3555	3.9113	3.7936	3.554	2.1928	4.4846	2.0928	3.669	4.8239	8.998	4.93	6.1536	2.8624	2.9072	2.3593	5.925	4.1251	3.0043	3.6827	5.2194	3.4574	5.4827	1.9135	2.1462	5.8351	5.8753	9.2796
AC103810.1	0.0758	0.2283	0.1046	0.2059	0.1779	0.3373	0.1184	0.1268	0.0331	0.0735	0.0785	0.3951	0.355	0.1613	1.3668	1.3936	0.621	0.0512	0.0949	0.4138	0.0883	0.0583	0.221	0.1515	0.0547	0.0616	0.2734	0.9247	0.3752	0.6492	0.7203	2.0198	0.0608	0.2839	0.0563	0.1522	0.0728	0.372	0.342	0.3885	0.0635	0.1646	0.065	0.0617	0.5701	0.3236	0.1369	0.1394	0
AC007637.1	0.4434	0.4857	0.8904	0.1877	0.0757	0.2208	0.3239	0	0	0.4299	0.0668	0.2101	0.1762	0.5489	0.2769	0.8179	0.1101	0.1453	0.2018	0.4695	0.2349	0.1446	0	0.0461	0.2133	0.3933	0.1454	0.0984	0.3592	0.3187	0.2554	3.1153	0.1077	0.453	0.0299	0.1295	0.0516	0.2328	0.1591	0.5009	0.1351	0.3501	0.0691	0	0.7034	0.043	0.0971	0.1483	0.5132
HNRNPA1P63	0.1143	0	0.1052	0.0887	0.1073	0.0522	0.102	0.1274	0.3158	0.0739	0.142	0.1702	0.0476	0.0648	0.0654	0.483	0	0.1545	0	0.2218	0.1776	0.0976	0.3015	0.0218	0	0.0413	0.0458	0.2324	0.0189	0.1004	0.0483	2.0302	0	0.2676	0.1981	0.0306	0	0.132	0.0859	0.0237	0.0638	0.2068	0	0.062	0.1604	0.0407	0.1376	0.0876	0.0693
EI24P2	0.3068	0	0.4001	0.3704	0.192	0.1867	0.274	0.2053	0.2826	0.4297	0.113	0.1016	0.2129	0.3192	0.3513	0.7349	0.2793	0.6912	0.0366	0.0993	1.0729	0.0699	0.1278	0.2142	0.0492	0.1848	0.123	0.3327	0.1013	0.03	0.3456	2.5438	0.0729	0.4949	0.5824	0.1095	1.9644	0.4331	0.1346	0.1906	0.0571	0.3701	0.2339	0.1388	0.3077	0.0728	0.8212	0.4703	0.31
RF02108	0	0	0	0	0	0	0	0	0	0	0	0	0	0	0	0	0	0	0	0	0	0	0	0	0	0	0	0	0	0	0	0	0	0	0	0	0	0	0	0	0	0	0	0	0	0	0	0	0
LINC00551	0.154	0.0442	0.0911	0	0.0206	0.0151	0.0196	0.103	0	0	0	0.0655	0	0	0.0567	0.5299	0.1081	0.0099	0.0629	0	0.1025	0.0338	0	0.0754	0.0212	0.0238	0	0.0134	0	0.0773	0.0279	1.8168	0.0118	0.0309	0.0163	0	0	0.0254	0.0124	0.0068	0	0	0	0.0179	0.1059	0.2112	0.0795	0.0303	0
AC141846.1	0	0	0	0	0	0	0	0	0	0	0	0	0	0	0.2218	0	0	0	0	0	0	0	0	0	0	0	0	0	0	0	0	6.1958	0	0	0	0	0	0	0	0	0	0	0	0	0	0	0	0	0
LINC02192	0	0	0.0382	0.043	0	0	0	0.0185	0	0	0	0	0.0173	0.0236	0	0.3511	0.0302	0.0125	0.0099	0	0	0	0	0	0.0799	0	0	0.0338	0	0	0	0	0	0.013	0	0	0	0	0	0.0172	0	0.015	0	0	0.0167	0	0	0	0
RF00091	0	0	0	0	0	0	0	0	0	0	0	0	0	0	0.2046	0	0	0	0	0	0	0	0	0	0	0.1291	0	0	0	0	0	0.6348	0	0	0	0	0	0	0	0	0	0	0	0	0	0	0	0	0
AL121890.2	0.0789	0	0.4356	0.551	0	0.108	0.0704	0.2111	0	0.153	0.1961	0.235	0.1971	0.2686	0.4065	0.5002	0	0	0.2539	0.0574	0.1533	0.0809	0.0329	0	0	0.0428	0.9484	0.1444	0	0.0693	0	4.4148	0	0.1478	0.9962	1.0138	0.2525	0.2278	0.178	0.1715	0.1983	0.2141	0.0338	0.3854	0.0949	0.1684	0.7126	0.2177	0
AC099850.1	1.5628	1.0461	0.8327	0.7873	0.592	1.5579	0.9914	1.0637	1.4714	0.3456	0.9542	0.6533	0.3253	1.4467	2.1425	1.3906	1.9618	0.4447	1.1275	0.938	0.5752	0.787	0.9707	0.9711	1.2531	0.3715	0.9229	0.7693	0.9229	0.6022	1.077	4.749	0.6888	0.5392	2.5863	1.7616	0.2984	0.5699	0.835	0.4258	1.447	0.6697	0.2822	0.9152	0.9568	0.79	0.8915	0.6052	0.4986
DPRXP2	0	0	0.3182	0.1022	0	0.0451	0.0882	0.1322	0	0	0.0273	0.0981	0	0.2242	0.1697	0.3341	0	0	0.0471	0	0.1024	0.0338	0.2195	0.1129	0.2218	3.677	0.1584	0	0	0	0	1.5795	0	0	0.2935	0.4232	0.0843	0	0	0.1228	0	0.0358	0.0282	0	0.0793	0	0.1586	0	0.2995
RAI1-AS1	0.5067	0.6783	0.7694	1.8876	0.1427	0.8325	0.0452	0.0339	0	0.2948	0.042	0	0.0316	0.0431	0.1305	1.0922	0.1937	0	0.1268	0.0369	0.0394	0	0	0.0868	0.0975	0.0549	0.0609	0.3091	0.1254	0.089	1.1557	0.27	0.1625	0.2373	0	0.2035	0.2595	0.3218	0.0857	0.2833	0.764	0.11	0.478	0.165	0.7927	0.5408	0.2136	0.1165	0.0922
CALB1	0	0.0516	0.039	0	0.0048	0.0246	0.0069	0.0584	0.009	0.0199	0.0043	0.0306	0	0.0525	0.0309	0.6061	0.146	0.0046	0.0018	0	0.012	0.0132	0.0193	0.0029	0.042	0.0279	0.0185	0.0125	0.0076	0.0113	0.013	1.0956	0.0082	0.0361	0.0191	0.0041	0.0099	0.0089	0.0551	0.0591	0.0603	0.0223	0.0022	0.0251	0.0155	0.0439	0.0526	0.0071	0
BX005266.2	0.0161	0.0108	0.1114	0.0125	0.0606	0.0221	0.0144	0.0216	0.0845	0.0469	0.0067	0.036	0	0.0275	0.2355	0.6955	0.0793	0.0363	0.0346	0.0822	0.0501	0.0165	0.0336	0.3778	0.2717	0.0087	0	0.0098	0.008	0.0354	0.0409	0.172	0.1466	0.0453	0.2396	0.013	0.0103	0.0466	0.0364	0.0501	0	0.0263	0.0069	0.0525	0.0097	0	0.1943	0.0371	0
ZNF552	0.5891	1.0434	1.9908	1.2954	1.6477	1.4704	1.7971	1.4613	1.1888	1.1185	0.7424	1.9376	1.0729	1.3474	1.8338	2.1165	2.2591	0.8737	1.3166	1.0721	1.0299	0.5033	0.731	1.5915	1.4585	1.1243	0.5754	1.6171	1.2515	1.1806	1.7729	2.0604	1.2334	0.8046	1.4221	0.4239	0.7072	1.7009	1.4051	1.6279	1.316	2.1052	0.8684	1.8685	2.0086	1.7028	1.4781	1.2303	1.0491
AL391811.1	0	0.5805	0.1197	0	0	0	0	0	0	0	0	0	0	0	0.0745	1.6495	0.8526	0	0	0.0631	0.1011	0	0.1806	0	0.0417	0.141	0	0.0529	0.0429	0	0	0	0	0.0406	0	0	0	0	0	0.0269	0	0	0	0	0.2087	0	0.0522	0.1595	0
PGLYRP2	0.023	0	0.0635	0.0447	0.0324	0.0158	0.0308	0.0462	0.0904	0	0.0143	0	0.0359	0.0979	0.0198	0.1897	0.0063	0.0259	0	0	0.0089	0.0059	0.0335	0.0263	0.1661	0.0312	0.0277	0.007	0.0285	0.0051	0	1.0732	0	0.0431	0.1111	0.0092	0.0442	0.0133	0.0519	0.0214	0.0289	0	0.0049	0	0.0138	0.0614	0.1663	0.0106	0
RPS26	274.0714	118.863	46.0034	85.4265	54.753	27.0531	29.1377	78.1758	197.3289	51.1625	289.4185	82.4734	47.6773	69.1559	58.1392	96.9358	150.7145	95.3851	140.156	82.6828	60.3322	118.2513	48.0323	80.2659	64.5849	71.4521	63.1915	64.7821	137.9675	29.6734	23.2784	68.4747	59.3044	95.3028	115.3864	84.3698	60.6535	29.3052	88.8037	26.3157	101.0828	37.0691	45.0064	62.3436	28.0939	27.4644	127.9135	42.3071	377.4221
Z97055.1	0	0	0	0	0.0484	0	0.023	0	0	0.0999	0	0	0	0.0877	0	0	0	0	0	0	0	0	0	0	0	0	0	0	0.0255	0	0	0	0	0	0	0	0.033	0.0298	0	0.016	0	0.028	0	0	0.031	0.11	0	0.0474	0
PPIAP40	0.7487	0.9021	1.3436	0.0581	0.4217	0.205	0.1671	0.1502	1.2086	0.2178	0.7134	0.5575	0.0935	0.3186	1.3501	1.8037	0.0818	0.7421	0.3212	0.545	0.5817	0.307	1.4344	0.3421	0.2882	0.1623	0.09	0.5937	0.2224	0.3617	0.7589	2.5935	0.2001	0.631	2.6136	0.2405	0.8627	0.2594	0.38	0.3488	0.0627	0.4064	0.1284	0.5485	0.6307	0.6392	0.4959	1.2049	0.2723
AC005324.4	0.0489	0.0437	0.0675	0	0	0.0056	0	0	0	0	0	0	0.0051	0	0.007	0.0103	0	0	0.0058	0	0	0	0	0	0.0353	0	0	0	0	0.0036	0	0	0.0131	0.0191	0	0	0	0.0047	0	0	0	0.0044	0.021	0.0066	0	0	0.0196	0	0
EIF3J	24.3419	23.4571	12.7756	11.3437	32.8123	20.9954	20.7439	45.4603	27.9181	45.3628	18.6529	20.8795	28.7721	21.7806	37.4567	31.4479	11.1441	20.0721	32.4719	21.7311	22.148	21.8758	21.1043	30.1718	22.6379	14.4262	19.7115	25.0246	16.0622	10.7375	21.0092	32.769	19.1988	13.9893	11.3512	23.9851	32.6149	32.673	28.7378	17.6015	21.7476	24.8242	15.0366	18.6202	15.268	20.7582	29.3705	23.1414	18.7625
RNU6-952P	0	0	0	0	0.3189	0	0	0	0	0	0	0	0	0	0	0	0	0	0	0	0	0	0	0	0	0	0	0	0	0	0	0	0	0	3.2798	0	0	0	0	0	0	0	0	0	0	0	0	0	0
AC011306.1	0.0575	0.1156	0.0596	0.2233	0.2161	0.1576	0.0385	0.2117	0	0.0279	0	0.2571	0.0898	0.0245	0.0494	0.3284	0	0.013	0.0926	0	0.0335	0	0.2876	0	0.0554	0	0	0.0702	0.0142	0	0.1458	1.2267	0.0615	0.2964	0.3419	0	0.0921	0.1163	0.0325	0.0536	0.0482	0.0156	0.0123	0.0468	0.0173	0.2149	0.2079	0.0397	0.0523
PEX11G	2.1521	1.8258	2.539	0.6991	1.3156	0.5996	1.1506	0.8035	1.4521	1.4799	0.7361	1.2485	0.875	1.299	0.7736	1.8721	3.0616	0.9696	1.2975	0.6922	0.7778	0.7696	1.2403	0.8148	1.8902	1.1936	2.3465	0.7632	0.2849	1.6158	1.0781	2.8673	1.1236	1.1249	0.9851	0.7838	0.3845	1.2282	1.6229	1.4458	1.1739	0.6792	0.6653	1.5686	0.8131	1.2552	1.1603	1.3348	1.3198
AC138894.2	0	0	0	0	0	0	0	0	0	0	0	0	0	0	0	0	0	0	0	0	0	0	0	0	0.2379	0	0	0	0	0	0	0	0	0	0	0	0	0	0	0	0	0	0	0	0.0595	0	0	0	0
AC009220.1	3.2016	0.8037	3.4069	1.1388	0.7514	0.1826	0.4764	0.3569	0.873	0.776	1.6028	1.2914	0.4998	0.6812	0.1146	1.5224	0.1457	1.0819	0.2385	2.719	0.8811	0	2.0558	1.5241	0.706	0.0723	0.1604	1.7088	0	0.4688	0.5071	3.5548	0.2139	1.9364	0.2972	0.3214	0.0854	0.3851	0.2257	0.663	0.5588	2.6068	0.6864	0.4344	1.1237	0	0.8033	0.4907	1.2131
RF00004	0	0	0	0	0	0	0	0	0	0	0	0	0	0	0	0	0	0	0	0	0	0	0	0	0	0	0	0	0	0	0	0	0	0	0	0	0	0	0	0	0	0	0	0	0	0	0	0	0
AC023090.2	0.0695	0.1513	0.192	0.904	0.1469	0.4761	0.0233	0.0814	0	0.0169	0.0072	0.1554	0.0326	0.2071	0.0299	0.7275	0.0855	0.0548	0.0435	0.0759	0.027	0	0	0.0099	0.1673	0.1131	0.0209	0.1167	0.0172	0.0229	0.1102	14.9183	0.0093	0.1384	0.0129	0.0419	0.0111	0.0402	0.0784	0.1026	0.1165	0.1416	0.0895	0.2265	0.1151	0.4639	0.2303	0.048	0.0158
AL359853.3	0	0.0781	0	0.2263	0	0.0399	0	0	0	0	0	0.0434	0	0.0496	0.0501	0.6656	0.0319	0	0	0	0.0227	0	0	0	0.0281	0	0	0	0	0	0	0.3108	0	0.0819	0	0	0	0	0	0.0181	0.0489	0.095	0	0	0.1053	0.0622	0.0351	0	0
LINC01924	0	0.0143	0.1029	0.0496	0	0	0.0095	0.0713	0	0.0207	0	0.0317	0.0266	0.0363	0.0183	0.4862	0	0	0	0.0155	0	0	0	0.0243	0.0102	0.0462	0.0256	0	0.0422	0	0	1.8166	0.0114	0	0.0316	0	0	0	0	0.0066	0	0	0.0639	0	0	0	0.0385	0	0
AC117422.1	0.0968	0	0	0	0	0	0	0	0	0	0	0	0	0	0	0.2455	0	0	0	0	0	0	0	0	0	0	0	0	0	0	0.2453	0	0	0	0	0	0	0.0559	0	0.0601	0.0811	0.1051	0.1245	0	0	0	0.5829	0.089	0
ZAR1L	0.0469	0.1256	0.081	0	0.022	0.0482	0.0942	0.0157	0.0102	0.0455	0.0777	0	0.0146	0	0.1208	0.4461	0	0.0317	0.0084	0	0.0091	0.012	0.0098	0	0	0	0	0.0286	0	0.0309	0	0.8751	0.0125	0.0329	0.3484	0	0	0.0135	0	0.0656	0	0	0.0101	0.0191	0	0	0.1271	0.0647	0
ZNF595	0.6063	2.229	2.0473	0.6298	1.8126	0.5555	0.9744	1.9217	0.2564	2.098	0.8541	2.6047	2.4404	2.048	2.0184	1.0645	0.7132	1.6012	1.6543	0.1697	4.4862	1.7929	1.5268	1.6624	2.154	0.6016	1.3008	0.5291	1.4821	0.7334	1.0756	3.0821	0.6133	1.1094	5.5909	0.2847	4.5263	2.1221	3.1615	1.4226	1.7581	0.1975	0.9159	1.1011	0.9372	2.3095	1.3817	0.8707	2.3155
NCBP2-AS2	36.805	13.6423	16.8258	27.5712	14.2937	6.6479	20.3728	18.4977	22.3518	11.3519	17.0205	34.0132	14.8722	11.903	21.6873	18.9006	50.8778	7.8321	8.7308	15.3593	10.8989	17.8615	15.8453	33.5118	25.2823	32.5338	21.4747	4.6071	12.8778	6.9511	19.9511	36.845	13.9064	20.714	37.3991	15.0523	38.6051	16.5219	30.5376	8.3418	29.5931	12.2124	14.8569	20.9838	9.3774	13.221	12.0076	25.671	42.153
INHBA-AS1	0.0406	0.1088	0.0608	0.021	0.1653	0.0927	0.1179	0.0362	0.2216	0.0263	0.0561	0.6102	0.4017	1.0028	0.1686	0.292	0.1517	0.0092	0.0896	0.0739	0.3552	0.0174	0.11	0.0039	0.1043	0.1358	0.2035	0.0083	0.0469	0.0178	0.0944	0.6858	0.076	0.0285	0.0956	0.0163	0.052	0.3363	0.0764	0.0526	0.0624	0.1654	0.1307	0.0386	0.216	0.094	0.0449	0.0031	0.0246
MCM4	18.278	28.1979	17.4882	14.0142	31.6591	38.2345	21.3373	45.9744	14.9148	41.8315	12.9875	64.7235	13.5651	28.2186	22.9106	23.9605	38.1592	33.6551	28.6575	25.5263	32.168	23.3172	15.5705	19.1168	16.496	19.3043	18.8715	39.37	74.264	19.6205	42.7725	25.0837	30.5472	25.6655	48.0512	28.4481	40.7966	22.8283	25.3215	6.7464	10.1597	21.1006	18.451	23.0467	11.7319	25.0376	33.6628	29.0017	28.0257
IGKV3OR2-268	0	0	0	0	0.2952	0	0.1404	0	0	1.1178	0	0	0	0	0.27	0	0	0	0.0375	0	0	0	0	0	0	0	0	0	0	0	0	0	0	0	0	0.0842	0	1.3315	0.3547	0.0651	0	0	0.0449	0	0	0	0.0631	0	0
GPR27	0.8395	2.4687	0.1035	6.3294	1.4778	0.1847	0.3012	0.1304	2.5182	0	0.0435	0.1675	1.4136	1.3907	1.326	0.1141	1.9079	0.1013	0.2037	5.14	1.2522	2.1286	3.8402	7.4336	8.3956	5.7694	0.3605	0.3384	0.7866	0.0263	0.057	6.7914	2.7648	2.5622	0.0445	2.0469	6.1041	1.2725	0.3297	1.6951	0.3893	0.5452	0.3214	0.3051	0.0992	0.144	0.0271	0.131	1.4314
RF00019	0	0	0	0	0	0	0	0	0	0	0	0.2678	0	0	0	0.456	0	0	0	0	0	0	0	0	0	0	0	0.2194	0	0.158	0	0	0	0	0	0	0	0	0	0	0	0	0	0	0	0	0.8663	0	0
AKAP7	3.039	2.1572	2.4031	2.1512	2.8452	2.2005	2.0499	4.0265	1.417	1.6027	2.4525	5.3964	1.8872	2.7994	2.3085	3.3559	2.4852	3.3553	4.1108	1.5923	7.1943	1.7246	1.843	1.1494	2.3177	3.213	1.9773	0.5958	3.4302	2.1747	0.5501	0.7787	1.6691	0.9812	1.8541	1.16	3.1	2.6611	2.7827	2.7179	3.1193	1.2191	1.9583	3.1537	1.9893	1.3098	3.127	0.9214	0.5694
RPS15AP18	0	0	0.0646	0	0	0.6407	0	0.0626	0	0	0.1551	0.2788	0	0.1593	0	0	0.0511	0.0422	0	0	0	0	0.039	0.3742	0.045	0	0	0.1142	0	0	0	4.9876	0	0.1753	0	0	0.4194	0.2162	0	0.0872	0	0	0.1204	0.0762	0.1689	0	0.5072	0.043	0
PAM16	10.1758	3.4933	3.0709	3.2855	2.4569	2.0551	2.2954	3.0892	2.8545	3	2.4301	2.6596	1.1631	3.1836	4.3888	3.6698	3.7164	1.5051	4.1615	2.4653	1.7643	2.5172	1.5068	4.0277	3.8069	2.3447	3.4423	3.1739	2.7357	1.5958	5.8326	2.6665	4.8881	3.7123	1.5436	2.6335	2.5427	3.8046	6.1815	2.5871	5.5066	1.3119	1.4589	4.9253	4.2794	2.4644	1.9281	2.5626	3.2897
GPALPP1	1.6444	1.6466	1.754	1.5073	1.7725	1.0238	0.7326	2.8382	1.2947	2.3291	0.5299	1.5395	1.1747	1.1892	1.6532	1.6175	1.0072	0.9132	0.9945	1.1207	2.9591	0.8117	1.2049	0.6939	1.7288	1.1573	0.8583	1.6078	0.7855	1.1073	2.0023	3.0476	1.1576	2.0612	0.6434	1.8778	0.4332	1.2543	1.3587	1.5745	1.8339	2.7293	0.8386	1.0523	1.4882	1.5167	1.1247	1.2027	0.4738
GTF3C5	35.1429	39.227	14.7191	20.3701	11.3042	17.6191	17.7309	55.9434	23.1838	10.7136	20.2388	18.8304	13.9408	15.2449	18.0572	30.2255	29.1683	19.0178	15.0678	36.1459	11.4392	23.1329	10.6684	17.9108	13.6843	14.271	15.5316	26.2334	32.3656	9.8962	23.0096	67.7926	12.9933	13.2657	11.6365	5.2167	23.1715	16.3827	21.8466	8.4419	10.9767	25.756	8.3997	13.3945	13.6973	7.7605	13.1913	25.6135	12.0731
HNRNPUL1	47.2034	48.7558	30.5536	30.8508	41.8143	36.8289	35.2965	102.4984	25.9125	41.296	27.36	30.0023	46.2591	54.433	32.8833	60.5151	69.5945	37.2957	49.5898	29.1979	45.6236	38.4465	49.4603	52.6133	10.8816	55.2582	33.9109	34.9252	60.8703	39.382	63.0245	74.8523	54.5741	45.7016	43.2518	98.6729	74.1317	37.4354	37.634	34.2143	31.0789	38.9768	46.3293	43.1844	49.6853	75.5143	46.4321	38.8067	53.3398
TPM1	12.9067	26.0069	39.5246	5.0095	41.6494	14.9214	18.8886	22.27	32.0288	15.443	7.9086	14.4068	29.0852	26.1514	24.998	8.4975	6.0823	28.369	17.611	6.9775	23.0271	43.8888	10.8321	7.7168	8.7344	8.18	16.6355	8.6718	15.79	16.3989	4.9082	22.3653	22.8579	18.1153	17.9646	8.4317	7.8849	43.2343	16.7853	16.5815	13.405	8.9092	38.8208	19.6496	8.7748	12.7402	37.7506	10.4047	26.8886
RF00411	0	0.3693	0.1904	0	0.2589	0	0	0.369	0	0	0	0	0.1722	0.2347	0.2369	0	0	0.1243	0	0	0	0	0	0	0.1327	0	0	0	0	0	0	0	0	0	0	0.2215	0	0.3185	0	0	0.9243	0	0	0	0	0	0.4983	0	0
AC242988.1	0	0.0344	0.0709	0.0399	0.0482	0.1055	0.0229	0.0687	0.0672	0	0	0.0383	0	0	0	0.456	0	0.0463	0.0184	0.0374	0.02	0	0.0428	0.1174	0.0247	0	0	0.0313	0	0.0226	0.3906	0	0	0.0481	0	0.0413	0.0658	0.0593	0	0.016	0.0861	0	0.0661	0.0418	0.0618	0.1097	0	0.0236	0
MIR4671	0	0	0	0	0	0	0	0	0	0	0	0	0	0	0	0.6372	0	0	0	0	0	0.2576	0	0	0	0	0	0	0	0	0	2.6783	0	0	0	0	0	0	0	0	0	0	0	0	0	0	0	0	0
LINC02030	0	0	0	0	0	0	0.0102	0.0306	0	0	0	0	0.0143	0.0195	0.0197	0.4355	0.0375	0	0.0164	0	0	0	0	0	0.0551	0.0372	0	0	0	0	0	1.2204	0.0122	0	0	0	0	0.0132	0	0.0071	0.0192	0	0	0	0	0	0.0414	0.0211	0
RF00012	0	0	0.1172	0	0.1594	0.5813	0.1516	0	0	0	0	0.3794	0.2121	0.4336	0	2.3689	0	0	0	0	0	0.0871	0	0.194	0.4086	0	0	0.1036	0	0.1492	0	0	0	0.3976	0.1261	0.4092	0	0.0981	0.1916	0.4221	0.1423	0.0922	0.7283	0	0.1022	0.3625	0.3068	0	0
BX293995.1	0	0	0.0335	0	0	0	0.0217	0.0325	0	0.0471	0	0.0362	0.0303	0.0414	0	0.6777	0	0	0	0	0	0	0.0202	0	0	0	0.0584	0	0	0	0	2.3306	0	0	0.0361	0	0	0	0.0274	0.0151	0	0.0264	0	0	0	0	0	0	0.0442
OR11A1	0	0	0.0265	0.0099	0	0	0	0.0086	0	0	0	0	0	0.0436	0.022	0.6334	0.021	0	0.0046	0	0.005	0	0	0	0.0308	0.0069	0.0154	0	0	0	0	0.8533	0.0068	0	0	0	0	0	0.0072	0.008	0	0	0	0	0	0.0684	0.0077	0	0
CASC3	9.1425	18.8136	16.4073	10.0316	12.0972	19.3789	12.4443	10.7502	13.5218	23.1406	18.5511	15.7612	8.0893	17.2932	13.7955	12.577	21.5569	20.5958	18.1119	13.3521	15.309	15.4379	7.8193	6.1916	9.3642	7.1184	18.0142	14.3488	24.4499	13.7422	23.4393	12.1659	17.5476	22.1396	13.8631	19.0584	20.5589	13.1448	21.104	11.0186	8.1212	18.9579	16.8699	21.547	12.0606	11.1992	11.4779	8.802	16.4651
FADS3	6.3526	3.1228	2.4584	1.7899	2.2912	2.7381	4.5797	3.2963	4.9649	5.9438	5.876	2.7522	1.6151	3.2199	1.6345	3.1243	6.4387	8.9206	6.7666	5.4913	6.8823	2.5319	1.6512	3.3654	3.1574	3.4559	4.1484	8.4017	3.9568	2.7186	2.3379	3.8119	1.9195	4.0572	5.2648	4.3939	2.7175	1.3891	4.5606	3.9738	4.9548	6.1992	1.8853	5.2287	9.9632	2.2246	2.4998	4.5186	4.805
LIPN	0	0	0.0212	0.0238	0	0.0629	0	0	0	0	0.0127	0.0685	0	0	0.0263	0.6995	0	0.0138	0	0	0	0	0.1021	0.0875	0	0.0498	0	0	0	0	0	1.0617	0	0.0431	0	0	0.0196	0.0354	0.0691	0.0381	0	0	0.0131	0.025	0.1291	0.0327	0.0369	0.0564	0.0279
AP001437.1	0.4827	0.2693	0.3887	0.3122	0.2266	0.3305	0.0359	0.2153	1.5444	0.078	0.2667	0.659	0.2512	0.1369	0.4836	2.1422	1.1864	0.0362	0.4315	0.0586	0.3126	0	0.6031	1.057	0.3096	0.0872	0	1.374	0	0	0.1019	0.2144	0.172	0.3014	1.0158	0.3231	0.1545	0.6968	0.2269	0.1749	0.4718	0.0437	2.3458	0.0655	0.242	0	0.1938	0.4069	0.8047
TRGC2	0.0467	0	0.1826	0	3.7552	0.032	0.1112	0.0416	0.2377	0.2414	0.0129	0.6375	0.3888	0.0662	0.0267	0.1184	0.136	0.0631	0.4063	0	0.0605	0.3032	0.0648	0.4268	0.2546	0.0759	0	0.019	0.0077	0.0137	0	0.3318	0.2662	0.102	0.1156	0	0	0.2876	0.7198	0.1595	0.1825	0.0253	0.0133	0.076	0.0375	0.0166	0.3561	0.0501	0.0142
MOCS2	8.1672	5.4669	5.4098	4.0693	5.2376	10.8731	4.0656	6.051	8.8256	4.9533	4.6862	7.6862	6.1022	5.3609	3.8001	4.0247	4.3541	3.0279	3.872	4.8299	8.1269	6.999	7.0397	4.8363	3.3155	2.7626	3.4783	5.8977	2.0849	5.4213	4.2695	7.8726	3.0998	3.0325	2.6659	6.9907	3.6459	4.2401	5.0225	4.0368	4.4946	7.2926	2.6253	3.8412	5.4136	3.1008	5.0943	5.3358	3.7633
COX6CP8	0	0	0	0	0	0	0	0	0	0	0	0	0	0	0	0.4117	0	0	0	0	0	0	0	0	0	0	0	0	0	0	0	3.4604	0	0	0	0	0	0	0	0	0	0	0	0	0	0	0.1955	0	0
ARAP1-AS1	0	0	0.0653	0	0	0	0	0.1897	0	0	0	0.0704	0	0	0	0.9591	0	0	0	0	0.0735	0	0	0	0.0455	0	0	0	0	0	0.1198	0	0	0.1771	0	0	0	0.0546	0.0533	0.0881	0.3168	0	0.446	0.077	0.1707	0	0	0.0435	0
ELK4	1.4231	2.526	3.7913	7.1798	7.5251	4.7387	5.2494	6.4874	4.2498	6.1162	2.5161	4.1015	4.1166	6.6158	8.0038	5.5933	6.4177	2.3686	4.6272	10.3104	5.153	2.8	3.0264	4.2596	4.6748	5.1193	4.6238	6.1057	2.0176	2.925	5.9035	8.6388	8.2352	6.3775	4.7822	2.5478	6.2224	5.2251	6.5175	5.6217	4.3027	12.1246	2.595	4.2872	9.3895	5.6009	2.2978	3.1871	1.6732
ALG2	9.7769	19.4605	12.1132	11.0618	13.0001	15.1881	14.318	11.2864	16.7459	9.6935	10.7357	18.6544	19.1598	12.3812	13.1265	13.6915	11.4592	8.6216	7.9199	11.1275	16.044	17.7573	8.6104	9.2733	10.3602	13.9383	12.7443	12.1225	16.5645	6.9198	16.3469	15.4352	14.3246	11.4824	33.7881	9.3139	18.2655	27.9506	12.9349	10.0584	7.9327	15.9544	17.4711	10.3522	7.5106	10.6049	11.6486	14.1998	17.5574
PABPC1P9	0	0	0.0314	0.0177	0	0	0	0.0152	0.0099	0	0	0	0	0.0194	0	0.5483	0.0124	0	0	0	0	0	0	0.013	0	0.0617	0	0	0	0.01	0	1.2129	0	0.0107	0.0507	0.1279	0	0	0	0	0	0	0.0098	0	0	0	0.0137	0.0105	0
AL136537.1	0	0	0.4522	0.0678	0	0	0.078	0.0876	0.0191	0	0.0905	0.0325	0.0818	0.1487	0.15	0.443	0.0477	0.0197	0	0	0.0509	0.0224	0	0.3493	0.042	0	0.5775	0.0266	0	0	0.2214	6.9826	0	0	0.8434	0.2455	0	0	0.0246	0.0271	0.0732	0	0.0936	0	0.0263	0	0.8152	0	0.278
RF00019	0.3597	0.7222	0.2482	0.5582	0.3376	2.216	0	0.2406	0.6277	0	0	0	0	0.3061	0	0.456	0	0.3241	0.1286	0	0.2795	0.1843	0	0	0.3461	0.9747	0.4324	1.0969	0.178	0.6319	0.4557	0	0	0	0	13.2871	0.2302	0.4154	0	0.3352	0	0	0.1542	0.8784	0	3.4545	0.6497	0	0
PHACTR1	0.1277	0.4933	1.0038	0.4271	1.7773	1.2938	1.2911	1.3891	1.179	0.8002	0.7355	0.6976	0.9511	0.9561	1.035	1.7942	0.7478	0.276	1.0389	0.4983	0.5803	0.7555	1.1569	1.0927	1.0795	0.6551	1.4412	0.9291	0.6015	0.5208	1.0418	3.3342	0.2661	2.2254	0.4185	1.4837	0.2936	0.5788	1.4316	1.6249	1.4707	0.6738	1.1391	1.4773	1.9058	1.6045	1.0591	1.3887	1.0871
PKD1P1	0.1487	0.1026	0.1379	0.1118	0.1047	0.0318	0.112	0.1057	0.154	0.3603	0.0327	0.1799	0.0058	0.0474	0.1276	0.1119	0.2588	0.0753	0.1013	0.0372	0.0938	0.0667	0.0464	0.1035	0.1676	0.1007	0.2457	0.2069	0.1127	0.0816	0.1589	0.0371	0.0497	0.1088	0.0828	0.1194	0.9665	0.1529	0.2698	0.1342	0.4592	0.0681	0.0259	0.2836	0.2795	0.0793	0.1706	0.047	0.0929
AD001527.1	0.0968	1.4902	1.7371	1.6526	2.3626	3.7771	0.2593	0.9064	0	0.4692	0.2406	1.3695	0.4835	4.3658	1.6623	1.2274	0.1586	0.3489	1.7998	0.0705	0.3761	0.1985	0.2822	3.9258	2.1887	1.7838	2.3273	0.6495	0.0958	1.318	0.4906	3.3531	0.1552	2.3568	1.366	1.1661	0.2479	1.0061	0.3821	0.6615	2.9191	1.3661	0.2075	2.6004	0.5242	1.9627	4.896	0.7567	0.088
Z84721.1	0	0	0	0	0	0	0	0	0	0	0	0	0	0.0839	0	0.6252	0	0.0444	0	0	0.0383	0	0	0	0	0	0	0	0	0	0	0	0	0	0	0	0	0	0	0	0	0	0	0	0	0	0	0	0
MIR429	0	0.5917	0.6102	0	0	0	0	0	0	0	0.1831	0.3291	0	0	0	0.5604	0	0	0	0	0	0.2266	0	0	0	0	0	0.2696	0	0	0	0	0	0	0	0	0	0	0	0	0	0.4798	0.1895	0	0	0	0	0	0
BCS1L	13.1584	7.3981	6.9992	7.5747	2.9558	3.0547	3.7901	3.5367	9.9093	3.5051	3.7649	7.6965	3.1185	4.9153	4.8944	6.1123	4.9336	3.8398	8.2961	12.8029	3.3026	5.8542	3.8165	9.9231	4.5077	4.0604	1.8534	7.3244	3.0956	2.6372	5.269	10.9357	7.0629	8.0219	2.9353	3.4354	3.0929	4.4824	7.4269	3.7974	3.7198	7.9204	2.0344	4.0304	4.0828	3.0241	3.5629	3.8041	6.9502
AC007224.2	0.7912	0.2407	0.1986	0.0558	0.1351	0.3447	0.0321	0.0481	0.3766	0.0697	0.298	0.4285	0.0449	0	0.4324	0.6385	0	0	0.0257	0.0524	0.0559	0	0.1498	0	0.2076	0	0.6918	0.1316	0.0712	0.316	0.2734	2.6835	0.0385	0.1684	0.2137	0	0	0	0.0811	0.2458	0.3013	0	0	0.0586	0.0866	0.2303	0	0.1323	0.1308
GPER1	2.5513	6.1839	1.6967	8.2817	0.4047	10.1366	1.9086	10.2317	0.4168	0.5534	1.4094	9.1175	0.8147	1.0906	1.1504	1.3738	4.8613	2.11	0.7082	2.561	1.8421	1.5107	3.6246	6.8945	1.4741	2.2985	6.7645	6.5518	1.8396	8.387	3.8233	4.7807	3.6181	1.0801	2.7776	3.677	6.8912	1.5943	0.9001	1.2485	1.659	5.6849	3.7366	0.9769	1.486	3.4812	0.5472	30.4328	0.6886
AL022332.1	0	0	0	0.2881	0	0	0	0.0828	0	0	0	0	0	0.0526	0	1.0982	0	0	0	0.4503	0.0721	0	0	0.4948	0.0298	0	0	0	0	0	0	0.6594	0.0331	0.1159	0.2297	0.0497	11.2872	0	0.1047	0.0192	0	0	0	0	0.0744	0	0.0373	0	0.0563
SMIM3	5.443	4.3279	4.7559	5.1643	5.3314	2.3154	3.4762	9.1968	6.0398	25.5769	2.4637	4.3343	14.9015	2.1554	2.3234	2.4136	2.4402	3.1753	5.3438	2.5536	3.2269	4.3461	5.2941	1.4828	5.2146	5.1586	2.1938	3.0994	2.4451	10.8485	3.3887	2.7667	1.8164	2.2761	2.0798	2.8806	1.4401	6.8218	2.422	11.4932	4.0061	1.4089	13.4305	3.4578	2.4799	4.5665	3.3912	19.9433	4.3773
SVBP	15.7916	10.1437	18.0268	7.589	10.2351	13.0561	14.994	8.6942	11.4608	5.4469	17.6024	9.2491	6.9404	7.0038	5.1894	24.067	5.3409	7.0738	6.6131	5.3497	7.8813	6.3042	8.6137	14.0865	9.19	5.185	7.1557	10.0401	3.9536	5.6825	4.5023	7.6069	3.0194	8.4181	11.3909	11.8046	7.1156	5.6815	6.3026	4.3865	5.902	8.1432	3.8025	11.2489	10.0132	3.792	5.4128	10.0963	7.9808
RNU6-1021P	0	0	0	0	0	0	0	0	0	0	0	0	0	0	0	0	0	0	0	0	0	0	0	0	0	0	0	0	0	0	0	3.6544	0	0	0	0	0	0	0	0	0.2872	0	0	0	0	0	0	0	0
MLLT1	24.8205	20.5049	20.9997	52.4063	14.4662	23.0267	31.2022	37.9317	16.4005	14.1441	23.9436	16.7076	18.4515	24.5082	28.0656	36.1143	36.5397	21.9124	17.9856	12.631	34.2658	20.3389	14.3801	23.7991	27.9414	38.9714	32.5744	26.5174	36.1466	19.9519	49.7214	41.4949	21.8565	41.8094	44.2577	33.907	27.7861	26.1392	45.101	15.6147	23.0744	41.5862	16.9289	26.1101	42.1249	36.0787	41.5192	29.6133	21.4863
ZNF780B	14.1494	1.5159	1.1511	0.3552	1.7786	2.3351	0.9275	1.7119	1.1635	2.4233	0.5013	1.9976	0.9519	1.2804	1.4286	2.0692	1.5065	0.7209	1.2425	0.4404	1.6978	0.9466	1.5898	1.0572	1.4343	1.1542	0.555	1.6363	0.8827	1.3724	1.165	2.3015	0.6191	0.9952	0.2247	1.269	1.4906	2.9625	1.1919	1.9522	1.3437	1.2293	1.5429	1.2734	1.5351	2.1876	1.1768	1.1402	0.7239
AC015908.1	0	0	0	0.1196	0	0.1583	0	0	0	0.2242	0.0639	0	0.0481	0.1312	0.0662	0.5863	0	0.0347	0	0	0.1198	0.0395	0.0963	0	0.1854	0	0	0.047	0	0	0	0	0	0	0	0	0	0.089	0.0869	0.0239	0	0	0	0.1255	0.1391	0.0823	0.0928	0	0
EEF1A1P25	4.3142	0.5621	3.1177	0.7865	2.3105	1.2488	0.8143	0.7166	3.2213	0.7579	4.2467	2.2855	0.6509	0.8624	1.094	2.313	0.0791	2.2699	1.025	5.0584	1.9461	0.8014	3.4008	0.6451	2.4935	0.6121	1.2183	1.9604	0.215	1.2718	1.3942	3.472	0.3869	3.7555	0.2796	2.8602	0.9268	1.2205	0.6042	1.4301	1.5281	2.2475	0.8443	0.825	1.6376	0.618	2.8245	0.9453	0.5792
ASAH2B	0.4087	0.4616	0.5112	0.2246	0.3916	0.4954	0.5891	0.9738	1.1849	0.9575	0.4974	1.1665	0.4838	0.4782	0.8334	1.3278	0.3673	0.6367	1.2603	1.0473	0.3605	0.6546	0.7659	0.569	0.4137	0.6276	0.5322	0.5816	0.7965	0.4749	0.2697	0.6806	0.2958	0.6099	0.3731	0.547	0.3543	0.585	0.5137	0.3888	0.6561	0.8457	0.3103	0.3881	0.2561	0.318	0.3691	0.873	1.0142
AC103724.2	0	0.2579	0.2128	0	0	0	0	0	0	0.0747	0	0	0.0481	0.0656	0.0662	0.2932	0	0	0.0276	0	0.0299	0.079	0.0321	0	0.0371	0	0.0927	0	0.0763	0	0	0	0	0	0	0.0619	0	0	0.0435	0.0239	0	0	0	0	0.1391	0	0	0.0354	0
TCAIM	0.8396	1.0684	1.2043	1.405	2.2128	0.958	1.5949	1.7902	2.1235	2.3318	1.4621	1.2342	1.338	1.4998	2.7562	3.7928	1.6218	1.9308	1.0242	2.553	1.8807	1.7752	1.8268	1.4264	1.5527	1.2254	0.6887	1.8325	0.8421	0.4879	1.9228	2.2257	0.7714	0.7208	1.8709	0.5865	2.8359	1.6363	1.6745	2.7303	1.2748	2.0533	1.8414	1.1535	1.4708	0.6907	0.2686	1.6207	1.4156
RTL8B	26.1286	15.7809	11.2234	21.5286	10.1144	10.6977	15.9079	10.0772	17.0877	5.3543	11.3131	12.8768	9.7802	13.468	13.1386	126.6008	27.3355	11.9028	17.9543	18.9012	10.2285	19.3606	8.7408	21.2149	12.6143	16.0173	13.2133	8.7145	16.3938	14.3561	13.4683	7.3824	1.6648	15.4563	9.5758	18.1052	7.4421	18.2659	11.9885	8.8475	11.2247	10.2808	16.6315	17.8219	19.9049	8.5221	10.2382	11.8233	36.8991
TRAPPC12	3.5356	4.1109	2.647	11.4093	3.8213	5.013	4.5053	2.6373	11.907	3.1415	3.6522	4.5257	4.3781	4.2077	2.7311	3.6837	8.6224	5.3399	3.0051	4.2992	4.4836	5.0522	3.3906	6.8775	5.0359	5.5502	3.7899	5.5182	4.8238	3.7739	8.3585	5.0191	4.5841	3.7221	3.7435	11.5569	5.209	3.544	5.1672	5.0699	5.6896	4.5228	2.6095	4.9575	2.3723	3.3815	6.3942	4.9875	6.2777
TP73	0.0163	0.1343	0.0374	1.204	0.1018	0.1857	0.046	4.2126	0.1373	0.1052	0.027	0.0606	0.0373	0.1016	0.1444	0.6328	0.08	3.094	0.0427	0.2606	0.1665	0.0334	0.1062	0.3904	0.6133	0.1176	0.8086	0.1357	0.1262	0.0762	1.0104	1.1853	1.9224	0.7442	0.0685	0.0784	1.4724	0.072	0.1101	0.1803	0.0136	0.0648	0.0768	0.0397	0.049	0.0405	0.0131	0.0898	0.0099
CD200R1	0.0752	0.2264	0.6873	0.0146	1.4993	0.3087	0.0839	0.1194	0.4304	0.3461	0.0078	0.7835	1.0324	0.5357	0.4437	0.548	1.6676	0.1905	1.7905	0.0479	0.0876	0.1204	0.5752	0.1825	0.4113	0.5092	0.2146	0.2407	0.2511	0.2146	0.0714	2.203	0.3716	0.0968	0.0977	0.4074	0.0601	0.358	0.9378	1.0214	0.8499	0.4079	0.2095	0.9178	0.3957	0.371	0.3394	0.3888	0.3417
MYO18A	1.1669	4.3553	4.2297	5.5289	6.7554	5.9843	3.5184	4.3021	1.4216	6.2056	2.0186	3.3766	3.6815	8.8241	3.5802	5.1829	3.9489	11.5016	4.1969	2.9928	6.6052	2.9486	4.286	1.5787	4.2532	5.4667	3.7983	6.4414	4.322	10.1536	15.5123	1.2092	6.9908	12.0428	4.2397	5.4749	9.7266	3.8497	10.1559	8.1269	4.8075	5.6135	2.7842	9.9273	6.8485	4.4278	5.0438	2.6138	1.9763
KCNQ5-IT1	0	0	0.1349	0	0.0612	0.0446	0.0582	0	0	0.379	0	0	0	0.0555	0	0.7436	0.0356	0.0294	0	0	0	0	0.0271	0	0	0.3885	0	0.159	0.0323	0	0	0.5209	0.1045	0	0.484	0	0	0	0	0.1417	0	0	0	0	0	0	0.0392	0	0
AC105118.1	0	1.3091	0.1862	0.0523	0.0633	0.4155	0.1204	0.9473	0.2648	0.7846	0.0279	0.2511	0.0421	0	0.0579	7.6958	0.221	0.0304	0.0241	1.4236	0	0.0346	0	0.0385	0.876	0	0.0811	0.4936	0	0.0592	0.5127	5.7504	0	0.0316	1.9033	0	0	0	0.1521	0	1.0168	0.366	0.2024	0	0.0812	0.072	0.4061	0	0
RNU2-60P	0	0	0	0	0	0	0	0	0	0	0	0	0	0	0	2.1805	0	0	0	0	0	0	0	0	0	0	0	0	0	0	0	0	0	0	0	0	0	0	0	0	0	0	0	0	0	0	0	0	0
AP006248.1	0	0	0	0	0	0	0	0	0	0	0	1.6309	0	0	0.4702	1.3886	0	0	0	0	0.2127	0	0	0	0	1.7807	0	0	0	0.2405	1.3876	0	0	1.2819	0	0	0	0	0	0.1701	0	0	0.4696	0	0	0	0	0	0
RNA5SP517	0	0	0	0	0	0	0	0	0	0	0	0	0	0	0	1.9879	0	0	0	0	0	0	0	0	0	0	0	0	0	0	0	3.3421	0	0	0	0	0	0	0	0	0	0	0	0	0	0	0	0	0
KRT18P28	0	0.0184	0.076	0.0427	0	0	0	0.0184	0.0841	0	0.0228	0.041	0	0.0234	0	0.6286	0	0.0496	0	0.1203	0.0321	0	0.0344	0	0.0133	0.0448	0.1324	0	0	0	0	0.5871	0	0	0.0205	0	0	0.0477	0.0155	0.0171	0	0.0149	0	0.0448	0.0663	0.0294	0.0166	0	0
CEACAMP8	0	0	0.0437	0	0	0.0866	0	0	0	0	0	0	0	0	0	0.802	0	0	0	0	0	0	0	0	0	0	0	0	0	0	0	0	0	0	0	0	0	0	0	0	0	0	0.0814	0	0	0	0	0	0
RSPO3	0.3347	1.0428	1.5214	0.7881	4.7993	11.0206	0.3297	0.0618	0.7955	0.2014	0.0096	0.0172	7.1698	0.874	0.0495	0.4243	0.0063	1.6638	1.4649	0.3108	0.4573	0.485	2.3503	0.0396	7.7449	0.0876	0.1803	0.1971	0.0914	2.5192	0.0731	0.5843	3.2447	0.2378	0.0857	0.0371	3.6347	9.2289	1.601	0.3226	0.435	0.0313	2.3257	5.8434	0.0208	0.2709	2.2167	0.138	2.8438
PARP15	0.06	0.223	0.4184	0.0827	1.6197	0.5016	0.2825	0.4679	1.0143	0.2713	0.5437	0.9623	0.4201	0.4592	1.0125	0.718	0.6731	0.3782	0.5479	0.2182	0.6237	1.2804	0.3163	0.86	0.2436	0.8955	0.977	0.9346	1.1805	0.1492	0.3376	1.7396	0.1033	0.1341	0.4107	0.0535	0.0043	0.5424	0.6988	1.0429	0.7143	0.3507	0.3171	0.3959	0.5171	0.1848	0.2808	0.2941	0.1938
TESK2	0.254	1.6188	1.2653	1.6112	2.6125	3.3944	2.2233	3.1985	4.9626	1.0921	3.3583	3.7909	2.3721	1.9266	1.7164	3.2906	2.8409	1.9504	2.077	1.7363	2.4197	1.5057	1.8674	0.7885	2.0933	2.1488	1.9781	1.0576	1.5087	2.7794	1.3014	2.619	0.6848	3.5213	0.6316	0.5587	4.0368	2.3976	3.0952	2.7614	0.9898	1.4866	2.1309	2.5622	6.3455	1.6382	1.4563	2.0261	1.1749
RN7SL547P	0	0	0.2619	0	0	0	0	0.0846	0	0	0	0	0	0.2153	0.3259	0.4812	0	0.114	0.0452	0	0	0	0	0.0723	0.1217	0	0	0	0	0	0	5.7305	0	0.0592	4.51	0	0	0	0	0	0	0	0	0	0.2283	0	0	0	0
ZNF223	0.1763	0.509	0.3423	0.1796	0.4862	0.5658	0.3886	0.575	0.726	0.609	0.2009	0.5826	0.3578	0.4314	0.3596	0.6707	0.4755	0.2929	0.5083	0.0321	0.4024	0.4349	0.3534	0.1574	0.5779	0.4539	0.3047	0.3227	0.2018	0.2807	0.377	0.2643	0.6067	0.3457	0.0573	0.0708	0.1975	0.5472	0.491	0.558	0.4616	0.5264	0.5481	0.2422	0.5238	0.9173	0.3583	0.4155	0.461
BAIAP2L1	0.13	1.9193	1.0872	0.9375	2.1103	4.7371	0.4676	0.3427	0.904	2.1794	0.529	0.8939	7.6485	2.1733	0.7813	0.5817	2.7019	1.7879	4.6204	2.7884	0.6684	2.5905	1.5095	0.2053	2.4609	1.0526	1.5994	0.1492	3.6069	2.9655	0.2422	2.6487	0.7357	1.0382	0.142	0.1167	4.3123	11.2759	0.4614	2.242	0.9351	0.1453	3.0196	3.0562	0.184	3.3048	0.8471	9.5139	2.7533
AC002075.2	7.5699	1.0719	8.8424	1.2428	2.05	1.1959	2.2096	0.1948	2.223	0.4234	14.9579	3.0353	0.9999	1.115	0.875	14.5826	0.318	4.1321	1.4575	5.1925	5.2598	0.2239	2.3647	1.9127	0.7004	1.657	1.7501	6.5711	0.1441	1.4068	1.6602	8.1464	0.9338	4.158	1.8382	3.0398	2.5163	1.0087	0.2463	0.7235	0.1219	6.0845	2.3721	0.9481	5.0803	0.1554	3.6817	3.0123	3.3094
CARNMT1	1.7984	3.9684	2.6475	3.8105	5.1324	7.6051	3.4921	10.0072	1.9963	7.1133	1.3551	4.3377	6.2411	8.472	4.3186	3.7738	3.425	1.7963	3.7902	6.5805	7.1942	2.6227	2.3698	3.4366	4.1233	4.0329	3.0039	3.8444	2.0365	3.1843	7.6433	4.4107	6.0404	3.1635	5.9993	2.9846	4.5137	8.271	6.7003	3.6189	5.9396	7.2741	3.3645	4.7875	3.1458	4.1784	4.1784	2.5944	0.9262
NHEJ1	0.1298	0.4897	0.2932	0.7326	0.4431	0.307	0.3687	0.6314	0.5869	0.2631	0.3618	0.3427	0.2137	0.3615	0.4053	0.8079	0.3158	0.4944	0.5612	1.8725	0.3255	0.2722	0.1524	0.391	0.5904	0.307	0.4114	0.8637	0.2336	0.2332	0.4336	1.7923	1.066	0.7956	0.2892	0.1895	0.7176	0.2385	1.4108	0.5241	0.1977	0.743	0.0304	0.3074	0.6319	0.0882	0.1634	0.3201	0.1717
HNRNPCL2	0.032	0.0642	0.3529	0	0.03	0.0656	0.0713	0.0641	0.1394	0.062	0.1059	0.0476	0.0399	0.0816	0.0549	0.6483	0	0.2016	0.0114	0.0465	0.1117	0	0.0799	0.146	0.123	0.0346	0.0384	0.0195	0	0.0281	0	0.6812	0.0171	0.0748	0.1187	0.1027	0.0205	0.0369	0.018	0	0.0803	0.0347	0	0.026	0	0	0.1347	0.1322	0.0291
AC005066.1	0	0	0	0	0	0.0499	0	0.0244	0	0	0	0	0.0227	0	0	0.3234	0	0	0	0	0	0	0	0	0.0175	0	0	0	0	0	0	0	0	0	0.0541	0	0	0	0	0	0	0.0395	0	0	0	0	0	0	0
MIR1249	0	1.3155	0.2261	1.7794	1.23	0.6727	1.0235	0.2191	0	1.9054	0.2714	1.4634	0.2045	0.5575	0	4.5686	3.2202	0.5903	1.0541	0	1.527	0.8395	0.4093	0	0.7879	0.1775	0.3938	0.5994	0.4864	1.4387	2.0752	1.7456	0.7004	2.3006	0	0	0.8388	0.5674	1.4778	1.2209	0.8232	0.1778	0.5618	1.0666	3.5474	4.5444	0.3945	0.9037	1.7871
SH2D7	0.2801	0.0341	0.2637	0.0593	0.1913	0.5143	0.0512	0.2044	0.1111	0.395	0.1161	0.0379	0.0318	0.3251	0.1093	0.5328	0.306	0.0516	0.0273	0.0278	0.0841	0.0196	0.0371	0.3055	0.1777	0.1104	0.2755	0.0544	0.0441	0.0727	0.1452	0.7465	0.034	0.0835	0.0473	0.092	0.0734	0.1544	0.237	0.0079	0.1493	0.2488	0.0819	0.3006	0.023	0.1223	0.0307	0.0995	0.2084
PRKRIP1	12.7147	17.4737	13.0375	11.416	5.6002	12.7338	10.6609	10.032	5.3092	8.016	6.333	12.5206	4.4377	10.2799	5.8639	7.8157	4.9387	5.3082	8.1808	6.1053	4.5657	3.9174	5.4363	8.8735	8.7579	9.0813	6.4316	8.8092	3.4688	6.5833	8.2758	8.5166	6.1759	6.4834	9.2301	6.5366	2.8277	7.5596	8.9506	4.9115	8.9217	8.4641	2.8176	12.4843	5.2495	6.7159	10.6446	14.0575	10.4788
ART2BP	0	0	0	0	0	0	0	0.2951	0	0	0	0	0	0.0626	0	0.1864	0	0	0	0	0	0	0	0	0	0	0	0	0	0	0	0	0	0	1.7474	0	0	0	0	0	0	0	0	0	0	0	0	0	0
AC112229.3	0.0229	0.2147	0.4349	0.0889	0.4517	0.2588	0.5626	0.3908	0.15	0.8664	0.2706	0.3583	0.6152	0.312	0.4034	0.9588	0.0876	0.32	0.1188	0.2168	0.6677	0.1527	0.5344	0.1833	0.3858	0.4036	0.2617	0.1048	0.3459	0.1006	0.0871	0.3664	0.098	0.1556	0.2723	0.1656	0.0953	0.2977	0.252	0.5196	0.5663	0.3607	0.6043	3.6935	0.1861	0.4157	0.6347	0.2213	0.0833
AL157791.2	0.4605	0.2569	0.7416	0.0596	0.2162	0.1576	0.0343	0.462	0	0.2232	0.0636	0.8001	0.0958	0.1306	0.0659	1.6544	0	0.0692	0.1098	0	0.1789	0.1967	0.1598	0.3069	0.2954	0.0832	0.1845	0.2341	0.4559	0.1686	0.0972	3.0677	0	0.2516	0.057	0	0.3439	0.4432	0.1298	0.2384	0	0.2083	0.3291	0.125	0.3232	0.8191	0.2311	0.0706	0
SOX18	31.3713	25.8209	15.9345	17.2595	27.9363	6.8849	11.281	17.1798	25.6911	2.1371	15.9494	21.9245	13.297	18.1222	15.6156	15.622	89.0586	10.2859	57.9318	13.567	4.947	9.079	5.7954	78.7772	25.0162	24.2792	20.1821	26.4229	21.3939	7.3048	6.4341	45.0497	24.9123	10.9755	19.7781	22.2077	4.9138	6.0004	42.6431	10.9492	55.9561	29.8588	34.7867	61.8615	28.9767	13.4635	8.189	8.0906	46.8887
AC095060.1	0	0	0.0922	0	0	0	0	0	0	0	0	0	0	0.0569	0	0.6778	0	0	0.0239	0	0	0	0	0	0	0	0	0	0	0	0	2.1367	0	0	0	0	0	0	0	0	0	0	0	0	0	0	0	0	0
RNA5SP334	0	0	0	0	0	0	0	0	0	0	0	0	0	0	0	0	0	0	0	0	0	0	0	0	0	0	0	0	0	0	0	0	0	0	0	0	0	0	0	0	0	0	0	0	0	0	0	0	0
RNU6-234P	0	0	0	0	0	0	0	0	0	0	0	0	0	0	0	3.5782	0	0	0	0	0.137	0	0	0	0.1697	0	0	0	0	0	0	0	0	0	0	0	0	0	0	0.1096	0	0	0	0	0	0	0	0	0
RNA5SP99	11.5848	0	1.7769	0	0	0.4406	0	0	0	0	0.6666	0	0.4019	3.834	0	31.4192	0	1.5948	0.1151	0.2342	1.1252	0	0	0	0.4645	0	0	1.7666	0	0	0	0	0	0.6027	0	0.2584	0	0	0.1815	0	0	1.2227	1.6559	0	0.5809	1.7172	0.9689	0.4439	0
RF00019	0	0.2407	0.4965	0	0	0.4924	0.1606	0.9623	0.3138	0.6974	0.596	0	0	0.6122	0.9265	0.9121	0	0.162	0.1286	0.7854	0.2795	0.1843	0	0	0	0	1.2971	0.2194	0	0	0	0	0	0	0	24.2634	0	0.623	0.8113	0.1117	0.9039	0	0	0	0.8656	0	0.2166	0	0
ZNF526	2.9118	4.6341	3.1778	3.9063	3.2255	6.8622	4.2677	5.033	4.763	3.3893	3.4697	2.955	4.1191	5.0145	2.5594	7.6893	7.1027	3.1927	4.8558	3.1012	4.0011	3.4605	4.4611	4.2492	3.1737	5.205	1.9929	2.7716	4.0435	3.7615	7.782	5.6992	6.3637	3.3905	1.8118	2.7317	6.3786	4.8308	3.9091	3.7434	4.1661	3.1984	4.1178	3.9368	5.4162	6.3067	4.8152	3.9418	9.0212
TRDV3	0	0.1733	0	0	0	0	0	0	0	0	0	0	0.0539	0	0.1482	0.9851	0.1886	0.0778	0	0	0.0335	0	0	0	0	0	0	0	0	0.0379	0	1.1501	0	0	0	0	0.221	0	0.2434	0.0268	0	0	0	0	0.0519	0	0	0	0
B3GALT5-AS1	0.0146	0	0.1107	0	0	0	0.026	0.039	0.1018	2.4738	0	0.0326	0	0.0496	0.0125	0.4437	0	0.0066	0.0782	0	0.0227	0	0.0243	0.0083	0.014	0.0474	0.0175	0.0178	0.0072	0.0128	0.0185	0.1554	0	0.0137	0.3141	0	0.0093	0.0505	0.0164	0.0272	0.2199	0.0475	0.0188	0.0712	0.0439	0.0467	0.0263	0.0067	0
AP001122.1	0	0	0.0225	0.0253	0.0305	0	0.0073	0.0109	0	0	0.0067	0.0485	0.0508	0	0	0.165	0	0.0366	0	0	0.019	0.0584	0	0.0093	0.0157	0	0.0587	0	0.0242	0.0071	0	0.0867	0.0696	0.0152	0	0	0	0.0094	0	0.0051	0	0	0.007	0	0.0392	0	0.0196	0	0
AC010683.1	1.2617	0.1299	1.4737	0.226	0.0911	0.9302	0.1733	0.0649	0.1694	0	0.6836	0.1445	0.2424	0.413	0	0.4922	0.106	0.3061	0.1041	0.9184	0.4148	0.199	0.1617	0.1109	0.0467	0.0526	0.7	0.3552	0.0961	0.0426	0	1.2931	0	0.7725	0.1442	0.2338	1.0562	0.1681	0	0.0301	0	0.3161	0.1248	0.158	0.2336	0	0.4675	0	0
AC105275.1	0	0	0	0	0	0	0	0	0	0	0	0	0	0	0	0	0	0	0	0	0	0	0	0	0	0	0	0	0	0	0	0	0	0	0	0	0	0	0	0	0	0	0	0	0	0	0	0	0
RPL23AP31	0	0.0526	0.4338	0.061	0.0737	0	0.2805	0	0.0343	0.0762	0.1953	0	0	0.0669	0.0675	0	0	0.2831	0.0281	0.2287	0.0305	0.0403	0.1636	0	0	0	0	0.1917	0.0389	0.1035	0	0.4187	0	0.1103	0	0	0	0.0907	0	0.0488	0.1316	0.2132	0.2695	0.1279	0.1891	0.1677	0.2365	0.1445	0
RF00263	0	0	0	0	0	0	0	0.1917	0	0	0	0.2134	0	0.7317	0.4922	0	0	0	0	0	0	0	0	0	0.1379	0	3.101	0	0.2837	0	0	3.0549	0.1532	0	36.1886	0	0	0	0	0	0	0	0	0	0.3449	0	0	0	0
AC010969.2	1.5214	1.2236	1.4577	1.075	1.5562	1.5079	0.9732	2.7341	2.1994	2.8841	2.5779	1.8516	1.7583	1.488	1.677	2.102	2.3751	1.3761	1.1977	0.9753	1.4071	3.1485	2.1753	1.5307	2.3544	1.5385	0.9009	1.3644	1.8997	2.2343	1.4243	2.723	1.0196	1.3451	0.9277	1.4955	1.4101	1.4096	1.4023	2.3348	2.6917	1.2326	1.9085	1.2386	0.4441	1.2966	1.593	1.2844	3.3142
HMGB1P37	0.8433	0.4839	1.081	0.2805	0.5655	0.165	0.6454	0.3223	0.3679	0.8176	0.3744	0.1794	0.1505	0.3076	0.6207	1.7568	0.0329	0.8142	0.3016	0.7454	1.802	0.3396	0.6523	0.3097	0.5506	1.0448	0	1.4698	0	0.1323	0.687	5.4577	0.0966	0.6205	0.4922	1.4997	0.617	0.2435	0.4416	0.262	0.4037	1.3079	0.31	0.3923	0.5437	0.2572	0.6529	0.3878	0
TRAJ28	0	0	0	0	0	0	0	0	0	0	0	0	0	0	0	0	0	0.5009	0	0	0	0	0	0	0	0	0	0	0	0	0	0	0	0.2603	0	0	0	0	0	0.518	0	0	0	0	0	0	0	0	0
MIR3912	0	0	0	0	0	0	0	0	0	0	0	0	0	0	0	0	0.1908	0	0	0	0	0	0	0	0	0	0	0	0	0	0	0	0	0	0.2595	0	0	0	0.197	0	0	0	0	0	0	0	0	0	0
AC138965.2	0.1292	0.0432	0	0	0	0	0	0.0432	0.0282	0	0	0	0	0	0	0.4095	0	0	0	0	0	0	0	0	0	0	0	0	0	0	0	0	0	0	0	0	0	0.0373	0	0	0	0	0	0	0.0389	0	0	0	0
RNA5SP253	0	0	0	0	0	0	0	0	0	0	0	0	0	0	0	0	0	0	0	0	0	0	0	0	0	0	0	0	0	0	0	0	0	0	0	0	0	0	0	0	0	0	0	0	0	0	0	0	0
LINC01920	0	0	0.0501	0.0225	0	0.0199	0.0583	0.0485	0	0.0141	0.1383	0.0864	0.0272	0.0864	0.2492	0.4968	0.1347	0.0065	0.1712	0.0211	0.0677	0.0446	0.0242	0.0912	0.0419	0.0157	0	0.0089	0.0072	0.0127	0.0736	2.3202	0.0155	0.0068	0.1078	0.0117	0	0.0168	0.0082	0.3877	0.0973	0.0079	0.0187	0	0.0524	0.1394	0.0087	0.04	0.0132
AC022509.3	0.2221	0.9513	0.5211	1.5166	1.1675	2.1587	3.2516	1.9904	2.674	1.8515	0.3128	1.2898	1.8858	0.5669	0.5721	0.4505	2.0134	1.2406	1.9692	1.4548	1.5874	0.1366	1.6093	0.1015	1.047	1.1314	0.3737	0.6773	1.7588	4.2918	0.8442	0.2367	0.1899	2.9322	0.7257	0.4994	0.3696	1.8721	0.6262	0.8554	0.4465	0.4822	5.0659	0.4339	1.9508	2.3699	0.9895	1.4908	0.8885
RPL31P41	0.0986	0	0.0681	0	0	0.0675	0	0	0	0	0.0817	0	0.0616	0	0	0.8753	0	0	0	0	0	0	0.0411	0.0563	0	0	0	0.0602	0	0	0	1.5767	0	0	0	0	0	0	0	0	0	0	0	0	0	0	0	0	0
HLCS	1.3439	3.0847	1.3577	5.121	2.9293	7.4907	5.252	7.1666	2.6679	7.3938	0.8728	4.3596	4.4427	5.9005	3.5539	4.9707	4.2263	3.8299	3.2175	3.6152	5.6511	3.6563	5.9305	2.6962	2.2171	3.7581	2.7561	5.5766	3.1927	5.6927	6.0574	6.9764	3.045	4.5486	3.7786	1.8038	4.0517	8.6247	4.0859	2.8225	2.6255	2.9204	3.5274	3.4071	1.6116	6.0198	4.147	7.9245	3.607
HHIP-AS1	1.2959	1.4667	0.927	2.1211	0.4203	1.2581	3.7445	2.0016	30.9829	7.1727	1.5619	2.6318	0.6032	1.3434	3.136	0.5676	0.3861	1.1571	0.396	0.8404	0.1465	0.4468	3.7978	1.2113	1.5303	0.1149	1.8695	0.0287	4.5486	1.6662	1.1047	5.5879	0.2267	1.9307	0.28	4.3333	1.433	3.6462	0.97	0.0366	0.6119	0.8185	1.8792	0.4795	3.5725	1.7602	1.0215	1.831	1.2855
ANOS2P	0	0.8085	0.3207	0.1803	0.0145	0.2968	0.0277	0.2382	0.0068	0	0	0.3921	0	0.4876	0	0	0	0.3628	0	0.0564	0.5956	0	0.1806	0	0.0224	0	0	0	0.161	0.1496	0.0196	0	0.0083	0.174	0	0.0124	0.0991	0.0268	0.4279	0.2309	0.013	0.0084	0.0664	0.3404	0	0.0496	0	0	0.0704
COL18A1-AS1	0	0.1137	0.044	0.033	0.0399	0.0073	0.0047	0.0284	0.0046	0	0.0088	0.0079	0.0133	0.0994	0.0547	0.3231	0.0232	0.0096	0.0721	0.0077	0	0.0109	0.0133	0.0243	0.0204	0.0806	0.0128	0.0842	0.0053	0.0373	0.1076	0	0	0.0199	0	0	0.0136	0.141	0.0359	0.1154	0.1601	0.0231	0.2094	0.0692	0.0831	0.3286	0	0.0195	0.0193
AC138207.6	0	0.0293	0.1108	0.0793	0.2604	0.1899	0.0261	0.0781	0.3248	0.0849	0.0181	0.087	0.0729	0.1988	0.1504	0.2221	0.1674	0.0263	0.094	0.0319	0.0907	0.0449	0.0608	0.0834	0.0843	0.1424	0.2106	0.1069	0.0361	0.0705	0.148	0.2723	0.0234	0.1299	0.0867	0.4807	0.0935	0.1433	0.0247	0.0544	0.0978	0.0792	0.1252	0.0475	0.0878	0.1091	0.0879	0.0537	0.0398
AL122016.1	0.2999	0	0.069	0	0	0	0.0446	0	0	0	0.2485	0	0	0.0851	0	0.507	0	0	0	0	0	0	0.0416	0	0	0	0	0	0	0	0	5.3273	0	0.0468	0	0.8831	0.064	0	0	0.0621	0	0.1628	0.5144	0	0	0	0	0	0
RPL36AP26	5.5374	0.9266	4.2999	0.6267	2.4909	0.6318	0.7725	1.6205	1.6106	0.7829	3.7759	1.9758	0.5042	1.0799	1.585	2.1942	0	1.7672	0.66	10.245	1.6135	0.4139	2.7388	0.1977	0.555	0.3126	0.2774	2.0407	0	2.3816	0.2924	5.5334	0.3083	1.2424	0.0857	0.6486	0.3693	0.6661	0.1301	0.5017	0.6765	2.0038	1.6819	0.1878	1.6659	0.6156	0.9725	0.9018	0.7343
AC087897.2	0	0	0.035	0	0.0476	0	0	0.0679	0	0	0	0.0378	0	0.0432	0	0.579	0	0	0	0	0	0.026	0	0	0	0	0	0	0	0	0.1286	2.8394	0	0.0238	1.0552	0	0	0	0	0.0158	0	0.0275	0	0	0.0305	0.0542	0.0611	0	0
FCGR2B	2.2825	0.9274	0.8793	0.0948	3.2043	0.5887	0.1161	0.174	0.4099	0.2728	0.1034	1.3835	2.9434	0.2756	2.5116	0.5048	2.879	0.2846	2.6839	0.1314	0.2578	0.6938	0.8711	0.1668	1.6038	0.7653	0.0702	0.7577	0.5255	0.5782	0.0471	0.1839	0.1873	0.0746	0.0434	0.0298	0.1223	0.9808	0.2784	1.301	1.423	0.7146	1.2451	1.0717	0.3162	0.7365	0.3164	0.991	2.2011
AC034222.1	0	0	0.0476	0	0	0	0	0	0	0	0	0	0	0	0.4737	0.0874	0	0	0	0	0	0	0.2298	0	0	0	0	0	0	0	0	10.1064	0	0	0	0	0	0	0	0	0	0	0	0	0	0	0	0	0
UQCRHP1	0.1339	0	0.0924	0	0	0	0.1195	0.6269	0.2921	0.3894	0.1109	0	0	0	0.5748	1.0186	0.3656	0	0	0	0.2601	0.1373	0.2231	0	0.0644	0.2903	0.161	0.0817	0	0.1764	0.1697	2.1406	0.1431	0.0627	0.0994	0	0	1.005	0.0755	0.0832	0	0.218	0	0.218	0.1611	0	0.5643	0.0616	0.1217
TPT1P2	0.5835	0.0488	0.302	0	0.0685	0	0.0977	0.1464	0	0	0.4533	0	0.0911	0.0621	0.0626	0.3699	0.478	0.23	0.0522	0	0.3117	0	0.1519	0.0833	0.0351	0.1186	0	0.2669	0	0.0961	0.0924	0.1943	0.039	0.2391	0.2167	0.0586	0	0.0421	0	0.1359	0	0	0.0313	0	0.1316	0	0.3513	0.0671	0
AC073323.1	0	0	0	0	0	0	0	0	0.071	0	0	0	0	0	0	0.5157	0	0	0	0	0	6.254	0	0	0.0391	0	0	0	0	0	0	0	0	0	0	0	0	0	0	0	0	0	0.0349	0	0	0	0	0	0
C15orf40	2.1468	1.9796	4.3761	0.9365	1.3014	1.4913	1.2389	1.2452	1.2488	1.2775	0.8599	1.4787	1.0107	2.137	1.3265	2.4074	2.221	0.6317	1.2322	1.0245	1.2464	0.6239	0.8072	1.0378	2.0009	0.3778	1.3618	1.0534	0.5464	0.6136	1.5191	3.3845	1.7489	0.9397	1.9593	2.5618	1.0143	1.5644	1.4921	0.8949	1.7254	2.6244	1.0168	1.7756	1.1519	1.0568	1.5852	0.8864	1.7528
MPV17L2	20.1038	6.0844	3.8901	9.748	7.4365	7.4225	9.1741	4.6319	14.611	3.8149	9.4826	6.4232	5.9119	7.7209	7.3774	8.6061	5.753	6.4178	9.634	8.2427	9.3725	10.6569	6.8632	9.4131	7.2169	10.0771	2.5821	4.6746	6.2261	2.7171	6.2924	6.3645	7.9359	3.8458	26.6353	5.1888	6.5561	5.5264	6.1728	3.7469	7.5281	5.4656	4.524	5.9731	6.534	3.7776	14.1646	7.2849	30.5153
AL445430.2	0	0	0	0	0	0	0.0239	0	0	0	0	0.0796	0.0334	0	0.0459	0	0	0	0	0	0	0	0	0.0916	0	0	0	0	0	0.0235	0	0	0	0	0	0	0	0	0.0302	0	0	0	0	0	0	0.0571	0.0966	0	0
SSR1P1	0	0	0.0311	0	0	0.0309	0	0.1206	0.0197	0	0	0	0	0	0	0.1714	0.0492	0.0203	0	0	0	0	0	0.0257	0	0	0	0	0	0	0	2.2818	0	0	0	0	0	0	0.0254	0.014	0	0	0	0	0.0542	0	0	0.0207	0
SLC25A38P1	0.1167	0	0.0806	0.1208	0.1826	0.0266	0.1389	0	0.1528	0.1131	0.0645	0.4345	0.0972	0.0993	0	0.7893	0.0212	0.2454	0.0974	0.1699	0.1511	0.0997	0.4213	0.0889	0.1872	0.1054	0.0468	0.1898	0.0578	0	0.0986	0.2073	0	0.0546	0.0289	0.4374	0.1494	0.1348	0.0439	0.0604	0.0652	0.0845	0.0334	0.19	0.117	0.1661	0.2577	0.3041	0.2123
RAET1L	0.1363	0.1642	0.0564	0.0423	0	0.112	0.0608	0.0547	0.1189	0	0.1242	0.0406	0.1021	0.0232	0.0234	0.5875	0.0595	0.0614	0.2242	0	0.1059	0.014	0.1022	0.0156	0.0918	0	0	0.0499	0.0675	0.0479	0.1381	0	0.1166	0.0128	0.0405	0	0.157	0.063	0.0307	0.0169	0.0228	0.0296	0.0818	0	0.0656	0.1163	0.0164	0.0501	0.0248
AVL9	0.9973	3.2828	1.8488	3.0515	2.1293	2.7786	2.5557	1.938	1.9401	4.8126	1.4467	2.1723	3.741	2.1969	2.836	3.7432	1.9411	1.4488	1.7839	2.3498	2.3546	1.5565	2.2705	0.9746	1.8486	1.6715	1.2527	2.5379	1.0895	2.1717	2.0137	1.5441	0.9452	2.5479	1.8269	2.0493	2.2337	2.6438	3.1824	3.3249	2.9667	2.4677	1.301	1.9558	1.5637	2.1658	1.7237	3.4891	0.6988
AC017116.1	0	0	0	0	0	0	0	0	0	0	0	0	0	0	0	0	0	0	0	0	0	0	0	0	0	0	0	0	0	0	0	0	0	0	0	0	0	0	0	0	0	0	0	0	0	0	0	0	0
AL034417.1	0.4586	0.2763	0.3798	0.0712	0.043	0.0942	0.0614	0.184	0.12	0.1778	0.418	0.3756	0.2577	0.2732	0.1969	0.6978	0.0501	0.2892	0.0164	0.8679	0.3741	0.1645	0.2292	0.0524	0.0441	0.1243	0.2756	0.3357	0	0.1813	0.1162	1.5885	0.0245	0.2791	0.0341	0.1473	0.1468	0.609	0.1293	0.0427	0.0384	0.4232	0.0983	0.0747	0.1104	0.3915	0.6075	0.1898	0.3336
MIR2467	0	0	0.3126	0	0	0	0	0	0	0	0	0	0	0	0.3889	0	0	0	0	0	0	0	0	0	0	0	3.2668	0	0	0	0	0	0	0	0	0	0	0.2615	0	0	0	0	0	0	0.545	0	0	0	0
PAICSP3	0.0942	0.0841	0.0867	0.0731	0.059	0.172	0.028	0.1261	0.0137	0.0305	0.0651	0.0936	0.0392	0.0802	0.1618	0.7965	0	0.0283	0.0898	0.0915	0.122	0.0322	0.0392	0.0359	0.0302	0.017	0	0.1341	0.0155	0.1242	0.1592	0.1674	0	0.1177	0.0233	0.0252	0	0.0363	0.0354	0.0293	0.0263	0.0852	0.1077	0.0256	0.0378	0	0.2459	0	0
DUSP8P5	0.3032	0.9471	0.851	1.0196	0.4175	0.4566	0.794	0.3786	0.0529	0.6467	0.469	0.7827	0.4291	0.172	0.3298	0.9995	2.3183	0.4918	0.5493	1.6479	0.3769	0.1658	0.2526	0.2425	0.9724	0.241	1.8224	1.2206	0.5403	0.1776	0.6659	0.4847	0.2809	0.937	0.4504	0.0974	0.7117	0.3501	1.1741	1.0108	0.5757	1.0203	1.2567	0.6088	1.3378	0.1726	0.2069	0.5019	0.3308
RN7SL111P	0	0	0	0	0	0.2644	0.0575	0.0861	0	0	0	0	0	0.1095	0	0.3264	0	0	0.1381	0	0	0.132	0	0	0.2477	0	0	0	0	0	0	0	0	0.1205	0.1912	0	0	0	0	0.12	0.1078	0.0699	0	0	0	0	0.2325	0	0
AC239859.4	0	0	0.0375	0.0422	0	0	0	0	0	0	0	0	0	0	0	0	0	0.0245	0	0	0.0422	0	0	0	0	0	0	0	0	0	0	0	0	0	0	0.0436	0	0	0.0307	0	0	0.0295	0	0	0	0	0	0	0
DEFB104A	0	0	0	0	0	0	0	0	0	0	0	0	0	0	0	0.4966	0	0	0	0	0	0	0	0	0	0	0	0	0	0	0	0	0	0	0	0	0	0	0	0	0	0	0	0	0	0	0	0.06	0
AF064858.3	0.0721	0.386	0.199	0	0.4736	0.0493	0.1287	0.0964	0	0	0.0896	0.161	0.09	0.1227	0	0.4569	0	0.0649	0.0515	0	0.112	0.0739	0	0	0.0693	0.0391	0.4332	0.0879	0.0714	0.095	0.0913	1.3444	0.1541	0.675	0.2141	0	0.0923	0.0832	0.4878	0.0672	0.0604	0.0782	0.2163	0	0	0	0.217	0.1657	0.2622
AC011247.1	0	0.0417	0.0286	0.0322	0.1169	0.0426	0	0.0278	0	0.2213	0	0.0464	0.0648	0.053	0.0178	0.2894	0.0567	0.0093	0	0	0.0081	0.0213	0	0.0948	0.1597	0.1237	0.0249	0.038	0.0103	0	0	1.8799	0	0	0.0308	0	0	0.0719	0.0585	0.0064	0	0.5744	0.0623	0.0338	0.0375	0.0221	0.025	0.0286	0.1698
AC142381.1	0	0	0	0	0	0	0	0	0	0	0	0	0	0	0	0	0	0	0	0	0	0	0	0	0	0	0	0	0	0	0	0	0	0	0	0	0	0.1842	0.06	0	0	0	0	0	0	0	0	0	0
MED9	51.6576	18.845	21.9103	31.6936	4.1055	10.2919	5.8894	2.7779	5.6118	8.859	2.866	5.6157	2.9293	2.5244	4.4117	2.7221	4.7136	8.4433	5.3582	3.17	2.9512	2.8246	2.2876	1.6666	4.2461	2.6687	2.5809	3.3092	8.4167	2.6221	3.8905	3.2759	12.6658	2.1107	0.6178	17.1236	2.3376	2.7653	3.3424	2.1773	12.3479	3.3465	2.169	15.9733	2.4583	2.6567	6.2425	8.2208	18.6483
AC093673.1	10.0771	8.3749	5.7833	4.8769	9.673	6.8987	3.5887	3.4839	2.6923	12.0202	4.9257	4.8059	19.8671	5.1551	3.3057	6.9632	4.5454	3.4944	12.3687	1.772	4.9267	4.0335	8.3471	3.1693	18.0036	3.5595	2.1779	2.7281	5.4086	7.7088	1.7217	6.6378	3.6315	2.7834	1.3456	1.9096	4.3129	18.2737	5.8427	8.3356	7.0189	2.8886	12.5992	3.4105	2.7591	6.8273	4.9771	13.667	14.9807
UBE2V1P10	0	0	0	0	0	0	0	0	0	0	0	0	0	0	0	0.3458	0	0	0.0488	0	0	0	0	0	0	0	0	0	0	0	0	0	0	0	0	0	0	0	0	0	0	0	0	0	0	0	0	0	0
GPR12	0	0.0046	0.0143	0.0376	0.0065	0.0095	0.0031	0.0093	0	0.0269	0.0057	0	0.0043	0.0236	0.0238	0.4478	0.0038	0	0	0.0151	0	0	0.0029	0	0.01	0	0	0.0042	0.0069	0.0091	0	0.2583	0	0.0065	0.0411	0.0167	0	0.004	0	0.0108	0	0.0038	0.0089	0.0056	0.0042	0	0	0	0
AC002090.1	0	0	0.0237	0	0	0	0	0.0115	0	0.0166	0	0	0	0	0	0.2611	0	0.0077	0	0	0	0	0	0	0	0	0.0206	0	0.0085	0	0	0.0914	0	0	0.0382	0	0	0	0	0	0	0	0	0	0	0	0.0413	0	0
PRSS51	0	0.1183	0.3661	0.1829	0.3043	0.0202	0.1973	0.0394	0	0.1143	0	0.768	0.092	0.4514	0.3036	0.411	0.5472	0.385	0.0738	1.7159	0.1946	0.0604	0.0859	0.505	0.2835	0.016	0	0.0899	0.0146	0.2071	0.112	0.5496	0.063	0.5105	0.1313	0.0237	0	0.1021	0.8641	0.0732	0.6665	0.1919	0.0253	1.5832	1.1701	0.3774	0.0355	0.0135	0.1608
HPCA	0.4791	0.4563	0.4197	0.1859	0.1038	0.1388	0.3208	0.2342	0.4261	0.1608	0.4504	0.1921	0.1726	0.5175	0.1266	0.8644	1.2076	0.5562	0.224	0.0536	0.0931	0.0661	0.1919	0.2737	0.4787	0.1798	0.288	0.6294	0.0365	0.1133	0.3269	0.8838	0.2659	0.1035	0.1369	0.4883	0.5072	0.149	0.1974	0.0515	0.3396	0.09	0.1975	0.285	0.1996	0.059	0.1886	0.2118	0.6702
SNAP29	9.799	9.9801	10.6285	5.7941	11.5843	14.2482	6.5236	9.0169	9.5522	21.7005	4.1489	7.2307	12.0849	10.4192	6.9707	16.6607	10.1539	9.8844	10.4189	18.2934	14.9401	6.416	9.1529	8.8175	5.9794	5.6124	4.4432	11.2993	7.571	7.4599	14.9976	10.125	7.2572	7.4079	11.5637	8.5182	13.3477	6.2955	14.8995	7.8524	12.3471	8.869	7.4065	7.7241	8.5386	9.3511	15.9488	12.9659	12.4936
MTCO2P2	24.2937	29.2491	131.1086	13.919	49.1344	12.1665	9.8988	7.1981	17.2147	15.9655	26.7506	73.94	17.2059	32.7461	48.4423	87.2447	6.4118	55.3886	23.262	45.3378	28.7581	14.4579	195.5089	34.2752	101.8968	25.3634	148.3801	40.8757	5.4882	29.7927	37.8079	29.1096	3.5734	21.3001	62.4885	159.4915	31.1051	21.7479	32.5506	11.0916	50.3994	25.4001	28.665	32.2545	41.4972	6.9602	29.5517	9.2967	15.271
TAC1	0.0194	0.065	0.0268	0.0151	0.0547	0.0133	0.0347	0.013	0.0424	0	0.0161	0	0.0364	0.2976	0	0.3449	0	0.0263	0.0695	0	0	0.0697	0.0081	0.1221	0	0	0	0.0474	0.2308	0	0	0.0518	0	0.0273	0	0	0.0124	0.0112	0.011	0	0.2116	0.0105	0	0.0158	2.7942	0.1037	0.0936	0.0089	0
SLC2A4RG	64.6893	41.4741	27.1607	58.7174	17.6804	12.5124	22.7625	36.174	12.0397	13.076	15.7478	23.69	33.3401	25.6826	10.2197	26.3678	35.1805	15.1142	50.9041	17.2911	10.6067	10.3655	14.6122	28.9316	59.5083	38.3329	22.8963	23.1351	17.8844	22.6125	43.5435	70.7905	48.2123	28.4225	45.6803	88.8477	68.3735	16.7274	34.5368	21.7652	27.5267	19.9928	15.885	41.83	23.9911	20.3259	18.5266	21.5899	74.2848
AC009486.1	0.0451	0.6947	0.0623	0.035	0.3813	0.556	0.2417	0.0905	0.4528	0.2187	0.0748	0.2016	0.1409	0.384	0.465	1.0871	0.2957	0.061	0.597	0	0.2805	0.2082	0.0188	0.0258	0.0651	0.0245	0.1085	0.1376	0.0223	0.1189	0.0572	0.8417	0.0241	0.0845	0	0	0.1733	0.1303	0.2799	0.1542	0.189	0.098	0.0193	0.2204	0.353	0.3853	0	0.0207	0
AC096711.3	0	0.0844	2.0013	0	0	0	0.197	0.0843	0	0.2444	1.5408	0	0.2755	0	0	0.3996	0.0689	0	0.1127	0	0.0245	0.0969	0	0	0.4246	0	0.0758	0.0384	0	0	0	0.8398	0.0337	0	0.2809	0	0	0	0.2133	0.0979	0	0	0.1081	0	0.0379	0	0	0	0.6305
AL355863.1	0	0	0.0864	0	0	0	0	0.0838	0.5463	0	0.1037	0.0932	0	0	0	0.1588	0	0.1692	0	0	0	0.0642	0.0521	0.143	0	0	0	0	0	0	0	3.0028	0	0.1173	0	0	0	0.0723	0	0	0	0	0	0	0	0	0	0	0
PPATP2	0	0	0	0.056	0	0	0	0	0	0	0	0	0	0.0615	0	0.4578	0	0	0.0516	0.0526	0	0.037	0	0	0	0	0	0	0	0	0	2.6941	0	0	0	0	0	0	0	0	0	0.0784	0	0	0.0435	0	0	0	0
AL451074.6	0.2516	0.0674	0.0347	0	0.0945	0	0.0449	0.0337	0.7245	0.0976	0.0834	0	0.0314	0.257	0.0864	0.2552	0.0825	0.0227	0.054	0	0.1369	0.1032	0	0	0.1453	0	0	0.1535	0.0249	0.0663	0.0638	1.4751	0	0.9661	0.0748	0	0.0322	0.0581	0.0851	0.0469	0	0.0819	0.1726	0.0819	0.0908	0	0.2121	0.0463	0
AP000893.1	0	0	0	0	0	0	0	0	0	0	0	0	0	0	0	0	0	0	0	0	0	0	0	0	0	0	0	0	0	0	0	0	0	0	0	0	0	0	0	0	0	0	0	0	0	0	0	0	0
RIDA	17.8392	15.9372	5.1386	9.3025	10.3078	13.9114	4.588	9.6934	10.6124	24.9216	5.3348	14.8007	15.6126	10.0015	10.8959	1.6327	5.4855	6.276	14.3148	6.8678	8.8952	14.1238	7.1278	7.3153	7.5126	10.2022	4.5594	5.555	6.9764	8.4014	5.5474	13.7246	4.5928	9.8877	16.7452	4.9449	14.2681	16.1002	6.9711	4.1451	17.6896	5.6549	7.3986	8.3859	6.4655	8.245	26.3756	7.5033	6.9187
OR2T33	0.1143	0	0.0526	0	0.0358	0.0522	0.068	0.0255	0	0	0	0	0	0.0324	0	0.5796	0.0624	0.0172	0.0409	0	0.074	0	0	0	0	0	0	0	0	0	0	0.1015	0	0	0	0	0	0.022	0.043	0.0118	0	0.062	0	0.1861	0.0458	0	0	0	0
RN7SL475P	0	0	0	0	0	0	0	0	0	0	0	0	0	0	0	0.3122	0	0	0	0	0	0	0	0	0	0	0	0	0	0	0	0	0	0	0	0	0.0788	0.0711	0	0	0	0	0	0	0	0	0	0.0566	0
B3GALNT1	3.1484	6.1581	5.5147	14.7424	6.4138	4.593	6.64	9.0635	9.0454	4.4469	7.4379	5.2898	7.738	9.4264	13.8869	9.7415	6.1025	4.5322	6.4068	6.4414	7.012	8.3297	4.7157	12.0788	0.3418	9.7876	7.4119	11.6353	14.5606	6.3831	6.3232	7.1746	18.574	13.2517	10.3181	9.558	8.5452	6.5175	7.8344	3.468	3.4015	8.2118	2.7641	7.7037	4.079	7.2912	2.9045	3.6819	3.0225
OSBPL9P2	0.0299	0	0.1031	0	0.028	0	0.0667	0.02	0.0261	0.029	0.1238	0.0667	0.0373	0.0763	0.077	0.5303	0.0163	0.2557	0.1175	0.0652	0.058	0.0153	0.0871	0	0.0287	0	0.0359	0.0547	0	0.0525	0.0379	0.2388	0	0.0699	0	0	0.0956	0.0518	0.0168	0.0186	0	0.0649	0.0641	0	0.0899	0.0319	0.1079	0.1099	0.0272
PIP	0	0	0	0	0	0.0859	0	0	0	0	0.1039	0	0.0783	0	0	1.5903	0.1713	0.0283	0.0224	0	0.0731	0.225	0.0784	0	0.181	0	0	0.0765	0.031	0	0.0795	4.0105	0	0.1468	0	0	0	0	0	0.1364	0.1576	0.034	0	0	0.0377	0	0.151	0.0288	0
AL445471.1	0.0447	0.1198	0.3397	0	0.21	0.1225	0.1198	0.0599	0	0	0	0.1666	0.1117	0.1904	0.1537	1.1346	0.7819	0.2822	0.144	0	0.1912	0	0.0559	0.0256	0.3874	0.194	0.0538	0.6004	0.155	0.2555	0.2834	0.9537	0.0239	0.3352	0.2658	0	0	0.2067	0.1262	0.2501	0.0375	0.4857	0.4412	0	0.2423	1.3846	0	0.0617	0.0814
EXOGP1	0	0	0	0	0	0	0	0	0	0	0	0	0	0.0313	0.0316	0.3266	0.0201	0	0	0	0	0	0	0	0	0	0	0	0	0	0	1.0786	0	0	0	0	0	0.0212	0	0	0	0	0	0	0	0	0.0222	0.0169	0
DEFB131A	0	0	0	0	0	0	0	0	0	0	0	0	0	0	0.1479	0	0	0	0	0	0	0	0	0.0984	0	0	0	0	0	0	0	4.5895	0	0.0806	3.326	0	0	0	0	0	0	0	0	0	0	0	0	0.1584	0
RNU6-20P	0.3429	0	0	0	0	0.7041	0.1531	0.2293	0.5983	0	0	0	0	0.2918	0.2944	0	0	0	0	0	0.5328	0.3515	0.4284	0.1959	0	0	0	0	0	1.2048	0	0.9136	0	0.3211	0	0	5.7067	0	0	0	0.2872	0.1861	0.8821	0	0	0	0.2064	0	0
RF00156	0	0	0	0	0	0.6385	0	0	0	0	0	0	0	0.2646	0.267	0	0	0.2801	0	0	0.2416	0	0	0.1776	0.1496	0	0	0	0	0	0	0	0	0.2911	0	0	0.7961	0.359	0	0	0	0.1688	0	0.2531	0.1871	1.659	0	0.143	0.5654
SNORA70D	0	0	0.3751	1.2654	0	0.9302	0	0.1818	0	0.2635	0.1126	0	0	0.2313	0	2.7565	0.2968	0.4897	0.2915	0	0	0	0	0.9314	0.9152	0	0	0	0	0.1194	0.3443	0	0.1453	0.2545	0	0	0	0.1569	0	0.1688	0.2276	0.7375	0	0.2212	0.327	0	0.8182	0	0
DIP2A-IT1	0.0857	0.8606	0.4733	0.1996	0.7242	1.1149	0.574	1.72	0	0.6648	0.2486	0.8936	0.2676	1.0212	0.8832	1.5216	0	0.1159	0.0919	0.1872	0.2997	0.3515	0.1071	1.4199	0.5361	0.2323	0.5152	0.1046	0.1697	1.0918	0.543	2.7408	0.0916	0.8428	0	0.0688	0.7682	0.5444	0.5317	1.0916	0.359	0.3257	0.147	0.3489	0.1547	0.0915	1.2903	0.5518	0.0779
TBC1D25	9.4167	12.8799	6.9974	17.6298	4.9177	6.0719	6.1854	11.9004	6.2726	7.9589	4.3658	7.6202	6.5418	4.7314	5.1023	8.052	15.0359	8.5519	5.2309	10.0228	11.522	6.0245	6.0532	6.6496	5.4332	7.2982	6.5376	11.1701	21.6727	6.1357	9.5436	2.8936	7.2487	8.7575	6.2329	2.6372	14.4205	10.8549	11.704	5.4562	5.3414	6.6345	5.9377	12.4892	9.8944	5.3215	6.2928	5.3847	11.8332
HLA-F-AS1	0.1843	0.4231	0.1394	0.3747	0.4368	0.4507	0.4389	0.4052	0.4749	0.2894	0.291	0.9086	0.2247	0.2166	0.1131	0.5677	0.3788	0.1582	0.1538	0.2428	0.4058	0.207	0.3693	0.1504	0.4857	0.276	0.4643	0.407	0.2129	0.0501	0.8231	0.655	0.5349	0.6741	0.0978	4.7518	0.4159	0.6894	0.2426	0.5699	0.1691	0.1191	0.384	0.3002	0.2007	0.3466	0.0687	0.2785	0.1676
MTHFR	1.2499	2.8586	2.603	4.2787	3.3246	5.8716	2.5429	4.0073	1.1408	2.7788	1.6056	2.6023	1.839	1.7789	2.1589	3.5067	3.9273	2.7849	1.3857	2.9361	1.8614	1.169	1.6425	2.1748	1.728	1.5263	1.8739	2.5633	2.1282	2.5431	5.2565	2.2491	1.607	2.4924	2.4089	1.0702	2.5454	2.6297	5.3657	2.0919	2.5123	4.3105	1.8173	3.6052	1.8801	2.5682	1.8859	2.8374	1.9041
RF00432	0	0.1833	0	1.2748	0.514	0.3748	0	0.1831	0	0	0	0	0.1709	0	0	0.3471	0	0	0	0	0	0	0	0	0	0	0	0.167	0	0.7215	0	0	0	0	4.2702	0	0	0	0.1544	0	0.2293	0	0	0	0.1647	0.5843	1.154	0	0
RDM1	0.2786	0.4725	0.2308	0.3316	0.0698	0.1653	0.0663	0.497	0.2107	0.054	0	0	0.058	0.7271	0.2233	0.1884	0.0304	0.0418	0.0996	0.4868	0.166	0.2951	0.1857	0.1061	0.1966	0	0.1786	0.0906	0.0919	0.0163	0.2824	1.6829	0.2284	0.5045	0.1931	0	0.1903	0.2145	0.1362	0.0288	0.0467	0.1008	1.1151	0.0605	0.19	0.0396	0.2796	0.0085	0.2365
BCL2L2	2.0843	20.5583	13.2198	9.6443	8.7477	8.1956	16.4393	8.412	5.7427	13.1942	9.9998	13.486	10.5814	9.7408	17.8301	15.6129	7.7488	7.3666	15.3003	4.2201	14.1162	6.1228	4.7272	6.6036	5.2329	7.7087	10.4966	20.9776	19.4947	8.5628	14.0487	13.5118	7.5884	32.1078	5.672	4.6983	8.4489	16.6319	21.7705	9.1566	10.0286	9.2981	4.0332	10.7869	12.6989	8.1219	9.4604	6.7895	4.6666
TRIM6-TRIM34	0	0	0	0	0	0	0	0.0072	0	0	0	0	0	0	0	0	0	0	0	0	0	0	0	0	0	0	0	0	0	0	0	0	0.0058	0	0	0	0	0	0	0.0067	0	0	0.0046	0	0	0	0	0	0
CCDC144B	0.496	0.6188	0.1712	5.0309	0.3563	0.2212	0.1912	0.4349	0.1459	0.2368	0.0623	0.1931	0.0446	0.4381	0.7906	0.2097	0.1622	0.193	0.5308	0.197	0.5212	0.0366	0.0125	0.2404	0.2694	0.1792	0.3388	0.965	0.2493	0.0908	2.819	1.1316	0.1004	0.2903	0.1591	0.0181	0.0144	0.4535	0.3179	0.5708	0.6391	0.6201	0.0403	0.4405	0.2148	0.2727	0.2557	0.3041	0.2495
AL360085.1	0	0	0	0	0	0.0472	0	0	0	0	0	0	0	0.1174	0	1.4864	0	0	0.1233	0	0	0	0	0	0	0	0	0	0	0	0	0	0	0	0.0512	0	0	0	0	0	0	0	0	0	0	0	0	0	0.0627
GABRP	0.0397	0	0.0986	0	0.0969	0.0109	0.039	0.0266	0.0554	0.0231	0.0132	0.0355	0.0595	0.0676	0.1159	0.7248	0.0304	0.0286	0.071	0.0116	0.037	0.0814	0.0496	0.0272	0.0153	0.0172	0.0191	0.0436	0.0079	0.0209	0	0.5712	0.0212	0.0706	0.1061	0	0	0.0642	0.1075	0.0543	0.0599	0.0603	0.0511	0.084	0.0191	0.1101	0.0478	0.0037	0.1011
AC108751.5	0.2197	0.0184	0.9098	0.0852	0.2062	0.094	0.1103	0.0367	0.012	0.1065	0.2389	0.1636	0.0343	0.0701	0.0943	0.766	0	0.6433	0.0687	0.1799	0.0853	0	0.2059	0.1725	0.0528	0.253	0.1651	0.469	0	0.1568	0.2784	1.1707	0.0881	0.9	0	0.0441	0.0703	0.0793	0.0155	0.0171	0.046	0.3875	0.0942	0.2012	0.6774	0.0586	0.2149	0.0758	0.025
HMGB3	14.9256	25.0266	13.4426	20.9277	12.1543	23.7025	23.7127	13.0024	11.2163	25.032	14.4789	7.568	11.6759	12.6862	24.3706	15.2672	7.839	11.2203	2.933	17.2935	10.0956	25.3591	9.6599	12.8421	15.5407	10.0148	9.0384	10.2494	9.874	12.7424	20.647	13.9969	5.9221	13.7047	6.8068	13.8884	12.3614	17.1088	59.9702	5.8859	11.1088	18.889	4.0209	9.787	10.4773	11.9221	15.4414	27.0789	13.8078
IGLVVII-41-1	0.4859	0	0	0	0	0	0	0	0	0	0	0	0	0.2068	0	1.5403	0	0	0	0	0	0	0	0	0	0	0	0	0	0	0	0	0	0	0	0	0	0	0	0	0	0	0	0	0	0.2593	0	0	0
TRAJ56	0	0.3961	0	0	0	0	0	0	0	0	0	0	0	0	2.0324	0.7503	0	0.2666	0	0	0	0	0	0	0	0	0	0	0.2929	0	0	0	0	0	0	0	0	0	0	0	0	0.3212	0	0	0	0	0	0	0
GTSE1	8.3886	24.4983	8.3688	6.0337	4.3436	8.6142	17.1605	12.9347	4.8258	21.6234	3.0348	4.4886	4.6927	8.8537	5.2874	2.2809	13.2634	3.0314	7.4556	4.4003	9.7603	3.2802	3.1697	4.1349	5.5462	4.7109	3.119	8.8306	11.4514	6.4425	9.6433	12.6747	3.2498	6.5924	12.1273	4.0284	10.0652	4.3095	11.6662	1.6333	5.0712	9.3228	5.0767	5.2662	6.0724	8.6572	2.2757	15.7436	4.7892
METTL16	2.5212	8.0727	2.9278	4.3213	5.4046	9.6842	2.7936	10.7642	2.1749	9.2599	3.0419	5.296	4.1153	6.7199	5.2256	7.0395	4.7053	3.776	4.4049	4.095	4.8991	4.9861	2.3088	7.9002	8.3507	3.9773	5.519	7.6219	5.5613	5.2631	4.9066	5.3069	2.8776	3.2513	4.2638	5.2996	11.8163	14.7006	6.8801	4.2334	3.9695	3.5016	2.7908	3.9613	3.4342	5.8591	6.8466	3.9614	6.1759
RN7SKP80	1.037	3.7312	3.9369	0.503	0.7302	6.6557	0.2893	1.3874	0.4525	1.6338	0.5371	2.8959	0.4047	2.2063	0.3339	4.2736	0.0708	1.1097	0.788	0.6605	0.8058	0.2658	0.8099	3.1101	1.871	0.5621	1.0909	1.5024	1.2192	3.1886	2.2996	3.1089	1.1087	2.2458	0.674	0.5205	0.7469	0.8982	1.9007	2.1341	0.9773	1.4073	1.5008	4.2212	1.6379	3.3203	1.7953	1.371	1.1788
AC027313.1	0.022	0.059	0.1216	0.1367	0.0413	0.0151	0.0393	0.0295	0	0.0213	0.0091	0.0164	0.0412	0.075	0.0189	0.4188	0.0361	0.0397	0.1181	0.016	0.077	0.0226	0	0.0252	0.053	0	0	0.0672	0.109	0.0097	0	1.7016	0.0471	0.0928	0.0654	0.3714	0	0.0254	0.0373	0.0137	0	0.1076	0	0	0.106	0	0.1061	0.0304	0.02
ACE3P	0	0	0	0	0	0	0	0	0	0	0	0	0	0.0316	0	0.1415	0	0	0	0	0	0	0	0	0	0	0.0224	0	0	0	0	0.2477	0	0	0.0138	0	0	0	0.0105	0	0	0	0.008	0	0	0	0.0224	0	0
UBE2CP3	0.163	0.5457	0.1688	0.4429	0.3827	0.0558	0.0728	0.1091	0.1067	0.079	0.0338	0.1821	0.3054	0.2081	0.28	1.1371	0.0445	0.0367	0.0292	0	0.1267	0.0418	0.2377	0.0466	0	0.0884	0.784	0.0995	0.2421	0.1074	0.7231	0.2172	0	0.0763	0	0.5238	0.0522	0.1412	0.2759	0.1013	0.3415	0.1328	0.6292	0	0.1962	0.783	0.2454	0.1499	0.2224
IGHD4OR15-4B	0	0	0	0	0	0	0	0	0	0	0	0	0	0	0	0	0	0	0	0	0	0	0	0	0	0	0	0	0	0	0	0	0	0	0	0	0	0	0	0	0	0	0	0	0	0	0	0	0
SNORD1C	0	0	0	0	0	0	0	0	0	0	0	0	0	0	0	0	0	0	0	0	0	0	0	0	0	0	0	0	0	0	0	0	0	0	0	0	0	0	0	0	0	0	0	0	0	0	0	0	0
PIPOX	0.6055	0.8046	0.7736	0.7786	0.6194	0.2042	0.3591	0.1451	0.5796	3.0844	0.1011	2.0392	0.7224	1.3922	0.3337	0.8824	0.7602	0.1914	0.6108	0.2763	0.6601	0.3938	0.4254	0.1136	0.3392	0.4115	0.4672	0.226	0.1476	0.2104	0.229	0.3613	0.2077	0.2793	1.6514	2.8744	0.1041	0.7672	0.6065	0.3004	0.1514	0.2894	0.7596	1.0007	0.1414	0.2411	2.9497	0.1371	0.4274
AC025773.1	0	0	0	0	0	0	0	0.0439	0	0	0	0	0	0	0	0.9986	0	0.0296	0	0	0	0	0	0	0	0	0	0	0	0	0	0	0	0	0	0	0	0	0	0	0	0	0	0	0	0	0	0	0
MTCO1P14	0	0	0.0812	0.0183	0	0	0.0105	0.0157	0	0	0	0.0526	0	0.02	0	0.2387	0	0.0212	0	0	0	0	0.1078	0	0	0	0.0849	0.0431	0.0116	0.0103	0.0298	0.3135	0	0	0	0	0.0151	0.0136	0	0.0073	0	0	0.0202	0.0192	0.0142	0	0	0	0
LINC01766	0	0	0.1399	0.7078	0	0	0	0.1356	0	0	0	0	0	0	0	1.4135	0	0.0913	0.0362	0	0	0	0.0422	0.1737	0	0.0549	0	0.0618	0	0	0	7.0212	0	0.0949	1.656	0	0	0	0.0572	0	0	0	0.0435	0	0.061	0	0	0.0932	0
TET1P1	0	0	0.077	0	0	0	0.0071	0.032	0	0	0	0	0	0.095	0	0.2224	0.0174	0.0072	0.0114	0	0	0	0	0.3279	0.0077	0	0.0575	0	0	0	0.0202	0.8497	0	0.0224	0	0.0128	0	0.0092	0	0	0	0.0087	0.041	0	0.0384	0.1191	0.0192	0	0
KRTAP19-5	0	0	0	0	0	0.109	0	0	0	0	0.0989	0	0	0	0	0.6054	0.1739	0.0359	0	0	0.0618	0	0	0.0455	0	0	0	0	0	0	0	0	0	0	0	0	0	0	0	0	0	0	0	0	0	0	0	0	0
PCED1B	0.9949	1.8384	2.7759	0.174	5.854	0.9977	0.4817	0.3562	0.7764	0.6249	0.5922	2.0139	3.2375	3.494	1.5402	0.7107	3.7655	0.6313	2.1345	0.4386	0.539	2.5139	0.9455	2.0572	1.4697	1.4355	0.3201	0.6411	0.763	0.6278	0.2131	1.1949	0.5393	0.3806	0.2706	0.09	0.0538	1.8205	1.8729	2.6203	2.5355	0.5781	0.8232	2.8291	0.6239	0.4038	1.3332	1.1083	4.3578
MCTP1	0.1062	0.2295	0.8902	0.1366	2.9343	0.2929	0.6706	0.2517	0.2992	0.2589	0.2515	0.8429	0.9171	0.5604	1.1987	1.466	0.8801	0.3568	0.7834	0.2562	0.6461	0.9177	0.4626	0.319	0.5358	0.7879	0.1204	0.5016	0.4717	0.3572	0.0654	1.9731	0.2514	0.3382	0.3133	0.2876	0.1554	0.4503	1.2955	1.659	0.8618	0.4645	0.4281	1.2179	1.311	0.3595	0.3782	0.3126	0.447
AC023051.1	0.1256	0.1402	0.4336	0	0.2752	0.344	0.0935	0.1681	0.0183	0.1218	0.1909	0	0.1569	0.2851	0.3596	0.8496	0.183	0.1132	0.2246	0.1219	0.1302	0.0429	0.2267	0.2153	0.2216	0.0227	0	0.1533	0	0.0736	0.1592	1.1159	0	0.2157	0	0	0	0.1451	0.0236	0.4813	0.1403	0.0682	0.1077	0	0.4284	0.3575	0.1009	0.1541	0
KPNA1	2.4222	3.4026	3.5895	5.0938	6.5652	4.9153	3.6916	4.1987	5.2689	6.1782	2.8165	4.5934	5.5215	3.3396	4.145	4.1833	4.4669	5.308	2.288	7.5111	3.0576	8.4796	3.795	2.8542	3.5608	6.061	3.8252	6.1616	5.5439	3.4321	4.2904	7.6923	5.9264	6.8255	3.3048	4.466	6.2416	5.1961	4.9525	5.0013	3.9128	6.6848	5.7071	4.0252	4.2652	4.4799	3.5262	4.8006	2.8421
BX682237.1	0	0.1466	0	0	0	0	0	0	0	0	0	0	0	0	0	0.4166	0	0	0	0	0.0425	0.0561	0	0	0	0	0	0.0668	0	0	0	0.8754	0	0	0	0	0	0	0	0	0	0	0	0	0	0	0	0	0
KCNF1	0.3686	0.0215	0.7522	0.2363	0.1354	0.1097	0.2576	0.0322	2.0348	0.1088	0.2922	0.3938	0.0901	0.3819	1.0322	0.569	1.2955	0.0866	0.5559	3.8849	0.0498	0.0411	0.1135	0.1556	0.293	0.3562	0.1349	0.3519	0.5712	0.0634	0.1015	0.9396	0.2313	0.1126	0.0476	0.8881	0.1026	0.1481	0.2169	0.0597	0.8055	0.435	1.1958	0.6002	0.4822	0.5302	0.6948	0.1695	0.4372
AL391845.1	0	0	0	0	0.064	0.0467	0	0.1368	0	0	0	0	0	0	0.0586	0.4323	0.0372	0	0	0	0	0	0	0	0	0	0	0	0	0	0	0.1817	0	0	0	0	0	0	0.0385	0	0	0	0	0	0	0	0.0411	0	0
SLC35G3	0	0	0.1137	0.1137	0.0687	0.0376	0.0245	0.0245	0	0.0177	0.0228	0.0136	0.0114	0.1402	0.0157	0.3018	0	0.0165	0.0131	0	0.0071	0	0	0.1569	0.0881	0.0099	0.4842	0.0112	0	0.0161	0.0464	0.3415	0	0.0171	2.0939	0	0	0.0211	0.0206	0.0114	0	0.0099	0.0706	0.0298	0.011	0.0781	0.1653	0.0084	0
ZBP1	0.0407	0.1227	0.2014	0.0211	0.7519	0.0929	0.0515	0.0363	0	0.079	0.0056	0.1617	0.1356	0.1675	0.134	0.2668	0.089	0.0336	0.2111	0.0395	0.0633	0.1113	0.0481	0.2559	0.1927	0.0846	0.0571	0.0373	0	0.0268	0.0516	0.3436	1.0449	0.0572	0.1613	0.0055	0.0043	0.1724	0.5588	0.078	0.2388	0.0258	0.0116	0.0884	0.0858	0.0072	0.2248	0.0718	0.0062
MIR3133	0	0	0.3246	0	0	0	0	0	0	0	0.3897	0	0	0	0	4.7709	1.7982	0.2119	0	0	0	0	0	0	0	0	0	0.5738	0	0	0	0	0	0	0	0.3777	0	0	0.2652	0.2922	0	0	0	0	0.283	0	0.5664	0	0
UNC93B5	0.3149	0	0.1811	0.0407	0.0985	0.0719	0.0703	0	0.0458	0	0.0652	0	0.1639	0	0.1352	0.3993	0	0.0236	0.0375	0	0.1019	0.1076	0.0219	0.03	0.0757	0.0853	0.0631	0.064	0	0.0461	0	0	0	0.0737	0.039	0	0	0	0.0592	0.0326	0	0.0285	0	0.0427	0	0	0	0.0483	0
AL512624.1	0	0.3142	0.27	0	0	0	0.0349	0	0.0341	0	0	0	0.0488	0	0	0	0.1282	0.0705	0	0	0.2735	0	0	0	0.0753	0	0	0	0.3098	0	0	0	0.1254	0.0366	0	0.2513	0	0	0.4411	0	0	0.1698	0	0	0.1412	0	0	0.036	0
TGIF2	9.4233	5.7172	17.5389	13.656	7.8364	7.3737	5.3579	12.2629	8.4511	10.2733	3.3821	7.1038	5.1154	5.4618	13.4115	11.6169	10.1243	7.1373	4.6418	16.9795	5.9736	7.2352	5.1483	3.7881	20.0097	5.9064	6.2704	7.9598	9.6172	6.0257	8.6115	18.7814	7.9186	9.8916	6.3151	8.7983	5.7969	9.3935	11.6238	5.4779	10.6471	11.8983	5.4168	9.1159	7.9332	6.3217	4.2616	11.4793	10.1911
RF00019	0	0	0.2665	0	0	0	0	0	0	0	0	0	0	0	0	0	0	0	0	0	0	0	0	0	0	0.4186	0	0	0	0	0	5.1451	0	0	0	0	0	0	0	0	0	0	0	0	0	0	0	0.1776	0
RNA5SP437	0	0	0.5889	0.2207	0.534	0	0.127	0.1902	0	0.5514	0.1178	0	0	0.726	0.7326	0.3606	0.3106	0.5125	0.2034	0	0.1105	0.1458	0	0	0.1368	0	0.6838	0	0.1408	0.1249	0.7207	0	0	0.3995	0	0	0.3641	0.1642	0	0.4417	1.4294	0.3087	0	0	0.3422	0.607	0	0	0
AC005252.2	0	0	0.0222	0.0499	0	0.044	0	0	0	0	0	0	0	0	0	0.5708	0	0.0145	0	0	0	0	0	0	0	0	0	0	0	0	0	0.5997	0	0	0	0	0	0	0	0.01	0	0	0	0	0	0	0.0194	0	0
FGFR1OP	0.9753	1.5049	0.75	0.8376	0.7884	0.5252	0.471	1.5767	0.4508	1.4594	0.9495	1.6147	0.4397	0.6879	0.798	1.0341	1.0667	0.3631	1.015	1.2208	0.5566	0.4887	0.4999	0.6276	1.0397	0.4827	1.2888	1.0466	0.4121	0.86	0.5458	1.3413	0.7037	1.0504	0.6004	1.6812	1.6949	0.7839	0.7875	0.8201	0.8575	1.5855	0.5832	0.6541	0.8009	0.6896	0.4255	0.7389	0.4291
UBA52P7	0.4827	0.0646	0	0	0.0906	0.0661	0.3879	0	0.0842	0	0.48	0	0	0	0.2487	1.3465	0	0.261	0.0345	0.2108	0.1125	0.099	0.2413	0	0	0.0523	0.1161	0.1178	0	0.0424	0	0.5145	0	0.0904	0	0	0	0.0557	0	0.1499	0.2426	0.1572	0	0.0786	0.639	0	0.1744	0.1332	0.0878
BMP15	0	0	0.043	0	0	0	0	0.0208	0.0136	0	0	0	0.0194	0	0.0534	0.6707	0.017	0.4766	0	0	0.0121	0	0	0	0	0	0	0	0	0	0	0	0	0	0.2773	0	0	0	0	0	0	0	0	0	0.1311	0	0	0.0143	0
RFESDP1	0	0.0533	0.0549	0	0	0	0	0.0532	0	0	0	0	0	0	0	0.3027	0.0435	0	0	0	0	0	0	0	0	0	0	0.0971	0	0	0	0	0	0.0373	0	0	0	0	0	0	0	0	0.0341	0	0.0958	0	0	0	0
MTATP6P19	0	0.2608	0	0	0	0.0762	0	0.1117	0	0	0	0	0	0	0	0.2823	0	0	0	0	0	0	0	0	0	0	0	0.0679	0	0	0	0	0	0	0	0	0	0.1286	0	0.0173	0	0.0604	0.1194	0	0.3015	0.3565	0	0.0256	0.0506
KRT17P3	0.0291	0	0.0201	0	0	0	0.013	0	0.0634	0	0.0241	0	0	0.0495	0	0.4792	0	0	0	0	0.0226	0	0.0121	0	0	0	0	0	0.0576	0	0	0	0	0.0136	0	0.0233	0	0	0	0	0	0	0	0.142	0.0175	0.062	0.0175	0	0.0264
AC145285.6	0.7151	1.2286	1.6453	2.5899	0.7385	0.767	0.5214	0.9248	0.4472	0.2542	0.3259	0.426	0.4317	1.136	0.7369	1.8135	1.0025	0.6336	0.6052	0.9543	0.3982	0.1833	0.3376	1.6476	1.6629	0.7494	1.0889	0.7997	0.5664	0.5026	1.2384	1.6515	0.4969	0.625	0.9207	0.7466	2.3806	0.6332	0.9141	0.6738	0.639	0.9445	0.2555	1.1255	1.4056	0.7377	0.3588	0.833	0.3902
COL6A2	271.6576	748.3024	587.2909	860.2657	540.1564	286.8744	498.026	408.6271	135.2141	256.5342	210.5821	507.3002	1303.4849	188.0085	173.6326	198.4518	458.6448	319.0607	438.6291	74.7282	214.8224	519.9223	307.8413	104.1199	492.6379	1231.8974	346.85	45.7307	701.4678	1002.8768	405.1434	113.9643	428.6677	473.0537	70.0321	162.6959	479.449	1586.1376	260.4052	1352.6277	588.5911	103.1141	630.8735	663.0304	83.788	1349.2163	256.6326	2893.4554	830.0424
RNU7-95P	0	0	0	0	0	0	0	0	0	0.5557	0	0	0	0	0	2.1805	0.3131	0	0	0	0	0	0	0	0	0	0	0.3496	0	0	0	0	0	0	0.4257	0	0	0.331	0	0.5342	0	0	0	0	0.3449	0.6117	0	0	0
AC008764.6	0.4255	1.2699	0.514	0.7431	0.3829	1.1896	0.4116	0.8777	0.5338	0.8079	0.6391	0.779	0.2546	0.5734	1.1876	1.8436	0.3293	0.5432	0.6974	0.4646	0.6269	0.3817	0.5982	1.5902	0.3668	0.692	0.8526	0.8652	0.2458	0.9346	1.7525	1.6064	0.2654	1.7435	0.7243	0.0997	0.1476	0.6757	0.28	0.4406	0.2377	0.5101	0.5854	0.5052	0.3201	1.2678	1.9538	0.8398	0.4515
RNA5SP75	0	0	0	0	0	0	0	0	0	0	0	0	0	0	0	0.8381	0	0	0	0	0	0	0	0	0	0	0	0	0	0	0	4.4034	0	0	0	0	0	0	0.1864	0	0	0.3588	0	0	0	0	0	0	0
RNU6-932P	0	0	0	0	0	0	0	0	0	0	0	0	0	0	0	0.8777	0	0	0	0	0	0	0	0	0	0	0	0	0	0	0	0	0	0	0	0	0	0	0	0	0	0	0	0	0	0	0	0	0
OR3A4P	0	0	0	0	0	0	0	0	0	0	0	0	0	0	0	0	0	0	0	0	0	0	0	0	0	0	0	0	0	0	0	0	0	0	0	0	0	0	0	0	0	0	0	0	0	0	0	0	0
ZNF891	0.2302	0.9168	0.4211	0.6724	0.3253	0.7166	0.2246	0.4827	0.2589	0.3429	0.238	0.5091	0.3127	0.4343	0.8398	0.7434	0.4045	0.0941	0.3302	0.3006	0.2988	0.1655	0.2086	0.1627	0.2638	0.2946	0.3025	0.7022	0.5981	0.3263	1.9129	0.8729	0.2525	0.5513	0.5025	0.6272	0.968	0.969	0.4244	0.3089	0.4196	0.7473	0.4601	0.516	0.4399	0.5497	0.4817	0.4355	0.1878
AC008438.2	0	0	0.0888	0	0.0604	0	0.0575	0.0431	0	0	0	0.1438	0	0.0548	0	1.3873	0	0.087	0	0	0.025	0.066	0.0268	0.0368	0	0	0	0.0393	0	0	0	0.1715	0.0344	0.0603	0	0.1034	0	0.0743	0.0726	0.04	0	0.0349	0	0	0.1549	0	0	0	0
AC008267.2	0.7217	2.2007	1.4252	1.1979	0.414	0.9881	0.4117	0.8448	0.9446	0.7191	0.3073	0.4777	0.2754	0.6483	0.9296	2.2369	0.3613	0.3251	0.4086	0.9777	0.7866	0.2877	0.6095	0.3779	0.6751	0.1739	0.8676	1.1617	0.2481	0.6516	0.7112	3.0983	0.1715	1.5957	0.7296	0.4347	0.154	1.1112	0.7235	0.6974	1.1083	0.914	0.404	1.0608	1.2544	0.8344	1.7262	0.4793	0.0547
AC105129.1	0.1235	0.9095	0.5968	0.0959	0.5798	0.2537	0.2757	0.7436	0.2156	0.1198	0	0.6439	0.0771	0.4205	0.3182	2.0361	1.0794	0.1113	0.0442	0.4496	0.144	0	0.3601	0.2822	0.4754	0	0	0.4521	0.4891	0	0.1565	6.9121	0.1321	0.0578	0	0.992	0	0.3566	0.4876	0.4988	0.3104	0.3352	0.2648	0.7039	0.5946	0	0.2231	0.0568	0
MIR583HG	0	0.3139	0.5036	0.1213	0.0978	0.8918	0	0.2091	0.3638	0	0.3454	0.5821	0.5857	1.02	0.6265	1.1893	0	0.1174	0.3727	0.3793	0.1417	0	0.2821	0.6549	0.2758	0.1695	0.7517	0.2861	0	0.3433	0	3.4715	0	0.1464	0.0387	0.0419	0.1668	0.1504	0.2351	0.2266	1.7898	0.3677	0	0.3818	0.1568	0	2.1023	0.1677	0.0474
CDK5R2	0	0.1664	0.0808	0.2611	0.0275	0.1302	0.0326	0.0294	0	0	0.0121	0.0109	0.0731	0.0871	0.0377	0.2411	0	0.0198	0.0837	0.213	0.0227	0	0.0426	0.0334	1.2878	0.1189	0.2638	0.0981	0	0.0128	0.0185	5.4959	0.0782	0.1438	0.0978	0.0117	0.1311	0.1858	0.3465	0.0182	0.049	0	0.0063	0.0119	0.0968	0.0312	0	0.0067	0.0133
CICP4	0	0.0175	0.054	0	0	0	0.0058	0.0262	0.1309	0	0.0054	0	0	0	0.0112	0.0331	0.0071	0	0	0.019	0	0	0	0	0	0.0919	0.0471	0	0.0323	0	0.0165	0.0348	0.007	0.0428	0.0194	0	0	0.0151	0.0074	0.0081	0.0328	0.0283	0.0056	0	0.0314	0	0.0157	0.024	0.0119
LINC00442	0.0505	0	0.0349	0.0131	0	0	0	0.0113	0	0	0	0	0	0.043	0.0145	0.7048	0.0092	0	0	0.0613	0.0131	0	0.021	0	0.0162	0	0	0	0	0	0	0.1795	0	0.0237	0.05	0.4194	0	0	0	0	0.0141	0	0	0	0.0203	0.0719	0	0	0.0459
AC007613.1	0.0283	0.0662	0.0975	0.1316	0.1194	0.0193	0.082	0.189	0.0986	0.137	0.0234	0.0631	0.0617	0.1683	0.1092	0.1791	0.0772	0.1082	0.0556	0.0206	0.1207	0.0217	0.0235	0.1937	0.1359	0.0306	0.1019	0.112	0.0559	0.0434	0.1969	0.5646	0.0831	0.0926	0.063	0.0454	0.1085	0.1224	0.1673	0.0746	0.1538	0.023	0.0606	0.1035	0.17	0.1658	0.0851	0.0325	0.0257
ICOS	0.0832	0.0186	0.0191	0.0108	3.9713	0.0665	0.0805	0	0.4054	0.0807	0.0115	0.2685	0.2165	0.0354	0.5002	0.5452	0.25	0.025	0.119	0	0.0593	0.4905	0.0347	0.3248	0.2202	0.4962	0.0333	0.0592	0.0412	0.0122	0.0351	0.0739	0.2372	0.026	0.649	0.0111	0	0.1762	0.6649	0.1982	0.0232	0.0753	0	0.0677	0.0501	0	0.142	0.1276	0.0504
AL807752.2	0	0	0	0	0	0	0	0.0815	0	0	0	0	0	0	0	1.0818	0	0	0	0	0	0	0	0	0.0586	0	0	0	0	0	0	0	0	0.0571	0	0	0.078	0	0	0.0379	0.1021	0	0	0	0	0	0	0	0
LIF	1.599	3.6256	2.7433	0.0502	1.4057	0.5378	5.0834	3.4314	1.0807	1.4696	4.8481	0.7158	4.0805	1.7856	4.3891	0.4688	1.0904	1.3618	2.8787	0.3902	6.733	4.9271	3.38	0.8606	6.0611	7.124	1.4112	0.5469	1.368	4.677	0.2225	1.1083	0.5188	0.805	0.5973	0.1262	0.0473	11.8591	3.138	15.349	10.0425	2.4032	0.9037	1.8435	1.7852	2.6436	0.2449	1.4706	4.5975
DDA1	17.5603	7.058	4.38	13.3061	7.8681	6.4698	10.394	12.9315	8.4276	6.8022	9.4053	6.3836	7.6856	8.3144	10.8021	11.5988	12.2069	8.89	13.8084	7.9601	10.621	9.5	6.9449	15.2795	12.2042	12.3952	4.7787	5.4677	9.4354	5.3958	11.4291	8.1038	13.2355	11.6497	7.7131	5.5836	8.8913	5.9641	8.1297	6.7738	7.9904	6.6117	9.3201	5.9458	6.0946	7.8541	6.3925	10.4495	20.5772
AL606490.3	0	0.2728	0.1876	0	0.1276	0.186	0	0.0909	0	0	0	0	0	0	0	0.3446	0	0.0612	0	0	0.0528	0.0696	0	0	0	0	0.1633	0	0	0	0	0.3621	0	0	0.3028	0	0	0	0	0.0422	0	0	0	0	0	0	0.0818	0	0
RF00019	0.7264	0	0	0	0	0	0	0.243	0	0	0	0.2705	0	1.2364	0	0.9211	0	0	0	0	0	0	0	0	0	0	0	0	0	0	0	0	0	0	0.8093	0	0	0	0	0	0	0	0.3115	0	0	0	0.4374	0	0
GMCL2	0.0696	0	0.0801	0.054	0.0436	0.0159	0.0311	0.0931	0.0506	0	0.0096	0.0346	0	0.0197	0.0199	0.5296	0	0.0314	0.0083	0.0507	0.0811	0	0.029	0.0133	0.1228	0.0252	0.0279	0.184	0.1034	0.0612	0.8821	1.855	0.0248	0.0109	0.0517	0.0745	0.0594	0.0268	0.0523	0.0144	0.0194	0.0882	0.0497	0.0189	0	0	0.0419	0.0427	0
HSPD1P1	5.4199	1.1382	1.8192	1.699	1.1374	1.7024	2.467	1.0805	4.108	0.68	3.0469	0.9021	0.7963	1.1215	2.1536	2.9107	0.5224	1.829	1.14	4.0536	2.5846	0.6319	1.7882	3.0839	1.0532	0.5991	0.2555	4.2265	0.484	0.6162	1.3735	7.193	1.6815	3.125	3.3152	0.8876	0.7756	1.2887	0.8511	0.6734	0.9437	2.3074	0.319	1.142	1.752	0.3629	2.6493	2.3163	0.7924
PCDHGB4	0.3931	0.0462	0.077	0.0453	0.0997	0.0582	0.1684	0.0569	0.0324	0.0309	1.0498	0.0514	0.1095	0.0723	0.0775	1.5559	0.1509	0.0814	0.095	0.0425	0.064	0.0681	0.0752	0.0212	0.1176	0.0403	0.0958	0.1847	0.1183	0.1237	0.3366	0.1132	0.0653	0.1144	0.4735	4.0871	0.0306	0.1902	0.713	0.1848	0.1557	0.0865	0.2825	0.3287	0.5146	0.1191	0.0608	0.0391	0.0386
RF00012	0	0	0	0	0.1722	0	0	0	0	0	0.076	0	0	0	0	0.9303	0.2004	0.0826	0	0	0	0	0	0	0.0882	0	0	0	0	0.0806	0	0	0	0	2.4523	0	0	0	0	0	0.3073	0	0	0	0	0	0	0.0843	0
RN7SL385P	0	0	0.2752	0	0.2496	0.455	0.0593	0	0.058	0.3866	0	0.198	0.083	0.1131	0.1141	0.3371	0	0.1797	0.0475	0.0968	0.0516	0.0681	0.2768	0	0.0639	0.072	0	0	0	0	0.3368	0	0	0.1245	0.3949	0	0	0.2303	0.075	0.2064	0	0.1443	0	0	0.3199	0	0.9604	0.0611	0
AC016134.1	0	0.0346	0.1071	0	0	0.0354	0.0231	0.0692	0	0	0	0.0771	0	0.1321	0.1777	0.328	0.0283	0.0233	0	0	0.0201	0.0265	0.0216	0	0.0498	0	0	0	0	0	0.0656	3.447	0	0.0727	0.1153	0	0	0.0896	0.0292	0.0161	0.0433	0.1123	0.0222	0	0	0	0.0623	0	0
IGHVIII-76-1	0	0	0.1771	0	0	0	0.1145	0	0	0	0	0	0	0	0	0.1626	0.0701	0	0	0	0	0	0	0	0	0.5562	0	0	0	0	0	4.1017	0	0	0	0	0	0	0	0	0	0.0696	0	0	0	0	0	0	0
DNAAF1	0.0613	0.0536	0.0521	0.0256	0.0044	0.0968	0.0337	0.0662	0.1193	0.0274	0.0195	0.0386	0.0412	0.0441	0.0445	0.3466	0.036	0.0234	0.027	0.0583	0.0604	0.029	0.0687	0.0377	0.0726	0.0358	0.102	0.0144	0.035	0.0083	0.0119	0.4019	0.0731	0.0419	0.1365	0.0871	0.0091	0.0463	0.3057	0.0307	0.0395	0.0307	0.0222	0.0959	0.051	0.0654	0.0397	0.0433	0.1586
NID1	11.4672	123.1075	94.7177	108.3815	54.2676	124.9032	75.6532	93.8034	36.7683	68.7072	16.4874	83.4206	78.1089	77.368	83.3898	69.204	69.2713	43.7366	79.6568	15.415	116.2013	78.2386	48.1469	36.4269	41.9448	159.216	78.6608	71.8482	89.8871	75.362	97.2905	34.4581	88.3755	67.6759	69.0445	29.3974	28.2674	78.9632	98.6428	34.8549	44.855	102.0778	115.4755	112.6314	36.5311	102.9859	57.7342	88.7349	49.2705
AC104803.1	0	0	0	0.0538	0	0	0	0	0	0	0	0	0	0	0	0.0879	0	0	0	0	0	0	0	0	0.0334	0	0	0	0	0	0	0.5544	0	0	0	0.1671	0	0	0	0	0	0	0	0	0	0	0	0	0
MME	2.7952	25.6002	19.1121	3.072	6.666	20.9347	2.5995	12.7005	15.2018	53.3241	0.0269	3.933	40.0234	5.8156	6.3396	4.2503	7.4565	4.3658	8.3901	0.1305	4.7291	7.5762	9.2947	0.9389	0.0807	3.5696	4.832	2.7216	3.0826	2.8593	0.116	5.9853	0.53	0.775	3.8294	12.2016	0.2051	13.7712	0.486	20.4135	3.1786	0.4637	34.8432	5.3522	0.2203	4.7739	0.4799	50.5001	23.9686
SPAG4	6.0268	6.8955	1.9104	7.2448	0.5842	1.6481	1.4403	2.1691	0.5359	1.556	0.9567	0.9025	1.2681	0.6411	1.5469	1.4744	0.4025	3.7558	2.3893	0.918	2.4687	0.4197	0.4843	0.6923	3.719	1.5535	1.1026	3.6063	1.0944	1.3524	0.4773	2.2257	0.2801	0.5138	0.5352	0.1973	0.7025	3.168	1.4963	0.5189	2.1128	1.7602	2.6124	0.8133	3.3701	1.8702	0.6805	4.1645	1.1318
CREG1	11.3958	23.7888	31.7459	14.6378	75.2606	7.7828	19.2525	7.4402	45.0986	42.6853	16.2736	19.4212	53.7911	28.8969	29.7553	11.1273	32.6418	51.4853	37.5621	23.2072	33.7857	41.8816	18.7923	21.8684	36.678	31.5795	16.5712	13.045	30.9685	12.6729	4.8595	20.9478	14.5105	19.133	35.6919	10.3689	34.7213	11.4584	37.6757	46.6333	44.1191	23.8022	29.0563	33.6207	15.6597	20.9157	10.8807	37.4156	24.5725
TM4SF19-TCTEX1D2	0.0381	0.0255	0.2364	0.0295	0.0357	0.0261	0.3907	0.2546	0.1826	0.0369	0.9775	0.1984	0.2139	0.2267	0.1634	0	0	0.0686	0.1905	0.0277	0.1626	1.2874	0.5389	0.0435	0.1831	0.1238	0.0915	0.0232	0.4144	0	0.1447	0.2028	0.0407	0.1247	0.1696	0.1223	0	0.022	0.1288	0.8157	0.3507	0.1859	0	0	0.1374	0	0.0687	0.1575	0
BPIFB6	0.0876	0	0.0302	0.034	0	0	0.0098	0	0	0	0	0	0	0.0373	0	0.9437	0.0717	0	0.0078	0	0.0085	0	0	0	0.0211	0	0.0263	0	0	0	0	0	0.0117	0.0717	0	0.0527	0.014	0	0	0	0	0.0238	0	0	0	0.0234	0	0.0101	0
LINC00846	0	0	0.0712	0.2402	0.0581	0.0283	0.0368	0.0138	0.09	0	0.0256	0	0	0.0351	0.0354	0.1046	0.0789	0.0186	0.0074	0	0.024	0	0.0172	0.0354	0	0	0	0.0252	0	0	0.0261	1.2646	0.364	0.1932	0.1992	0	0.0264	0.0477	0.0116	0	0	0	0.0442	0	0.0124	0	0.0124	0	0
AC092118.2	0.66	0.2945	1.4806	0.3415	0.4131	0.2259	0.3683	0.1839	0.216	0.2133	0.5013	0.4096	0.1717	0.9361	0.8029	1.2553	0.3605	0.4956	0.2753	0.6806	0.5556	0.2255	0.2749	1.3824	0.6615	0.8049	0.4628	0.7381	0.3267	0.2899	0.2091	1.4656	0.441	0.5923	0.3268	0.2209	0.1408	0.4129	0.9616	1.0422	0.599	0.6867	0.1651	0.4925	2.3496	0.1761	0.4968	0.2276	0.5001
SIPA1L2	0.8498	1.9347	3.3205	1.8146	3.1416	2.8332	3.9265	2.8775	3.2174	2.5973	1.6709	3.5287	6.2717	2.9704	5.2606	2.8065	3.5112	2.3275	4.5957	1.5412	5.7953	4.1786	3.2815	1.2205	4.5273	2.8365	1.3102	2.6738	2.398	2.2333	5.4996	2.4692	0.9932	1.74	1.8151	0.8869	0.5625	2.1208	4.3349	8.289	6.0851	2.6738	2.5528	3.8812	3.4347	2.5927	2.3186	4.4441	4.344
AL137803.1	0.0494	0	0.2048	0.0384	0.0464	0.1354	0.2428	0.1323	0	0	0.3277	0	0	0.0842	0.0849	0.1254	0.135	0	0.7425	0.036	0.2881	0	0	0	0.1189	0.3216	0	0.1508	0.0245	0	0.1253	0	0.0529	0.0695	1.9096	0	0.0317	0.0285	0.1115	0.1382	0.0414	0.6978	0.0212	0.0402	0.6247	0	0.0298	0.0682	0
AC007568.1	0	0	0.1075	0	0	0.0533	0.0348	0	0	0.0755	0.0323	0.174	0	0	0	0.4938	0.0851	0.0351	0.0836	0	0.0605	0.0399	0	0	0	0	0	0.0475	0	0	0	2.2831	0	0.0729	0.6364	0	0	0	0	0	0	0.0423	0	0	0.0469	0.2494	0	0.0716	0
RNU6-618P	0	0.2193	0.9043	3.3046	0.3075	0.2242	0	0.2191	2.7152	0	0.5428	0	0.4091	0.5575	0.2813	0	0	0.1476	0.1171	0	0.1273	0.3358	0	0	0	0	0.7875	0.1998	0.1621	0.2877	0	0	0.3502	0.3067	0.9731	0	0	0.1891	0.5542	0.5087	0	0	1.1236	0	0.1971	0.3496	0.1972	0	0.2978
AC092757.3	0.1351	0.2261	0.3264	0	0.3806	0.555	0.1508	0.8134	0.56	0.262	2.4072	0.1006	0.5062	0.5175	0.5801	0.5997	0.8487	0.2131	0.0966	0.5901	0.2625	0.5194	1.21	0.9262	0.325	0.4394	0.6498	0.5769	0.8026	0.2077	0.1712	0.7201	0.0722	0.1898	0.3011	0.217	0.1298	0.7412	0.2667	0.5666	0.0566	0.4401	0.2318	0.055	0.4878	1.2257	0.2441	0.8388	1.0444
AC093833.1	0.0663	0	0	0.0515	0.0623	0.0454	0.0888	0	0	0.3859	0	0	0.2071	0	0	0.4206	0.0725	0.1494	0.0712	0	0.0515	0	0	0	0.1915	0	0.0798	0	0.0328	0.0291	0.0841	0	0	0.0621	0	0	0	0.2681	0	0	0.1667	0	0.6258	0	0.0399	0	0	0.0305	0
LINC02366	0	0	0.0337	0	0	0	0	0.0326	0	0	0	0	0	0	0.0419	1.0516	0	0	0.0349	0	0	0	0	0	0	0	0	0.0298	0	0	0	0.78	0	0	0	0	0	0	0	0	0	0	0	0	0	0.3124	0.0588	0.0224	0
HNRNPA1P57	0.202	0.0386	0.2191	0.0672	0.1897	0.0198	0.0773	0.1738	0.1889	0.1679	0.1435	0.129	0.036	0.2211	0.0991	0.4392	0	0.117	0.031	0.1891	0.1233	0.1479	0.1082	0.1484	0	0.0469	0.2776	0.088	0.0286	0.1395	0.1097	5.2301	0.0309	0.1622	0.3216	2.9671	0.0185	0.0833	0.0326	0.0448	0	0.0783	0.0124	0.0705	0.0695	0	0.3128	0.146	0
AC093422.3	0	0.0805	0	0.1867	0.1129	0	0.0537	0.0805	0.7347	0	0	0	0	0.1024	0	0.305	0.2628	0	0	0.3502	0.0467	0	0.0501	0	0	0.326	1.1568	0	0	0	0.1524	0.3205	0	0.169	1.1614	0	0	0.0695	0	0	0	0	0.0516	0	0.1447	0	0.0724	0.0553	0
RF00019	0	0.9095	0.2345	0	0	0.4651	0	0	0	0	0	0	0	0	0.875	1.7228	0	0	0	0.2473	0	0	0	1.3583	0	0	0	0.2072	0	0	0	6.3361	0	0.1591	3.7844	0.2728	0	0	0	0	0	0.1844	0	0.2765	0	0	0	0	0
ALG1L9P	1.136	0.3578	0.2306	0.726	0.1882	0.4117	0.358	0.9833	1.1078	1.1661	0.3599	0.9952	0.5424	0.5118	0.9181	2.203	0.292	0.3011	0.2867	0.7783	1.5317	0.3425	0.1948	0.8398	0.5787	0.326	0.8033	0.4891	0.6285	0.9099	2.1168	0.5342	0.6787	0.2503	0.546	0.2147	0.9411	2.3537	0.4899	0.3944	1.3994	0.4715	0.3725	2.6656	0.6031	0.4992	1.0864	0.4609	1.5798
HNF1B	0.0062	0.0494	0.0297	0	0.0462	0.0042	0.0027	0.0165	0.0027	0	0	0	0	0.0314	0	0.3511	0.0807	0.0277	0.011	0	0.11	0.0158	0	0	0.0296	0	0	0.0038	0.067	0	0	0.0164	0.0066	0.0058	0.0868	0.0049	0	0.0178	0	0.0038	0.0052	0.0067	0.0079	0.01	0.0259	0	0.0148	0.0057	0
Z97192.3	0.0493	0.0578	0.1021	0	0.0347	0.0169	0.044	0.0742	0	0	0.0307	0.0367	0.0077	0.063	0.0424	0.3284	0.1482	0	0.0132	0.009	0.0287	0	0.0565	0.0211	0.089	0.0201	0.2817	0.0226	0	0.0162	0	0.6243	0.0198	0.052	0.2381	0	0	0.0214	0.0556	0.0766	0.0207	0.0535	0.2115	0.0201	0.0371	0.0263	0.0594	0.0397	0
RF00019	0.3782	1.0126	0.7831	1.4676	4.6157	5.9549	0.6753	1.2649	0	0.3667	0.3134	1.4081	0.4723	3.8622	6.4952	0.4796	0	0.852	2.0285	0.2753	0.7347	0	0.4726	0.8642	4.9128	1.8449	0.4547	2.3069	0.5616	2.3257	2.8754	4.0312	0.2022	2.125	1.9663	1.8224	1.4527	0.8735	2.3462	1.1748	13.6232	0.6159	0	1.5394	2.5031	0	10.0203	3.1303	0.3439
PLA2G3	0	0.0546	0.0188	0	0	0	0.0243	0.0273	0	0.0264	0.0056	0	0	0.0232	0	0.3794	0	0.0123	0	0	0.0053	0.007	0.0057	0	0.0065	0	0.0164	0	0	0.0119	0	0.435	0	0.0064	0	0	0	0.0079	0	0.0085	0	0.0074	0	0	0	0.0726	0.0491	0.0125	0
Z98751.3	0	0	0	0.3825	0	0	0	0	0	0	0	0	0	0.0599	0.2419	0.4464	0.1923	0	0	0	0	0.0361	0	0	0.0339	0.0382	0	0	0	0	0	1.6887	0	0	0	0	0	0	0.0397	0	0	0	0.0302	0	0	0	0.0424	0	0
AL139393.1	0	0	0.0442	0	0.1803	0.1753	0.0286	0.257	0.3911	0	0.0796	0.143	0.1599	0	0	0.5683	0.6644	0.0288	0	0.7923	0.8954	0.0984	0.6133	0	0.6468	0.0694	0.077	0.0781	0	0.0844	0.3245	1.1942	0	0.06	0	0	0.1639	0.037	0.325	0.1591	0.0536	0.0348	0	0	0.077	0	0.0771	0.0294	0
AL035079.1	0	0	0	0	0	0	0	0	0	0	0	0	0	0	0	0.6483	0	0	0	0	0	0	0	0	0	0	0	0	0	0	0	2.3843	0	0	0	0	0	0	0	0	0	0	0	0	0	0	0	0	0
MRPL37P1	0.1646	0.2204	0.7197	0.5749	0.4894	1.1083	0.1225	0.3304	0.012	0.1064	0.1705	0.4291	0.2056	0.6071	0.1414	0.4871	0.0749	0.0494	0.3041	0.0599	0.0533	0.1125	0.1371	0.4075	0.8977	0.1933	0.5278	0.2008	0.1902	0.2049	0.1043	1.0236	0.0733	0.2955	0.2038	0.1102	0.1932	0.206	0.1083	0.2472	0.3218	0.1638	0.0706	0.2904	0.6604	0.2635	1.1235	0.3028	0.0749
AC073261.1	0.3032	0	0	0	0	0	0.1353	0	0.1323	0	0.1256	0	0.1893	0.258	0	0	0	0.1366	0.3252	0	0	0	0	0	0	0	0	0.1849	0	0.1332	0	0	0	0	0	0	0	0	0	0	0.508	0	0.26	0	0	0	0	0	0
ZNF587P1	0.1059	0.1772	0.201	0.0205	0.0745	0.7067	0.0118	0.177	0	0.077	0.0548	0.1774	0.1487	0.2253	0.0682	0.4363	0.0289	0.0239	0.0379	0.0578	0.0308	0.0271	0.022	0.1966	0.6876	0.1291	0	0.0161	0.0131	0.0116	0.3689	0.1411	0	0.0744	0.1966	0.1701	0	0.0459	0.0149	0.0576	0.1109	0	0.2951	0.0215	0.1115	0.565	0.255	0.1339	0.1203
HSP90B2P	1.4157	0.5974	2.0499	0.8718	1.5169	0.7901	1.1747	0.6485	2.2827	0.8355	1.1986	0.6761	0.9128	0.8643	0.8589	2.6341	1.3111	1.7887	0.6988	1.2098	1.8114	0.6783	1.4677	2.1624	1.0069	0.709	0.481	1.8773	0.2971	0.6286	1.3259	2.4603	0.5429	0.843	0.8686	1.0505	1.3792	1.0218	0.6769	0.6501	0.6059	1.8543	0.2441	1.2527	1.861	1.0839	1.7049	1.1534	0.9095
AC007742.1	0	0	0	0	0	0	0	0	0	0	0	0	0	0	0	0	0	0	0	0	0	0	0	0	0	0	0	0	0	0	0	0	0	0	0	0	0	0	0	0	0	0	0	0	0	0	0	0	0
RNF139-AS1	0.2166	0.8453	0.6747	0.2419	0.1637	0.2966	0.309	0.2333	0.3066	0.4508	0.2145	0.6689	0.0429	0.2338	0.372	0.9514	0.6118	0.1952	0.204	6.6155	0.2361	0.0975	0.0902	1.2496	0.1296	0.232	0.1969	0.7413	0.5153	0.0998	0.616	4.6041	0.3954	0.5418	0.157	0.0891	0.2537	0.6194	0.3308	0.215	0.8277	0.3556	0.3217	0.5291	0.4928	0.1579	0.3182	0.1288	0.1009
RNU6-767P	0	0.918	0.4733	1.3304	1.2875	1.1736	0	0.2293	0	0	0	0.5106	0.2141	0.8753	0.8832	0.4347	0.1873	0.1545	0.2452	0	0.2664	0	0	0	0.1649	0	0	0.4183	0.1697	0.1506	0.4344	0	0.1833	0	0	0	0	0.198	0.3867	0.426	0.2872	0.7444	0.294	0	0.6189	1.4636	0	0	0
TNFSF10	0.7288	0.502	7.6482	0.2541	23.4029	1.3161	2.188	0.6712	2.1844	3.4819	1.1335	4.5228	21.8783	4.3958	7.5556	2.0091	3.5077	2.5223	5.76	1.1072	1.8139	7.8128	2.3757	4.3687	3.2118	27.3157	1.0667	1.6752	0.8889	5.5306	0.2811	2.9836	45.7247	2.201	0.8866	1.1792	0.6627	8.8075	8.3518	17.0784	6.3622	2.2591	7.0161	5.0736	1.5571	4.3401	3.9117	6.4698	3.0449
AL022334.1	0	0	0.1467	0	0.1197	0.0437	0.0285	0.0995	0	0.103	0	0.0791	0	0.0362	0.0183	0.4582	0	0.0287	0	0	0.0661	0.0436	0.0089	0	0.0102	0.023	0	0.013	0.0105	0.0093	0	1.6991	0.0227	0.0299	0.0789	0	0.0408	0.0491	0	0.0198	0	0	0.0182	0.0865	0.0767	0	0.1152	0.0489	0.0193
BNIP3P15	0	0.2447	0.0841	1.3242	0.5721	0	0.2176	0.3261	0	0	0	0	0	0.4149	0.1047	0.3091	0.8654	0.2196	0.4358	0	0.0473	0.1874	0	0.1392	0.1173	0	0	0.1487	0.181	0.0535	1.3899	0.3248	0	0.3995	0.4526	0.1958	0.2341	0.3519	0.1375	0.1893	0.2042	0.3969	0.4181	0	0.2933	0	0.6605	0.1121	0
LINC01849	0	0.0751	0.1549	0	0	0	0	0.075	0	0	0.0465	0	0.035	0.0477	0.0482	0.0711	0	0.0253	0	0	0	0.0288	0	0	0.027	0.1824	0	0	0.0278	0	0	2.3916	0	0	0	0	0	0	0	0.0174	0	0	0	0	0	0	0	0	0
RNU6-1183P	0	0	0.422	0	0	0.4186	0	0.818	0	0	0	0	0	0	0	0.7753	0	0	0	0	0	0	0	0	0	0	0	0	0	0	0	19.5513	0	0	1.3624	0	0	0	0	0.3798	0	0	0	0	0	0	0	0	0
AC010139.1	0	0	0	0	0	0	0	0	0	0.0799	0	0	0	0	0	0.3136	0	0	0	0	0.032	0	0	0	0	0	0	0	0	0.0362	0	0	0	0	0	0	0	0	0	0	0	0	0	0	0.0496	0	0	0	0
PNMA6A	0.1495	0.767	0.94	6.4442	0.2806	0.523	0.6153	0.9442	0.2898	0.161	0.3647	0.0866	0.0518	0.1837	1.1123	0.3159	0.9796	0.0374	0.1544	5.8752	0.4	0.2724	0.1522	2.4286	0.3675	0.3961	0.9982	0.2533	0.2302	0.2845	0.1473	2.1242	2.4058	1.9829	2.615	0	1.0951	0.0575	1.2175	0.1806	0.6678	1.6316	0.0427	0.6625	0.2198	0.0886	0.29	0.0305	0.0755
IGHD5-5	0	0	0	0	0	0	0	0	0	0	0	0	0	0	0	0	0	0	0	0	0	0	0	0	0	0	0	0	0	0	0	0	0	0	0	0	0	0	0	0	0	0	0	0	0	0	0	0	0
AC037479.1	0	0.0393	0.1621	0	0	0.1607	0.0262	0.0785	0	0.1138	0.0243	0.4371	0	0.0999	0	0.2233	1.1541	0	0.021	0.2991	0.0684	0	0.0978	0	0.2824	0.0636	0	0.0358	0	0	0	0	0	0.0275	0.0436	0	0.0752	0.1017	0.0662	0.0182	0.0492	0.0637	0.1007	0.0478	0.106	0.0626	0	0.027	0
AC010531.1	0	0.0773	0	0.3286	0.1084	0.0791	0.1203	0.2317	0.1008	0.112	0.0478	0.086	0.1442	0.0983	0.0661	0.4881	0.0841	0.052	0.1652	0.056	0.1496	0.3749	0.0802	0	0.2222	0.4799	0	0.0704	0.1906	0.0169	0.2927	0	0	0.2523	0	0.0309	0.1479	0.0889	0.2822	0.1076	0.0322	0.1254	0	0.4387	0	0.1232	0.3709	0.1416	0.035
ICE1	1.6698	3.3475	6.9592	4.5865	3.929	5.5449	7.1561	6.4613	2.1985	9.6109	3.6168	9.4375	5.3375	5.7058	12.9121	5.0708	5.6961	9.2813	5.1969	5.1144	8.734	3.3456	3.9915	2.8182	3.6934	3.7784	5.2396	8.5146	4.4698	4.7164	11.1847	8.1107	5.7126	6.1699	4.0253	3.4087	15.6208	9.4174	8.4873	4.2914	4.7772	7.4278	5.3185	4.6839	3.4694	7.4215	5.9642	6.2768	2.8754
AC013270.1	0.8338	0	0.4604	0.7118	0.2348	0.1712	0.1489	0.1115	0	0	0.1382	0.5588	0	0.3548	0.2148	2.7487	0	0.0376	0.0298	0.0607	0.0648	0.3846	0	0.4763	0.3209	0.2711	0.4009	0.1526	0	0.0732	0	1.7774	0.2674	0.1952	0.2477	0	0.1068	0.1444	0.4232	0.0518	0.6984	0.1358	0.0358	0	0.2007	0.089	0.502	0.0767	0.1516
NOTUM	1.5311	24.6213	0.8471	38.995	0.2167	1.306	1.4809	0.7478	0.7157	1.8849	22.2526	8.6414	0.1214	3.9089	23.6235	66.1927	10.2739	116.9692	7.7342	2.7951	0.0991	0.0872	6.5693	30.2301	13.3526	0.2766	33.7597	71.8605	6.5203	11.4329	50.5192	4.3713	18.5642	2.9644	2.0759	1.3663	6.3789	7.1569	8.9225	0.3322	2.9825	9.6959	0.0417	2.1368	25.5166	5.9654	0.5195	12.3375	0.1657
RNA5SP189	0	0	0.4404	0	0	0	0	0	0	0	0	0	0	0	0	0	0	0	0	0	0	0	0	0	0	0	0	0	0	0	0	1.7001	0	0	0	0	0	0	0	0	0	0	0	0	0	0	0	0	0
LINC01242	0.0187	0	0.1546	0	0	0	0.2249	0	0	0	0.0077	0.0139	0.035	0.0159	0	0.2603	0	0.0084	0	0	0.1087	0.0096	0	0	0.0808	0	0	0	0	0	0	0.6464	0	0	0.3603	0	0	0	0.0105	0.0058	0	0	0.088	0	0	0	0.0562	0.0172	0.1357
PAX6	0.0323	0.4402	0.1662	0.364	0.2749	0.2481	0.082	0.3735	0.0693	0.3152	0.1882	0.1386	0.406	0.0718	0.39	0.3682	0.1898	0.0928	0.063	0.1228	0.3654	0.4147	0.1168	0.0766	1.1653	0.0336	0.0716	0.0606	0.2002	0.1929	0.1069	0.377	0.0292	0.0639	0.1051	0.0458	0.6164	0.5446	0.1652	0.1041	0.0582	0.0876	0.7492	0.1152	0.0463	0.1324	0.1166	0.3344	0.0587
RN7SKP296	0	0.072	0	0	0	0	0	0	0	0	0	0.0801	0	0.0916	0	1.3641	0	0	0	0	0.1254	0	0	0	0.1035	0	0	0.3937	0	0	0.1363	2.5801	0.0575	0	0	0.0864	0	0.0621	0	0.2339	0.1802	0.0584	0.1845	0	0.0647	0	0.0648	0	0
SERP1	45.36	19.9842	25.6474	50.7338	32.3485	26.9803	46.0727	21.2724	37.8287	20.7446	90.3013	24.4419	36.886	32.5507	32.5813	30.6199	33.1321	18.0355	21.506	24.6225	40.6317	35.8275	35.302	45.9237	31.5094	63.3167	46.6041	46.8181	29.5854	21.5029	47.2454	33.9519	32.7539	55.8575	92.5727	28.9347	56.6804	24.224	37.5259	25.1168	36.1803	32.5392	34.5492	30.7227	30.7416	25.3424	23.7237	21.1751	25.459
AL031600.3	0	0	0	0	0	0	0	0	0	0	0	0	0	0	0	0	0	0	0	0	0	0	0	0	0	0	0	0	0	0	0	0	0	0	0	0	0	0	0	0	0	0	0	0	0	0	0	0	0
TRPM4	2.0776	4.1683	3.8419	4.3672	2.4041	0.6275	2.279	3.3665	2.5036	1.3679	2.2969	2.7218	2.3136	5.4365	4.1833	6.6141	7.4607	2.6855	3.5039	1.8722	3.5631	2.816	1.7861	7.7206	4.7919	4.3026	2.6312	3.2698	2.9258	1.7617	5.7367	4.5	5.1252	2.432	2.2115	0.4952	4.0008	2.008	6.1277	7.3715	5.2677	3.549	2.9513	6.9689	6.9688	2.1402	1.1406	2.2478	4.9554
RNU6-1226P	0	0	0.4733	0.2661	0.6437	0.2347	0	0.4587	0	0	0	0	0.4282	0.2918	0.2944	0	0	0	0	0	0.1332	0	0	0	1.9794	0.1858	0	0.8365	0	0.9036	0	0	0	0.6421	0	0	0	0.9899	0.1934	0.9585	0.2872	0.7444	0	0	0.8252	0	0.2064	0	0
LYVE1	0.8662	2.9412	2.8383	0.0891	5.4085	1.8362	1.1089	2.583	0.683	0.1518	0.4843	0.7616	1.4989	2.0162	3.056	0.794	3.9561	1.3307	1.545	0.7369	3.6776	1.3802	1.6605	0.1729	0.6076	1.1031	0.665	0.2483	3.0481	2.8377	0.1587	0.5006	1.0935	0.7966	0.7519	0.2431	2.9933	1.0124	1.5656	2.8043	1.8797	0.5099	2.1124	5.2678	0.7222	1.4368	1.3135	1.5549	28.2152
AC104651.2	0	0.0465	0.1439	0	0.0652	0.0476	0	0.0465	0	0.2021	0	0.0517	0.0434	0.0591	0	0.2643	0.0379	0	0	0	0	0	0	0	0	0	0	0	0	0	0	0	0	0	0	0	0	0	0.1567	0.0432	0.291	0.0377	0.0596	0	0.1672	0	0.0418	0	0
ALDH4A1	4.0275	3.3682	2.5397	3.0022	6.199	2.5802	4.2707	6.0067	7.1068	10.8561	4.046	5.6872	3.0862	4.5277	1.8189	2.0932	5.3337	4.8792	4.2315	2.7725	2.8821	5.0208	4.175	2.3348	5.5164	3.0885	3.718	3.2331	2.8994	2.7169	4.2213	4.2664	1.3396	3.3852	1.2483	3.3464	2.1837	3.8128	5.4344	3.5802	4.1153	1.695	1.5309	4.0317	2.5549	2.2924	3.1617	2.3047	5.8236
FNTB	3.5867	7.7749	3.1171	3.3245	3.1055	3.4351	4.6293	3.7107	5.8216	4.9638	4.4158	3.7987	2.8141	2.7598	1.8831	3.629	4.7707	4.4377	4.2795	2.4215	3.4259	4.1722	3.6651	5.1064	4.3811	5.4646	2.223	2.5506	4.4387	3.4775	3.756	3.2437	3.2087	2.9673	2.4363	2.9552	2.7007	5.1509	4.2971	2.4477	2.7322	3.0011	5.4867	3.1015	2.0575	2.8858	2.9767	3.8327	5.3317
ZNF808	1.398	3.2142	2.2235	1.6405	3.1955	3.3566	3.1837	5.2312	1.8209	2.2851	1.4662	2.2077	2.1338	2.3449	2.7952	5.0524	3.1095	2.0052	2.7916	3.1365	3.0121	2.3332	2.1237	0.9413	2.138	1.6765	1.4777	2.8507	2.8048	1.86	3.7739	4.787	1.8556	1.9574	0.9832	0.7702	2.6503	3.9972	3.4964	3.8642	2.4836	5.0662	1.726	2.76	2.8485	2.9767	2.7653	2.9316	1.695
RPL19P1	0	0	0	0	0	0	0	0	0	0	0	0.0638	0	0	0	0.5434	0	0	0	0	0	0	0	0	0	0	0	0	0	0	0	2.5124	0	0.0401	0	0	0	0	0	0	0	0	0	0.2791	0	0	0	0	0
OLFM2	6.7941	11.5316	21.4016	9.4636	7.9901	5.0429	5.7122	8.7064	4.6672	1.1808	1.143	4.2506	18.9122	9.4034	15.4861	2.698	14.0017	1.1438	2.5973	3.6638	0.5074	9.635	11.4657	6.5384	11.6417	28.1958	50.8236	3.2044	9.7044	6.0717	10.2081	10.8314	3.4435	38.1134	4.7193	22.3327	6.7262	4.7704	15.9056	4.7268	25.2612	2.5489	83.9584	9.4972	1.8453	30.3971	27.4624	1.2955	57.7912
AC012640.5	0	0.077	0.2381	0.1785	0.2159	0.2362	0.0513	0.1538	0	0.223	0.3335	0.1713	0.2872	0.0979	1.8763	0.8749	0.1884	0.1554	0.0411	0.3348	0.1787	0.1179	0.1437	0.0657	0.166	0	0	0	0.1708	0.0505	0.2914	0.3064	0.0615	0	0.0854	0	0	0.2656	0.454	0	0	0.1873	0	0.3745	0	0.2455	0	0.1586	0.6274
RPS3P2	0.0523	0	0.2167	0.2031	0	0.0358	0	0.07	0	0	0.0217	0	0.0327	0.0891	0.0449	0.5309	0.1143	0	0.0749	0.0381	0.0407	0	0.1744	0.0897	0.0252	0	0.1887	0.1277	0.1554	0.069	0.1326	0.1395	0.028	0.049	0	0	0	0.0302	0.1181	0.13	0.4384	0.0852	0.1122	0.0426	0.2204	0.1117	0.1891	0.0481	0
RCC2P7	0.029	0.0389	0.2003	0.1802	0.0545	0.0596	0.1037	0.0582	0.0507	0.0563	0.1202	0.0432	0.0362	0.0494	0.2492	0.8096	0.0476	0.3792	0.0415	0.0634	0.1128	0.0298	0.0363	0.0332	0.2374	0.0787	0.1745	0.1416	0.1293	0.051	0.3678	1.0054	0.0465	0.1223	0.1078	0.1165	0.0186	0.0503	0.1309	0.0721	0.0243	0.1418	0.0373	0.1181	0.4016	0	0	0.1335	0
MIR410	0	0	0	0	0	0	0.4549	0	0	0	0	0	0	0	0	1.2921	0	0	0	0	0	0	0	0	0	0	0	0	0	0	0	0	0	0	0	0	0	0	0	0	0	0	0	0	0	0	0	0	0
AP005205.3	0.019	0.0127	0.0394	0	0.0536	0.0391	0.017	0.0254	0.0166	0.0369	0.0158	0	0.0238	0	0.0163	0.3376	0	0	0.6188	0.0277	0.0813	0.0487	0.0158	0	0.3111	0	0	0.0232	0.0847	0.0167	0	0.9629	0	0	0	0.0153	0	0.0879	0	0.0059	0.0159	0	0.1386	0	0	0	0	0.0874	0.0519
AL161756.1	0.0554	0.2967	0.1606	0.1118	0.156	0.2806	0.0692	0.2372	0.0048	0.1611	0.0138	0.165	0.0969	0.198	0.0951	0.4777	0.1271	0.1597	0.1466	0.0887	0.1377	0.0795	0.1154	0.1709	0.1333	0.0721	0.8525	0.1892	0.0987	0.1655	0.2808	1.5353	0.0829	0.1245	0.1399	0.0267	0.0284	0.499	0.1812	0.0551	0.0928	0.0962	0.0618	0.2255	0.14	0.2483	0.1868	0.107	0.0403
SLC5A2	0.0985	0.8244	1.0258	0.2358	0.054	0.0506	0.0367	0.0494	0.1934	0.0796	0.0442	0.0306	0.0051	0.0349	0.0282	0.3123	0.1794	0.0444	0.1174	0.0299	0.0287	0.0042	0.1265	0.0141	0.1541	0.0045	0.0296	0.2003	0.0041	0.0144	0.0936	0.1969	0.2414	0.0461	0.122	0.033	0.0158	0.0569	0.1158	0.0306	0.0344	0.0401	0.007	0.0067	0.0593	0.0175	0.0791	0.0151	0.1344
AL032822.1	0	0	0.0238	0.0536	0	0.0236	0.0154	0.0231	0.0151	0	0.0715	0	0.0215	0.0294	0.0296	0.3501	0.0565	0.0466	0	0.0502	0.067	0	0.0287	0.0197	0	0.0187	0.2074	0	0.0342	0.0152	0	0.2759	0	0.0323	0.0256	0	0.0221	0.0199	0.0195	0	0	0.0375	0	0	0.0208	0.0368	0.187	0.0317	0.0314
AC096677.3	0	0	0	0	0.178	0	0	0	0	0	0	0	0	0	0	2.1636	0	0.0427	0.0678	0	0	0	0	0	0	0	0	0	0	0	0	0	0	0	0	0	0	0	0	0	0	0	0	0	0	0	0	0	0
SPR	32.7687	6.4875	11.7539	14.5816	13.1244	17.0709	21.0353	8.4725	42.5009	9.9971	27.4099	18.7348	14.2396	25.8618	11.7492	12.0692	30.6374	15.7355	14.7663	15.5534	21.9082	21.5353	18.5521	17.8978	25.6754	22.2085	6.7048	14.0009	6.8957	8.3509	23.2739	24.373	9.3545	25.6618	6.0019	2.5083	19.8991	6.5839	9.5477	24.0537	36.1301	9.351	8.45	18.8474	10.4847	7.9361	8.8062	17.04	23.5542
RNA5SP153	0	0	0	0	0	0	0	0	0	0	0	0	0	0	0	0	0	0	0	0	0	0	0	0	0	0	0	0	0	0	0	0	0	0	0	0	0	0	0	0	0	0	0	0	0	0	0	0	0
RPS16P5	0	0.6686	0.1254	0.4933	0.1705	0.1243	0.0405	0.3037	0	0	0	0	0.2268	0.0773	0.2339	0.4606	0	0.0409	0.1623	0.1322	0.1058	0	0	0	0.3932	0	0.3275	0.2769	0.1348	0.0798	0.1151	2.4197	0.0485	0.2551	0.4047	2.3337	0.4069	0.0524	0.2048	0.0564	0.1521	0.2464	0.1947	0.3696	0.8195	0.1938	0.2187	0.2088	0
LINC02041	0.1491	2.795	0.2059	0	0	0.2042	0.1997	0	2.6025	0	0.1236	0	0.745	0	0	2.6473	3.5024	0.0672	0.3199	0	0.0579	0	0	0	7.3899	0	0	0	0	0	0	3.1791	0	0	0	0	0	0	0.0841	0	2.3736	0	0	0.1214	0	0	0	0.0686	0.2712
LINC01192	0.0119	0	0.1069	0.0277	0	0.0653	0.0213	0.0159	0.0104	0	0.074	0.0089	0.0149	0.0203	0	0.5137	0	0.0054	0.0085	0	0.1805	0.0122	0	0.1497	0	0.0194	0.0716	0.0073	0	0	0.0302	2.4447	0	0.0223	0.0885	0.0766	0	0.0069	0.0336	0.0037	0	0.0129	0.0307	0.1164	0.0072	0.0509	0.0646	0.0603	0
PICSAR	0.2002	1.072	0.0691	0	0.2819	0	0.2011	0.2678	0.4149	0.0485	2.592	0.0373	0.25	0.1278	0	0.3808	0.6287	0.0225	0.0895	0	0.175	0	0.1668	0	2.0708	0.0543	0	0.0611	0.0248	0.044	2.7904	1.467	0.0268	0.164	0.5576	0	0	0	0.2258	4.0731	0.2096	0	0	0.2037	0.0301	0.4273	0	2.1403	0.0455
MTND6P14	0	0	0	0	0	0	0	0	0	0	0	0	0	0	0.0603	0.5347	0	0	0	0	0	0	0	0	0	0	0	0	0	0	0	0	0	0	0.0522	0.0564	0	0	0	0	0	0	0	0	0	0	0	0	0
AC108467.1	0	0	0.0377	0.0424	0	0	0	0.073	0	0	0	0.1626	0	0.1394	0.0469	0.2077	0	0	0.0586	0	0	0	0	0.4054	0	0	0	0	0	0	0	3.0549	0	0	0	0	0	0	0	0.0339	0.0915	0	0	0	0.0328	0	0.1644	0	0
UPK2	0.3317	0.0444	0.2061	0.7208	0.0934	0.0908	0.0444	0.1553	0	0	0.0412	0.247	0.1657	0.2258	0.1424	0.7991	0.471	0.0747	0.0356	0.2656	0.0773	0.119	0.1105	0.2084	0.2075	0.2517	0.0399	0.0809	0.1478	0.1311	0.1681	1.591	0.8156	0.4504	0.0246	0.0799	0.0849	0.2298	0.0561	0.0309	0.0834	0.054	0.7965	0.189	0.2594	0	0.0399	0.0915	0.3921
CISD3	25.8297	12.4487	10.8873	11.5572	9.5444	3.9609	10.5714	5.8698	13.6855	8.8416	22.0426	7.4783	6.3999	14.5372	5.7017	5.1355	14.4915	9.4528	16.7185	6.6986	11.0037	18.5001	8.4057	8.436	21.3611	13.0819	15.6172	6.3107	7.3715	6.7045	20.2139	9.3241	12.5333	6.3085	10.273	8.7846	10.0979	5.2978	18.3038	16.7958	21.0146	5.7204	8.7662	20.9382	6.3906	6.116	6.8518	6.588	18.903
GCK	0.0267	1.12	0.2211	0.0069	0.0836	0.8103	0.0914	0.1726	0.0116	0.2071	0.0295	0.0265	0.0556	0.0454	0.3668	0.3724	1.6624	0.0281	0.1718	6.6145	0.2801	0.0228	0.215	0.0407	0.9506	0.0772	0.0963	0.2606	0.0132	0.3166	0.1692	0.166	0.019	0.971	0.0595	0.8434	0.866	0.1696	0.1004	0.0415	1.342	1.0242	0.0229	0.3985	0.0857	0.0475	0.1715	0.0778	0.1133
AC092120.1	0	0	0.061	0	0	0.121	0.0395	0.4139	0	0.0857	0.0366	0	0.2208	0.3761	0.2277	0.8967	0.2414	0	0.2529	0.2574	0.0343	0	0.1841	0	0.2126	0	0.2125	0.0539	0.0875	0.1553	0.112	0	0	0	0	0.071	0	0.2042	0.0997	0.1098	0.0741	0.1439	0.3791	0.4318	1.0106	0.1887	0.0532	0.0813	0
AC114811.2	0	0.0826	0.0897	0.0605	0.0244	0.0623	0.0145	0.0087	0.0113	0.0063	0.0054	0.0242	0.3367	0.0332	0.0279	0.3624	0.0497	0.0029	0.0093	0.0047	0.048	0.0133	0.0893	0.0037	0.0406	0.0282	0	0.0317	0	0.1969	0.0329	0.0346	0.0382	0.073	0.0048	0.0157	0.0333	0.135	0.0696	0.1392	0.0163	0	0.1309	0.1322	0.0899	0.104	0.0704	0.0568	0.0059
SNORA67	0	0	0	0	0	0	0	0	0	0	0	0	0	0	0	0	0	0	0	0	0	0	0	0	0	0	0	0	0	0	0	0	0	0	0	0	0	0	0	0	0	0	0	0	0	0	0	0	0
C1RL-AS1	0.0903	0.4433	0.2784	0.6401	0.6104	0.544	0.4784	0.2738	0.0158	0.3093	0.0848	0.5828	0.1616	0.2562	0.5169	0.2901	0.5524	0.2333	0.5661	0.0219	1.3822	0.1018	0.2658	0.1926	0.362	0.6167	0.1592	0.0771	0.0209	0.431	0.3738	0.4492	0.0257	0.5271	0.1699	0	0.0077	0.8516	0.2478	0.7704	0.4034	0.1013	0.1988	0.098	0.1449	0.7388	0.0689	1.0381	0.1861
TARDBPP1	0	0.0204	0.0631	0.0237	0.0286	0.0418	0	0.0612	0	0	0	0	0.0381	0	0	0.4253	0	0	0.0109	0.0222	0.0237	0	0.0127	0.0348	0	0	0	0.0186	0.0302	0.0134	0.1159	2.4378	0	0.0428	0	0.049	0.039	0.0176	0.0344	0.1705	0	0.0331	0.0262	0.0248	0.055	0	0.0551	0.0421	0
CACNB1	1.5669	6.5527	2.2773	0.9913	7.355	0.9594	1.115	2.6566	2.4096	2.1508	3.0467	1.8908	0.2519	2.262	1.9006	2.6884	3.1239	4.8043	2.3817	1.3627	1.8865	1.267	0.5083	2.8241	1.6147	0.8745	1.2434	4.0692	3.2612	0.9381	3.4992	1.9568	2.5985	2.1163	2.9729	0.6853	3.4132	0.6868	2.0677	0.9959	1.2303	2.8744	1.8383	2.6775	2.3585	0.9106	1.258	0.7538	1.6035
AC021146.7	0	0.0634	0	0	0	0	0	0	0	0	0	0	0	0.0403	0	0.6002	0	0.0213	0	0.1034	0.0184	0	0	0	0	0	0.1707	0.0289	0	0	0.06	0.883	0.0253	0	0	0	0	0.0273	0	0	0	0	0.0609	0	0	0	0	0	0
CPXM1	1.0126	135.4955	29.7799	17.6587	46.8562	9.3483	46.9591	66.8738	9.5256	78.4073	19.3756	27.2035	4.3304	2.8595	60.2099	4.5135	9.8131	6.8436	5.7825	10.0629	2.9208	24.3952	27.4723	44.8399	44.5115	11.5929	18.4636	46.8882	56.4456	21.3841	1.5942	93.9131	9.8337	79.982	10.7351	3.8692	41.706	24.8598	97.2232	3.4458	16.5289	16.9648	8.3029	7.7942	6.0006	14.4095	7.9454	34.5988	54.831
RNU7-123P	0	0.4093	0.422	0	0	0	0.5459	3.6808	0	3.5567	0.2533	0	0.7636	0	0.525	0	0	0	0.6559	0	0	0	0.764	0	0.5883	0.3314	0	0	0	1.0743	0	6.5171	0.3268	0	0	46.6493	0	0.3531	0.3448	0	0	0.3319	0.2622	0	1.4715	5.8727	0.3682	0.2812	0
HINT1P1	0.7764	0.3898	0.6699	0.226	0.2733	0.1329	0.3466	0.0649	0.3387	0.2823	0.2413	0.4336	0.0606	0.0826	0.4167	1.2306	0.212	0.8745	0.1388	0.2826	0.3393	0.199	0.6872	0.1663	0.0467	0.0526	0	0.7104	0.2402	0.2984	1.1068	2.3275	0.1038	0	0	0	0.0621	0.1681	0.0547	0.1206	0.2439	0.0527	0.0416	0.158	0.4672	0.2071	0.7013	0.4909	0.353
MTATP6P11	0.1643	0	0.0756	0.4249	0.0514	0.075	0	0.0366	0	0	0	0	0.0342	0.0932	0	0.2777	0.1196	0	0	0	0.0213	0	0.0912	0	0	0	0	0.0668	0.0542	0	0	0	0.0293	0.0513	0	0.044	0	0.0316	0	0.1361	0	0.0297	0.047	0.1337	0	0	0.0659	0	0
TOP1MT	11.4765	3.1987	3.3809	6.3784	2.4757	10.7694	2.418	3.2459	3.0242	3.0591	2.6618	5.2718	3.5494	4.3817	1.4868	3.5388	2.6722	2.2582	6.0446	5.0913	4.2441	3.2785	1.8005	2.759	6.3435	4.6863	2.1021	6.9588	0.9727	3.1772	7.6501	3.5818	3.4647	7.9767	6.7728	2.2414	11.6862	3.0619	2.8748	2.4645	6.0117	2.3527	3.0651	5.1932	1.7512	1.5865	5.3948	6.3013	4.0087
RNU6-31P	0	0	1.1723	0	0	1.6278	0.9098	0	0	0.3293	0.1407	1.0118	0	1.7344	0.5834	3.4457	0	0.3061	0.8502	0	0	0	0	0.194	0	0	0.4084	0.6216	0	0	0	7.2412	0	0.3181	1.2615	0	0	0	0	0.1055	0.5691	0	0	0	0.4088	0	0.6136	0.4686	0
RF00096	0	0.1875	0.3866	0	0.7887	0.1917	0	0	0	0.543	0	0.2085	0.1749	0.2383	0.2405	0	0	0.1262	0.1001	0.2038	0	0	0	0	0.5389	0	0.3367	0.1708	0	0.861	0	0	0	0.6556	0	0	0	0.3234	0.1579	0.261	0	0.456	0.4803	0	0.674	0	0.3373	0.2575	0
AP006285.1	0	0	0	0	0	0	0.0279	0	0	0	0	0	0	0	0	0.0792	0	0	0	0.182	0.0243	0	0	0	0	0	0	0	0	0	0	0	0.0334	0	0	0.0502	0	0	0	0	0	0	0	0	0	0.2001	0.0376	0	0
MIR651	0	0	0	0	0	0	0	0	0	0	0	0	0	0	0	1.2803	0	0	0	0	0	0	0	0	0.3238	0	0	0	0	0	0	0	0	0	0	0	0	0.1943	0	0	0	0	0	0	0	0	0	0	0
ZNF695	0.5567	0.6472	0.2225	1.516	0.3576	0.3744	0.6627	0.9604	1.0227	0.2083	0.2671	0.32	0.6221	0.9559	0.52	0.4954	0.0373	0.0176	0.3946	1.3864	0.4174	0.3204	0.0325	0.2232	0.5545	0.2912	0.3405	0.0179	0.0048	0.2445	0.3465	3.5657	0.2976	0.1738	0.4861	0.1412	0.7941	0.6599	1.5698	0.0546	0.1636	1.108	0.1717	0.3658	0.4878	0.1147	0.0941	0.3413	0.3997
RRAD	3.0481	1.6811	1.0964	0.6997	55.2168	0.867	0.9966	2.4984	0.9178	7.1799	3.1572	1.9661	4.8656	1.2239	2.1566	2.2319	5.3111	7.0118	2.1338	16.7976	1.0758	1.4854	1.1891	4.6965	6.2894	1.5358	4.4902	12.1248	0.8501	11.324	0.0816	0.1716	4.7964	1.1358	1.3552	6.2408	2.1438	4.9828	0.8353	3.474	11.023	0.6875	0.1657	2.4116	2.5186	0.5956	0.9953	5.9125	0.488
KLK15	0.016	0.0215	0.0332	0	0.015	0	0.0072	0.0107	0.0559	0	0.0398	0	0.01	0.1091	0.0275	0.8129	0.035	0.0217	0.0287	0.0233	0.0187	0	0	0.2563	0.0848	0.0174	0.0193	0.0587	0.0714	0.007	0	0.5125	0.0086	0.0075	0.0476	0	0.0103	0	0	0.01	0.0806	0.0435	0	0.0652	0.0096	0	0.0386	0	0
MAN1A2P1	0.0262	0	0.1266	0	0	0.1614	0.0234	0	0	0	5.7648	0	0	0.0223	0	0.4652	0	0.0118	0	0	0	0	0	0	0.0756	0	0	0	0	0	0	0.6983	0	0.0491	0	1.7257	0.0168	0	0.0739	0	0	0.0142	0	0	0	0.0839	0	0	0
AC027281.1	0	0	0	0	0.0454	0	0	0.0324	0.0211	0	0	0	0	0	0	0.4296	0	0	0	0	0	0	0	0	0	0	0	0	0	0	0	1.6766	0.0259	0.068	0.0359	0	0.031	0	0	0	0	0	0.0623	0	0.0291	0	0.0291	0.0223	0
RPL6P5	0.0443	0	0.0612	0.0344	0	0.0303	0	0	0	0	0.0184	0.066	0	0	0	0.0562	0	0	0.0158	0	0.0344	0	0	0	0.0213	0	0	0.027	0	0	0	0	0.1184	0.0207	0	0	0	0	0	0.0413	0	0.0962	0.019	0	0	0	0.0267	0	0.0403
AC087762.1	0.1712	0	0.1969	0.0443	0.0536	0	0.0509	0.0382	0	0	0	0.1699	0.1425	0.0971	0.098	0.7234	0.0312	0	0.0408	0	0.0665	0.0292	0	0	0.0549	0	0	0.0348	0	0.1002	0	1.0642	0.061	0.0534	0.4661	0.1375	0.8766	0.0659	0.0644	0.0532	0.0478	0	0.0245	0	0.103	0.1827	0.0344	0	0
BTF3P1	0.0741	0	0.1023	0	0	0	0.0331	0	0.0323	0	0.0307	0	0	0.0631	0	0.1879	0	0.0334	0	0	0.0288	0	0	0	0	0	0	0.0452	0	0	0	0.5925	0	0	0.055	0.0595	0.0474	0.0856	0	0.046	0	0.0402	0	0.0603	0.1338	0	0.0446	0	0
TSC1	2.5244	4.6456	3.3188	8.1899	3.0614	6.6694	4.0285	5.2217	2.3513	3.3876	3.771	4.5507	4.1626	3.0681	3.01	4.3743	3.4611	4.1809	1.9972	4.373	3.9057	3.1722	1.9548	1.7634	2.835	2.6824	3.4931	2.89	4.7932	2.7184	7.0401	4.5174	2.9145	3.891	2.3479	0.7521	4.0355	5.0655	5.4253	3.2907	3.0108	5.907	2.0745	3.2273	2.6525	3.0615	2.5565	5.1198	1.444
NONOP2	0.2086	0.9775	1.0902	0.1619	0.8113	3.2438	0.4922	0.7774	0.143	1.2135	0.0988	0.5992	0.7071	0.913	0.6398	0.7935	1.0092	0.7519	0.5861	0.3471	0.6136	0.275	0.7447	0.7831	0.4875	0.4684	0.4657	1.2543	0.1918	1.1781	0.8308	2.1441	0.1912	0.6	0.8854	0.2393	0.6487	0.8088	1.6134	1.4348	0.9986	0.2103	0.2428	0.7278	0.7352	0.4771	1.8663	0.4796	0.2168
RF02116	0	0	0.6029	0	0	0	0	0	0	0	0	0	0	0.2478	0	1.4767	0	0	0	0	0	0.1492	0	0	0	0	0	0	0	0	0	14.741	0	0	2.8113	0	0	0	0	0	0	0	0	0	0	0	0	0.1339	0
CDK5R1	0.4835	1.4649	1.5515	3.0478	1.1467	2.9382	1.5714	2.4567	0.4367	7.911	2.2456	1.6359	2.3834	3.6814	3.1684	1.9467	2.1542	9.898	1.4437	2.6303	2.6462	1.1608	1.3637	0.8916	2.2526	3.4665	8.1271	2.5611	3.2456	4.7876	2.1174	0.8363	1.1789	5.3101	1.5057	1.1649	5.5387	6.5239	7.0558	1.4465	2.6006	1.105	3.1316	3.936	1.2402	1.6204	1.1952	1.5406	0.5322
SLC22A25	0	0	0.0067	0	0	0.0067	0	0.0392	0	0.0379	0	0	0.0061	0.0083	0	0.4215	0.0053	0	0	0.0071	0	0	0	0	0	0	0	0.0119	0	0	0	1.0161	0	0.0092	0.0073	0	0	0	0	0	0.0082	0	0.0126	0	0.0059	0	0.0353	0.009	0
AC239799.2	0.4215	0	0.3415	0.128	0.0172	0.2509	0.09	0.049	0.064	0.0355	0.0531	0.5322	0.0458	0.1248	0.0315	0.4182	0.03	0.0413	0.0721	0.12	0.121	0	0.0305	0.2931	0.0617	0.0695	0.0441	0.123	0.0544	0.0483	0.0697	0	0.4408	0.1115	0.2858	0.0294	0.0821	0.1693	0.0517	0.0512	0.0921	0.1293	0.0786	0.4028	0.0551	0.3325	0.0772	0.0169	0.05
AP001619.1	0.0821	0.2197	0.5665	0.9554	0.1541	1.4046	0.1832	0.2745	0.3581	0.3183	0.102	0.0611	0.205	0.2794	0.1409	1.0406	0.269	0.2219	0.2054	0.1792	0.0319	0.0421	0.1367	0.0938	0.1579	0.3559	1.4799	0.801	0	0.3605	0.9359	0.2187	0.1316	0.3843	0	0.0659	0.1051	1.0426	0.2314	0.2804	0.1375	0.0445	0.4575	0.3341	0.0988	0.2628	0.2471	0.1887	0
WEE1	0.8458	6.2673	3.9082	3.1863	5.4909	1.1825	2.985	4.3426	2.5397	9.4393	1.423	2.8356	2.0852	2.0815	3.6347	3.2072	3.8495	1.662	2.4321	2.8875	3.4879	1.7829	1.7861	1.3496	2.6496	2.2921	2.3533	5.2292	3.192	2.6528	6.2037	5.5867	1.8381	3.2853	2.2414	4.2413	8.7953	2.3891	4.0554	3.218	2.1155	2.97	2.9933	2.1464	1.8778	2.8053	0.8607	2.7041	0.5019
LINC01596	0	0	0.0428	0	0	0	0.0277	0.0415	0	0	0	0	0	0	0	0.6286	0	0.0279	0	0	0	0.0953	0	0	0	0	0	0	0	0	0	0	0	0	0	0	0	0	0.0349	0	0	0	0	0	0	0	0	0.0285	0
TCL1A	0	0.0659	0.1472	0.0509	1.0936	0	0.1025	0.0329	0	0.0318	0.7205	0.0489	0.082	0.0838	0.0141	0.3953	0.0179	0.0148	0.2288	0.0358	0	0.1766	0.0273	0.0843	0.4815	0.0178	0.0789	0	0.1299	0.0288	0	0.2186	0.1052	0.0077	0.3412	0	0	0.0095	1.3324	0.0102	0.2474	0	0	0.1202	0.0691	0	0.0296	0.0377	0.0597
RBMY2YP	0	0	0	0	0	0	0	0	0	0	0	0	0	0	0	0	0	0	0	0	0.0156	0	0	0	0	0	0	0	0	0	0	0	0	0	0	0	0	0.0232	0	0	0	0	0	0	0	0	0	0	0
SINHCAFP2	0	0.5547	0.3051	0.0858	0.1556	0.1135	1.5045	0.1478	0.2652	0	0.1145	0	0.069	0.047	0.1898	0.7706	0	0.2738	0.1383	0.2815	0.4078	0	0.092	0.9468	0.0532	0.0299	0.0664	0.2696	0.082	0.0485	0.07	3.2389	0.1181	0.1552	0.2052	0	0.0707	0.0638	0.0312	0.1201	0.1851	1.0196	0.1185	0.2699	0.3324	0	0.2329	0.1778	0.1005
AC025810.1	0	0	0.0516	0	0	0	0	0.025	0	0	0.0155	0	0	0.0318	0	0.4268	0	0.0168	0	0	0	0	0	0	0	0	0	0	0	0	0	0.0996	0	0	0	0	0	0	0	0	0	0	0	0.0304	0	0.2794	0	0	0
LARP7P2	0	0	0.2026	0	0.2755	0.6027	0.393	0	0	0	0.1216	0.2185	0	0.999	1.2601	3.7213	0	0.1322	0.1049	0	0	0	1.3446	0.6706	0.4236	0	0	0.179	1.7433	0	0	0	0	0	0.436	0	0	0	0	0.4558	1.9668	0.6372	0.1258	0.4778	0.5298	0.3132	0	0.135	0
CTHRC1	35.9002	126.2376	82.8221	44.854	92.5186	120.9331	63.2571	20.6978	44.9972	378.4564	95.3887	86.0601	352.8182	77.3463	129.252	71.4252	110.2138	59.2827	70.9655	126.5744	94.5502	68.6398	119.2244	207.6866	183.2037	118.5215	133.7972	164.3388	85.1432	128.3393	11.124	68.1432	18.5942	66.0695	140.0444	27.1734	90.4372	185.0297	112.9736	77.375	103.7009	102.3119	213.5616	107.7067	70.1588	72.9458	97.1543	71.7788	36.9842
MTND1P20	0	0	0.0267	0	0	0	0	0.0258	0	0	0.016	0	0	0	0	0.6365	0	0	0	0	0	0	0	0	0	0	0	0	0	0	0.0489	0.5145	0	0	0	0	0	0	0	0.012	0	0	0	0	0	0	0	0	0
AC100757.3	0	0	0	0	0	0	0	0.0175	0	0	0	0	0	0	0	0.2647	0	0	0.0093	0	0	0	0	0	0.0126	0	0	0	0	0	0	0.6953	0	0	0	0.021	0	0	0	0.0081	0	0	0	0	0	0	0.0157	0.012	0
LINC02417	0	0	0	0	0	0	0.0318	0	0	0	0.0295	0	0.0445	0	0.0612	0.7226	0	0	0	0	0	0	0.178	0	0.0343	0	0	0	0.0705	0.0626	0	0.3796	0.0381	0.1334	0	0	0	0	0.0402	0	0	0	0	0	0	0	0.0429	0.131	0.1295
GABRE	1.7098	2.2022	6.4989	1.1611	0.6378	1.3142	1.1875	0.36	0.0916	0.0666	0.0664	2.0974	0.2002	1.3447	2.3367	0.7598	2.5265	0.5331	0.1392	0.0361	2.4866	0.5517	0.3593	0.29	0.3011	0.7489	1.1562	0.6053	0.6896	1.5188	2.5003	0.3153	0.1408	4.7376	1.2218	2.3663	0.2492	0.9388	3.489	0.2241	3.0437	0.4164	3.0375	2.641	1.4881	1.0142	1.8179	0.1088	3.1027
AC023968.2	0.3847	0	0.0724	0	0.197	0.1197	0.0937	0.117	0	0.1356	0.0724	0.026	0.0437	0.0893	0	0.3104	0.2101	0.1576	0.0125	0.0509	0.4619	0.0896	0.0874	0.04	0.0168	0.019	0	0.32	0.0866	0.0614	0	0.6523	0.0374	0.3275	0	0.337	0	0.1615	0.0197	0.0109	0	0.0949	0.06	0.0285	0.021	0	0.0421	0.2734	0.0318
NECAP2	12.1228	11.092	15.232	12.6195	17.2293	13.4404	15.2661	10.7443	15.3691	9.0724	17.0694	15.9562	14.1548	9.3676	11.2428	11.3468	14.0103	14.0666	12.1313	11.2985	11.0219	16.4596	10.178	10.2878	15.0429	10.391	11.1863	8.8921	7.9838	9.7106	12.3843	10.727	8.9637	14.7611	8.764	5.6233	7.5243	13.2875	15.8321	12.2769	12.0791	13.9846	9.6807	13.8931	8.0565	8.1486	11.3689	23.4267	16.8025
AC089999.1	0	0	0	0	0	0	0	0	0	0	0	0	0	0	0	0	0	0	0	0	0	0	0	0	0	0	0	0	0	0	0	0	0	0	0	0	0	0	0	0	0	0	0	0	0	0	0	0	0
AL139022.2	0	0.388	0.2286	0.1285	0.4665	0.8504	0.6285	0.7201	0	1.2846	0.1029	0.4317	0.2585	0.1409	0.0711	0.525	0.4523	0.0373	0.0888	0	0.5469	0.2122	0.0345	0.1892	0.239	0	0.2987	0.2526	0.164	0.1819	0.6296	0	0.0443	0.1551	0.0615	0	0.053	0.4304	0.3269	0.3344	0	0	0.5682	0	0.2491	0.1768	0.8477	0.3046	0.0753
TRBJ2-5	0	0	0	0	0	0	0	0	0	0	0	0	0	0	0	0	0	0	0	0	0	0	0	0	0	0	0	0	0	0	0	0	0	0	0	0	0	0	0	0	0	0	0	0	0	0	0	0	0
AL355864.2	0.0425	0.2276	0.3814	0.132	0.3991	0.1746	0.1139	0.2843	0.0742	0.0412	0.2818	0.1266	0.0265	0.2171	0.438	0.2695	0.2786	0.1341	0.0608	0.1238	0.0826	0.1307	0.1239	0.1943	0.0614	0.3687	0.1533	0.2074	0.2104	0.2614	0.1616	1.1327	0.0227	0.2588	0.0316	0.6828	0.1905	0.27	0.7192	0.1188	0.2137	0.3461	0.237	0	0.1535	0.1361	0.0512	0.0391	0.5798
MTND1P26	0	0	0	0	0	0	0	0	0	0	0	0	0	0	0	0.7782	0	0	0	0	0	0	0	0	0	0	0	0.0832	0.0338	0	0	0	0	0	0	0.0548	0	0.0394	0	0	0	0	0	0	0	0	0	0	0.062
LRRN4	0.0818	0.0274	0.2352	0.0212	0.0512	0.028	0.4928	0.0547	0.0654	0.0264	0.1807	0.0406	0.1106	0.0812	0.2808	0.5011	0.0819	0.0491	0.0439	0.0397	0.45	0.0699	0.1192	0.2102	0.1508	0.1625	0.213	0.0166	0.1552	0.0778	0	0.3631	0	0.1723	0.0607	0.0328	0.0174	0.0866	0.0538	0.4868	0.3881	0.074	0.0234	0.0444	0.1148	0.0727	0.0821	0.0627	0.0867
FXYD5	56.6762	22.6281	29.543	20.5182	41.7583	10.9167	35.566	31.7948	52.765	6.512	74.9397	46.567	38.1303	44.1854	53.8252	9.0764	74.8586	18.4668	79.6221	17.6928	78.7903	74.7498	64.7934	67.2029	51.1914	43.8475	17.4759	27.2369	60.5095	26.1817	10.7942	39.7165	45.2609	34.0508	7.5653	20.9871	39.9479	13.058	20.2603	72.5876	64.2247	22.6873	98.7524	30.0748	14.2187	39.4522	10.0007	34.6398	84.1945
AL022341.2	0.0259	0.1733	0.0179	0	0.0486	0	0.0462	0.0173	0.0113	0	0.0107	0	0	0.0441	0.0222	0.5581	0	0.0583	0.0093	0	0.0302	0	0.0108	0.0444	0.0374	0.014	0.1867	0.0158	0	0.0455	0.0984	0	0	0.0606	0	0	0.0497	0.0299	0.0438	0.008	0	0.0281	0.0111	0	0.0467	0.0276	0.0312	0.0119	0
AC084357.1	0.2877	0	0	0	0	0.0985	0.0642	0	0	0	0	0	0	0	0.1235	2.0066	0	0.0648	0	0	0.1118	0	0	0	0	0	0	0.0878	0	0	0	0	0	0.0674	0	0	0	0	0	0.0447	0	0.0781	0	0	0	0	0	0	0
AKR1C5P	0	0	0	0	0	0	0	0.0806	0	0	0	0	0.0376	0.0513	0	0.6111	0	0	0	0	0	0.0309	0	0	0	0	0	0	0	0	0	0	0	0.0282	0	0	0	0	0	0.0374	0	0	0	0	0	0	0.0725	0	0
SALRNA1	0.0176	0.1059	0.0728	0.3549	0.1651	0.0722	0.0314	0.0235	0.0077	0.4774	0.0801	0.0393	0.0549	0.015	0	0.3345	0.0096	0.206	0	0.0128	0.0752	0.0811	0.0439	0.0201	0.1185	0.0191	0.148	0.0965	0.0087	0.0386	0.0223	0.4218	0.0376	0.0329	0.0392	0	0.0225	0.0305	0.0298	0.0382	0.0442	0.0573	1.101	0.043	0.0423	0	0.0212	0.1051	0.1439
MIR603	0	0	0	0	0.3551	0.5178	0	0	0	0	0	0	0	0	0	0	0.2066	0	0	0	0	0	0	0	0	0	0	0	0	0	0.4792	3.0234	0	0	0	0	0	0.2184	0	0	0.9505	0	0	0	0	0.4036	0	0	0.3439
NPW	7.2263	16.6933	4.1601	59.3515	0.1732	0.1895	2.0866	8.0014	0.5501	1.0136	0.4587	6.2283	0.384	0.8112	0.8186	3.7822	20.8766	0.665	2.54	30.0395	0.2628	0.2207	1.9083	72.1613	105.927	1.6501	4.8058	13.0737	3.7445	0.1486	15.0404	120.2082	0.2466	24.6791	4.568	1.7781	43.6242	0.657	4.3008	0.917	10.0205	5.4414	4.9711	7.9107	7.4933	3.5115	1.1665	1.5413	1.3142
RPS17P15	0.1051	0	0.1451	0	0	0	0	0	0	0	0.0436	0	0	0.0895	0	1.0663	0	0.0474	0.1128	0	0	0	0	0	0	0	0	0	0	0	0	0	0.1124	0	0	0	0	0	0	0.0327	0	0	0	0	0.0632	0	0	0.0483	0
PRR13P5	5.6439	3.5556	6.8173	8.4381	6.0776	2.216	18.1923	3.3866	11.298	1.5289	7.015	3.8319	3.3169	2.9666	3.1359	3.6835	2.6293	3.7021	5.253	5.0146	5.5784	3.9139	5.773	3.224	4.033	4.0488	1.796	4.0502	1.4791	2.7343	4.4171	9.7314	1.1535	3.5365	2.7741	5.8659	1.4346	3.7861	2.8553	3.6868	2.3639	5.0909	1.0677	5.6082	4.095	1.5058	5.8474	4.0455	3.7736
DPPA2P2	0	0	0.367	0	0.0384	0	0.0183	0	0	0	0.0169	0	0	0.2088	0.0351	0.2593	0	0.0369	0	0	0	0.021	0.0511	0.0234	0.0197	0.0222	0	0	0	0	0.3109	0.3269	0	0	0	0	0	0	0	0.0127	0	0.0222	0	0	0	0	0.0246	0.0188	0
KMT5B	2.6604	3.2516	6.0165	5.5939	4.8995	5.1875	4.8512	5.9187	4.8728	6.5019	4.0498	4.0255	4.2434	4.1484	7.109	5.6799	2.6369	3.2436	3.6517	7.2638	5.7194	2.8842	3.2941	5.1614	5.6208	3.6143	4.3173	7.8496	2.8948	5.0832	6.4138	5.6964	6.0793	6.1112	2.8346	3.1094	3.692	4.9203	5.2585	5.4403	5.1338	10.3648	2.3254	5.1206	10.2259	3.8462	4.6243	4.6276	1.7004
RNU6-1043P	0	0.248	0.2558	1.1503	0	0.2537	0.1654	0.9915	0	0.3593	0.4606	0.5519	0	0.6307	2.8638	0.4699	0	0.167	0.1325	0.2697	0.144	0	0	0.8467	0.1783	0	0	0.4521	0	0	0	0	0	0	2.7523	0	0	0.6419	0	0.5755	0	0	0	0.6033	0.8918	0.3955	0	0	0
MTHFD2P1	0.0677	0	0.0654	1.2296	0	0.0093	0.4353	0.0091	0.0059	0	0.0112	0	0.0085	0	0.0233	0.3949	0	0.0549	0.0048	0.0099	0.0263	0	0	0.2475	0	0.0367	0.0651	0.0413	0.0268	0.0297	0	0.9743	0.1231	0.0063	0.0101	0.0761	0.0087	0	0.0153	0.0042	0	0.0147	0.0116	0.1984	0.0733	0.1012	0.0326	0.0249	0
PNCK	0.1657	2.1513	0.1144	0.4418	0.0676	0.3108	0.0965	0.5157	0.0031	0.021	0.0119	0.0537	0.036	0.0245	0.2104	0.3929	0.0708	0.0227	0.152	0.5613	0.0924	0.0185	0.009	0.0576	0.3675	0.0703	0.1386	0.0835	0	0.1013	0.3378	0.3456	0.077	0.1383	0.0482	0.0521	0.0277	0.3454	0.1016	0.0672	0.5071	0.1799	0.7478	0.0411	0.2731	0.3691	0.013	0.1822	0.0197
GIMAP4	3.5798	3.3817	17.9086	0.7789	46.0142	7.0544	4.406	1.3875	21.034	4.5249	2.0723	17.5018	21.5493	11.275	15.3126	6.0877	12.3346	5.6828	16.3896	3.4705	4.2699	11.1124	7.7895	15.9298	9.698	7.3716	3.459	9.6325	4.6703	4.3793	1.5898	5.6166	7.7707	7.2297	3.4169	5.5755	0.3641	6.8002	16.3681	11.0733	12.4439	8.1268	5.9753	20.0464	3.7845	6.0521	16.9025	6.3307	18.5581
FAM25A	0	0	0	0	0	0	0	0	0	0	0	0	0	0	0	0	0	0	0	0	0	0	0	0	0	0	0	0	0	0	0	0	0	0	0	0	0	0	0	0	0	0	0	0	0	0	0	0	0
RF00554	0	0	0	0	0	0	0	0	0	0.2635	0	0	0	0	0.2333	0	0.2968	0	0	0	0	0	0	0	0	0	0	0	0	0	0	0	0	0	0	0	0	0	0	0.0844	0	0	0	0	0	0	0	0	0
USH1G	0.0412	0.0483	0	0.152	0	0.0212	0.0506	0.1035	0.036	0.01	0.0555	0.0614	0.0064	0.0263	0	0.183	0	0.2509	0.0074	0	0.012	0	0.2791	0	0.4812	0.0112	0	0.1635	0.0102	0.0453	0.8754	0.1923	0.0386	0.1207	0.0153	0.0166	0.6601	0.006	0.0407	0	0.0432	0	0.0088	0	0	0.044	0.0373	0.0047	0.0094
AL606760.4	0	0.0342	0	0	0.0959	0.035	0	0.0342	0	0.2477	0	0	0.0319	0.087	0.0439	0.1944	0	0	0	0	0	0	0	0	0	0	0	0.0312	0	0.0898	0	0	0	0	0	0	0	0.059	0	0	0	0	0	0	0	0	0	0	0
CNOT6	3.6317	3.7472	5.7402	3.0174	7.5981	4.9992	6.684	14.0467	9.1717	4.5039	3.6094	5.3507	4.5425	5.9491	6.3807	5.1701	7.1921	3.4884	5.6765	11.9735	3.6529	5.1649	2.9673	4.0952	7.8627	2.9829	2.4978	10.312	7.8445	2.6253	4.5807	10.3159	6.7947	6.6691	4.1	6.6656	2.7565	4.6798	9.49	5.8587	5.2168	8.0426	3.7595	5.2965	7.8157	3.4717	5.1687	5.4633	1.8893
STXBP2	2.4902	1.8458	2.8885	0.7636	3.6835	0.7235	2.0417	0.6622	1.4389	0.3886	2.6146	1.2302	2.3931	1.7677	2.5034	1.1937	2.1895	1.0426	3.6986	1.2998	2.3125	3.0323	2.0541	3.2649	4.5147	2.2255	1.2194	0.7039	0.6554	0.4882	2.4397	2.8323	1.0974	7.4995	1.2586	0.1512	1.011	0.6909	2.9081	5.2468	4.2027	1.9155	0.5235	3.6936	1.2206	0.6093	0.8778	3.1141	2.5682
KIAA1522	1.2239	5.0183	3.2899	1.9903	3.7991	3.3893	5.5376	3.9163	3.1769	17.8638	5.0757	2.1891	5.0231	3.9306	3.6756	2.6826	11.8844	4.7161	2.3069	1.3878	5.3378	5.5765	5.2204	1.7531	5.3378	5.3136	6.4472	4.3141	6.1404	5.2947	2.5951	5.3754	1.2591	2.347	4.3624	2.1041	5.0002	5.3375	6.1703	11.8349	4.2555	2.0297	8.2676	4.431	1.6319	2.0413	0.4037	10.8284	3.9986
MIR302A	0	0	0.734	0	0.9983	0.364	0.2373	0.7113	0	0	0	0	0	0.9049	0.9131	0	0	0	0	0	0	0	0	0	1.0232	0	0	0.3243	0	0	0	4.2503	0	0.4979	0	1.281	0	1.535	0	0.6606	0	0.8658	0.456	0	0.6398	0.5674	0	0.7334	0
KARSP3	0.0976	0	0.0673	0	0.0687	0.1002	0.0109	0.0653	0	0	0.0303	0.0727	0.0609	0.1245	0.0209	0.2474	0.04	0.0879	0.0349	0.0178	0.0663	0	0.061	0.0418	0.0117	0.0529	0	0.0595	0	0.0429	0	1.8199	0	0.0114	0.1087	0	0.0312	0.0141	0	0.0227	0.0409	0.053	0	0	0.1468	0.0521	0.1028	0.0336	0
AC016168.2	0	0.2281	0.1307	0	0	0	0.338	0.0253	0	0	0	0.1973	0	0	0.1625	0.24	0.8271	0	0	0	0.0147	0	0	0.0865	0.0182	0.041	0.1365	0.1847	0	0	0	0.1009	0	0	0	0	2.5449	0.0874	0.1068	0.0118	0.5074	0	0	0	0.0228	0.1616	0.0228	0	0
AC019155.2	0	0.0128	0.0132	0	0.018	0	0	0.0128	0	0	0	0	0	0.0814	0	0.5578	0	0	0	0	0	0.0098	0	0	0.0184	0	0	0.0233	0	0	0	2.4465	0	0	0.0284	0	0	0	0.0216	0.0119	0	0	0	0	0	0	0.0806	0	0
U2AF1	0.3566	0.4641	0.2734	0.3049	0.4463	0.608	0.2049	0.6581	0.3831	0.1152	0.1614	0.2655	0.0577	0.3231	0.343	0.1256	0.1461	0.235	0.3081	0.4206	0.2116	0.4857	0.2929	0.0943	0.4241	0.0608	0.5279	1.0572	0.0703	0.0943	0.0376	0.3959	0.21	0.5349	0.2599	2.1821	0.2071	0.4003	0.8918	0.2225	0.213	0.1308	0.2194	0.0403	0.1152	0.2325	0.489	0.8031	0.2462
ZFYVE27	7.3859	3.3758	6.7801	6.2651	3.1092	3.3559	4.3683	3.3608	5.2503	3.5849	9.5039	3.7064	2.5851	4.0036	4.7345	8.4229	4.9797	5.6932	4.1718	8.3763	2.6319	3.0962	3.0214	2.8648	4.9477	3.7382	4.106	8.8613	1.2482	2.3516	1.5976	6.945	2.1426	7.6702	1.9288	1.3451	3.9755	2.3036	5.2266	5.3076	5.3833	8.1971	2.0455	4.2971	3.8609	2.0284	2.2096	5.0101	6.0318
NCF1C	4.3189	1.6004	4.3651	0.1796	4.2477	0.4928	1.8592	0.1204	0.9646	0.2492	1.5125	1.6655	3.3229	1.3783	1.3687	0.5542	4.5213	0.8224	2.1235	0.3556	0.8489	2.0556	0.9744	3.8476	4.5639	3.7623	0.3091	1.5524	0.8399	0.5646	0.0326	0.6165	0.8932	0.2167	0.4201	0.1652	0.0823	0.4453	3.842	4.0248	4.0702	0.8512	0.3307	6.0275	1.4076	0.2744	2.0434	0.9221	5.6806
LRRC37BP1	1.5585	1.8221	1.84	2.4519	2.0656	2.3318	0.787	2.2595	1.323	2.4955	0.9058	2.0901	1.4972	2.4306	2.1376	2.0477	1.3635	2.1924	1.5483	1.0164	1.9973	2.2773	1.1543	1.1723	2.2189	0.7683	2.306	1.583	2.6496	2.7848	4.5484	0.3758	0.9123	2.1298	1.2519	2.7922	4.1264	1.9017	2.2868	2.0329	2.6761	2.5686	1.9172	2.4457	0.8741	1.5052	1.6009	1.7057	0.7246
AL389895.1	0	0	0	0	0	0	0	0.0974	0	0	0.1809	0	0.0909	0	0	0	0	0	0	0	0	0	0	0	0	0	0	0	0	0	0	0	0	0	0	0	0	0	0.0821	0	0	0	0	0	0	0	0	0	0
NUP58	2.0134	4.5309	2.8961	3.3246	4.2397	1.6627	3.743	11.5395	3.3494	6.9379	1.9863	4.6421	2.6705	3.2921	10.0622	7.3466	2.7608	2.7643	6.9679	3.7204	7.1453	2.221	1.9411	2.9337	3.9035	2.6978	2.5898	6.3769	4.2881	2.2651	28.8134	6.5471	2.4762	3.4447	7.0669	7.0194	3.8872	2.1138	4.7941	4.0489	4.9479	6.5459	2.258	2.7137	5.2842	3.3133	1.2823	3.4039	1.2227
UBQLN2	5.8193	15.7148	9.494	66.0478	45.5861	16.7369	12.3155	30.1022	9.0584	28.5206	13.4745	16.6296	27.5645	13.2924	15.572	28.141	17.2421	13.254	22.3435	11.5529	23.2384	14.3361	15.5106	8.7987	10.4187	17.2236	11.8441	18.7164	50.6363	13.9158	31.6604	11.2085	17.3755	14.1684	10.1648	34.8747	36.9825	32.5808	19.4613	14.0948	12.4596	9.7399	39.632	17.2484	16.7556	16.8638	12.8885	13.9857	10.2837
AL022722.1	0	0	0.1305	0.5381	0.1184	0.0863	0.0563	0.0422	0	0.0611	0.0522	0	0.0787	0.1609	0.0541	0.5595	0.0344	0	0.1127	0.1835	0.049	0	0	0.036	0	0	0	0	0.0936	0.1384	0.3994	0.8398	0.1685	0.1181	0	0	0	0.182	0.2844	0.0392	0.2112	0	0	0.2053	0.2655	0.0673	0	0.058	0.2293
MIR3657	0	0.8395	0.4328	0.2433	0	0.4293	0	0.6292	0	0	0	0	0	0.8005	0	1.1927	0.685	0.1413	0	0	0.3654	0	0	0	0.3017	0.17	0	0.765	0.1552	0.6886	0.3973	0	0	0.1468	0	0	0	0.5432	0.3537	0.974	0.2627	0.3404	0	0.5105	2.2639	0	0	0.4325	0
SIAH1P1	0.159	0	0.0549	0.1234	0	0	0	0	0	0	0.0494	0	0.0248	0	0	0.504	0.0217	0	0.1848	0.0579	0	0.0204	0	0.0227	0.3442	0.0215	0.2389	0	0.0197	0	0	1.6946	0	0	0	0.0319	0	0	0	0	0	0	0	0	0.0239	0	0.0718	0	0
RN7SKP288	0	0	0	0	0	0	0	0.0916	0	0	0	0	0	0	0	0.6943	0	0	0.0489	0	0	0	0	0	0	0	0	0	0	0	0	0.7295	0	0	0	0.2199	0	0	0	0.085	0	0	0	0	0	0	0	0	0
RPL23AP91	0	0.054	0.167	0	0.0757	0	0	0.0539	0	0.0782	0.0334	0	0	0	0.1385	0	0	0.0363	0	0	0.0313	0.0827	0.0672	0.0921	0	0.1748	0.0969	0.1475	0	0	0	8.594	0	0.0378	0.1797	0	0	0	0	0	0.2026	0	0	0.0656	0.0485	0	0	0.0741	0
MIR548AD	0	0	0	0	0	0	0	0	0	0	0	0	0	0	0	0	0	0	0	0	0	0	0	0	0	0	0	0	0	0	0	0	0	0	0	0	0	0	0	0	0	0	0	0	0	0	0	0	0
BICD1	0.9978	1.2671	0.7281	1.2302	1.5871	1.1866	3.3293	2.4104	2.362	2.0536	1.3926	1.2207	1.3939	1.2834	4.076	3.4161	1.3235	1.5658	2.0368	2.7559	2.6959	0.8972	1.6635	1.0162	1.5279	0.5856	1.46	2.2398	1.1826	1.0068	1.1849	2.4538	0.6233	1.132	0.9423	0.4831	2.2284	1.4009	2.2011	1.6666	1.9464	2.4682	1.1577	1.5573	2.501	1.4148	0.8292	1.6977	0.8192
RPS15P5	6.5388	0.8526	2.1101	4.4156	1.1161	0.4651	0.9477	0.2272	3.6679	0.5763	2.6036	0.8221	0.4242	0.6504	1.0209	2.0459	1.0668	1.0713	0.3644	1.7926	1.3197	0.2612	1.6977	2.9106	0.572	0.9666	0.3063	1.0878	0.042	0.4476	0.3228	2.4892	0.5901	1.0338	0.4415	0.8866	1.5766	0.3432	0.0958	0.5276	0.3557	0.9219	0.8011	1.1061	0.6642	0.4531	1.0738	0.781	1.1583
MPP2	0.294	5.2253	0.5632	0.8568	0.9238	1.7211	0.7366	4.2022	1.3744	0.6806	0.0447	1.3494	2.2218	1.0927	0.5049	0.7076	0.3769	3.2765	0.0729	1.7296	0.6201	1.0764	1.0046	0.024	0.8112	1.3529	0.7646	1.3396	1.0633	1.3942	0.555	3.5495	0.2085	0.9356	0.361	0.0626	1.1793	1.476	2.5447	0.4976	0.4926	0.2182	1.0626	0.4689	0.2708	1.428	0.5709	2.726	5.4343
MIR5692A1	0	0	0	0	0	0	0	0	0	0	0	0	0	0	0	0	0.5808	0	0	0	0	0	0	0	0	0	0	0.6486	0	0	0	0	0	0	0	0	0	0.307	0	0.1652	0	0	0	0	0	0	0	0	0
ZNF716	0.0847	0.0142	0.687	0.011	0.0066	0.0048	0.0063	0.0283	0.0031	0	0	0.0263	0.6479	0.018	0.1758	0.2148	0	0.0095	0.0328	0.0051	0.0713	0.0036	0.0029	0.0161	0.3668	0.0038	0	0.0172	0	0.0031	0.0179	1.091	0.0038	0.0066	0.1625	3.1861	0	0.0082	0.0916	0.011	0.0059	0.0038	0.0151	0.1149	0.0212	0.0226	0.0255	0.0097	0.0193
LINC02474	0.0806	0.036	0.0371	0.0208	0	0.0184	0.0719	0.0359	0	0.0781	0	0.2	0.1677	0.1828	0.0692	0.8513	0.088	0.0605	0.2497	0	0.0626	0	0.0671	0	0.1163	0.0437	0.1614	0	0.0133	0	0	0.1431	0	0.0503	0.0199	0	0.086	0.0465	0.0151	0.3587	0	0	0.0461	0.0437	0.1293	0.2293	0.0647	0.0864	0
AC115286.1	0	0	0	0	0	0	0	0	0	0	0	0	0	0	0	0.5359	0.0462	0	0	0	0	0	0	0	0	0	0	0	0	0	0	0	0	0	0	0	0	0	0	0	0	0	0	0	0.0509	0	0	0	0
MIR300	0	0	0	0.686	0	0	0	0	0	0	0	0	0	0	0	0.5604	0	0	0	0	0	0	0	0	0	0	0	0	0.2188	0	0	0	0	0	0	0	0	0	0	0	0	0	0	0	0	0	0	0	0
CNDP1	0.1431	0.0342	0.0318	0.0238	0.0048	0.0315	0.0411	0.0684	0.2899	0.0149	0.0508	0.0343	0.0287	0.1392	0.0307	0.4537	0.0558	0.0184	0.0128	0.026	0.1033	0.0262	0	0.3825	0.0148	0.0582	0.0061	0.0904	0.0683	0.0314	0.0389	0.4495	0.0191	0.0335	0.0456	0.0575	0.0033	0.0826	0.0749	0.0048	0.03	0.1138	0.0066	0.0832	0.0861	0.0109	0.0708	0.0094	0.0093
RF00019	0	0	0.2345	0	0.3189	0.2325	0	0	0	0.3293	0	0	0.2121	0	0	0.4307	0	0	0	0	0	0	0	0	0	0	0.8167	0.4144	0	0	0.8608	0	0	0.1591	0.5046	0	0	0	0	0	0.2845	0	0	0.5531	0	0	2.0454	0	0
KRT8P1	0	0.0814	0	0	0	0	0	0	0	0	0	0.0226	0	0	0	0.3469	0	0.0137	0	0	0	0	0.0127	0	0	0	0	0	0.015	0	0	0.243	0	0	0.0226	0.0244	0	0	0	0	0	0	0	0	0	0.0324	0.0183	0.028	0
AC090753.1	0	0	0.153	0	0	0.607	0	0.1483	0	0.5373	0	0	0.2076	0.1886	0	0	0	0	0	0	0	0	0	0.0633	0	0	0	0	0	0.0487	0	4.7254	0	0.0519	0.1646	0	0	0.128	0	0.1377	0.7428	0	0	0	0.0667	0	0	0.2548	0
TMEM14B	17.4626	5.3447	14.3882	9.2596	9.2555	4.7673	7.1289	7.1247	15.6996	2.1274	10.7989	7.4095	13.4066	5.4659	4.6843	5.7095	4.4027	9.8381	7.2549	3.9321	5.2333	12.5397	8.8789	10.1626	10.9233	6.3183	10.689	6.4738	5.842	5.967	7.8006	11.3085	10.3691	6.3858	19.4216	9.4966	15.135	10.9501	7.79	6.1888	10.314	6.8858	4.7699	8.7394	7.4035	7.3587	4.34	8.7481	9.3669
AC097173.1	0	0	0	0	0	0	0	0	0	0.0434	0	0	0	0.0381	0.0769	0.284	0	0	0	0	0	0	0	0	0.0431	0	0	0	0	0	0	0.8355	0	0.021	0	0	0	0	0	0	0	0	0	0	0.0809	0.0956	0	0	0
PABPN1	25.0246	61.6439	43.8682	29.7928	37.3277	26.2352	19.0978	47.362	17.5209	24.3534	31.5003	25.9152	31.2936	41.3364	63.2387	30.7711	12.9288	30.9332	41.1197	16.0597	23.2354	16.4411	18.1414	86.7663	46.5419	32.8941	31.0628	33.306	24.9248	20.2837	34.6719	44.5149	21.0823	68.6922	22.7277	33.1798	16.4931	23.1505	32.6507	20.2802	48.6817	33.8716	10.4344	40.9222	32.6767	16.8282	31.1918	33.9687	27.9799
AC007920.1	0	0	0.0095	0	0	0	0	0.0092	0	0	0	0.0102	0	0.0117	0.0118	0.3827	0	0	0	0	0.0053	0	0	0	0	0	0	0	0	0.006	0	0.8408	0	0	0	0	0	0.0079	0.0077	0.0043	0.0115	0	0	0	0.0083	0.0586	0.0661	0	0
OR8K1	0	0	0	0	0	0.0262	0	0.0511	0	0	0	0	0.0239	0.065	0.0656	0.1454	0.0209	0	0.0137	0	0	0.0196	0	0.3929	0	0	0.0919	0	0	0	0.0484	3.4622	0	0.0358	0	0	0	0	0	0	0	0	0.0328	0	0	0	0.069	0	0
AC114495.2	0.4197	2.2477	1.3906	1.1727	1.655	2.0114	0.2623	1.7969	0	0.8139	0.3478	1.6878	0.3145	1.0716	1.5859	0.4258	0.1376	0.416	0.4503	0.7944	0.9132	0.3012	0.1049	0.5275	0.9693	0.8645	2.8258	0.9729	0.1662	0.59	0.7446	3.5792	0.4487	0.6682	0.1871	0.3371	0	1.0664	1.0415	0.6258	1.5471	0.6835	0.9359	1.2301	0.8082	1.0751	2.4769	0.5404	0.0763
AC099811.4	0	0.198	0.1532	0	0.2083	0.2532	0.033	0.2474	0	0.5019	0	0.2203	0.0462	0.1259	0.254	0.4689	0.0404	0	0	0	0.1149	0	0	0.0423	0.0356	0.0401	0.0889	0.1353	0.6956	0.0975	0.4686	2.7592	0.2372	0.0693	0.0549	0	0	0.1708	0.2086	0.2527	0.1859	0.0803	0	0	0	0.4736	0.0445	0.068	0
AC018767.3	0	0	0.1579	0.1184	0	0	0.034	0	0	0	0.1264	0	0	0.1298	0	1.5473	0	0	0	0	0.1778	0.0391	0	0	0.0734	0	0	0	0	0	0	0	0	0	0	0	0	0	0	0.0237	0	0	0.0981	0	0	0	0	0	0
VPS51	13.9355	10.2494	14.3997	23.9006	11.8683	11.4863	15.383	6.7962	15.5362	8.4214	12.2422	6.7146	14.1538	9.8754	12.948	13.2551	15.6294	9.667	11.2218	17.0583	8.365	9.0125	5.3594	9.417	17.465	14.3893	16.9611	9.8537	12.877	9.5468	16.1812	25.5914	10.6251	12.3954	18.1206	14.1878	20.7266	10.8304	13.3897	15.3318	20.4498	13.0998	9.4424	18.8633	14.2583	7.7773	13.0059	14.4172	16.0709
MIR3145	0	0	0	0.6944	0.42	0	0	0.2993	0	0	0	0	0	0.3807	1.1525	1.1346	1.4661	0.2016	0	0	0.1738	0	0	0	0.4305	0	0	0.8187	0	0	0	1.1921	0	0.2095	0	1.0779	0	0	0.7569	0.2779	0	0.4857	1.5347	0	0.8075	1.4324	0	0	0
SLC39A1	64.697	36.6168	53.311	40.4118	42.4096	32.0081	68.5862	35.9174	38.0058	30.8321	93.7568	80.5421	57.0044	54.3121	53.4075	66.5623	64.1143	50.4829	60.1331	43.6821	76.5159	70.2641	56.45	48.6547	69.3949	54.3118	59.8142	42.621	50.3889	48.9218	36.6612	56.6975	59.4725	35.3386	78.6635	34.5152	35.4499	47.2242	60.65	70.3977	74.0074	46.3911	33.2213	66.1126	39.6506	33.9396	22.3314	89.6677	67.2103
AP003721.4	0.0453	0.1516	0.1563	0.0351	0.085	0.217	0.2224	0.0303	0.3557	0.3952	0.1501	0.1349	0.1414	0.2313	0.1167	0.3446	0.1484	0.2857	0.1943	0.3626	0.1936	0.0929	0.1132	0	0.2615	0.0245	0.4356	0.3868	0.5605	0.0995	0	0.1207	0.1937	0.3605	0.1346	0.0364	0.3479	0.1831	0.3831	0.1266	0.2656	0.1967	0.0583	0.2581	0.218	0.2417	0.1091	0	0
OR10G1P	0.0396	0	0.0273	0	0	0	0	0	0	0	0	0	0	0	0	0.1505	0	0	0	0	0	0	0	0	0	0	0.0952	0	0	0	0	1.7927	0	0	0	0	0	0	0.0223	0	0	0	0	0	0	0	0	0	0
BACH1-IT1	0.4915	1.316	0.9561	0.9016	1.5941	3.3343	0.5386	4.3937	0.195	2.3827	0.5924	4.6583	0.4185	0.5704	2.0336	2.323	0.9762	0.6845	0.3675	0.8782	0.6597	0.7329	1.8611	0.4084	1.1824	1.3563	1.1281	0.9267	1.6147	1.7272	0.6228	3.6912	1.4092	1.1089	0.531	0	0.801	1.8835	0.9324	1.1104	1.0107	0.7276	1.1113	1.2732	0.8335	1.4783	1.1301	2.0752	0.6095
RPL29P24	1.1338	0.5963	0.7826	0.5028	0.5322	0.5544	0.3615	0.5417	0.1413	0.0785	0.2684	0.1809	0.3034	0.3446	0.4868	0.4107	0.2654	0.2919	0.1158	1.0611	0.4719	0.3736	0.742	0.0925	0.4286	0.0439	0	0.3952	0.0802	0.6403	0.9235	0	0.1299	0.6446	0.0601	0.4553	0.0518	0.5144	0.3197	0.5786	0.7462	0.5275	0.5556	0.1978	0.8771	1.3828	0.4389	0.3724	0.0736
LYRM4-AS1	1.7246	0.6927	2.2958	1.7973	2.3361	1.9903	0.8799	0.9064	3.7299	2.3647	0.7145	2.7886	3.9845	1.1322	0.7616	1.9369	3.418	1.9537	2.0086	3.0309	1.3113	2.2352	1.96	2.1815	1.8254	2.8444	2.251	0.8266	3.0733	2.1211	2.4039	0.7878	2.3969	3.4609	1.7933	1.3059	1.1199	3.9976	0.4585	0.75	0.4747	1.5513	3.5392	2.0258	0.5781	1.6302	1.5874	1.4615	2.7781
LINC01790	0	0	0.0355	0	0	0	0	0	0	0	0	0	0	0.0109	0.011	0.2447	0.0141	0	0.0046	0	0	0	0	0	0	0	0	0	0	0	0	1.3025	0.0069	0.0181	0	0	0	0	0	0	0.0216	0	0	0	0	0	0.0155	0.0177	0.0468
OR2W3	1.3587	0.078	1.3666	0.7231	0.0729	0.0266	1.473	0.779	0.0847	0	2.1713	0.2891	0.097	0.2643	1.1334	2.1166	1.8235	0.035	0.2915	1.8085	0.4525	0.0398	0	0.0222	0.056	0.3367	0.0467	0	0	0	0	9.9308	2.2411	0.2727	4.1521	0	1.2178	0.0897	0.8976	0.0362	0.065	5.7737	0.0333	0.4741	3.5504	0.0414	0.2805	0.0179	0
CSNK1D	17.2843	18.8047	20.6379	14.4342	9.2567	16.2409	9.408	14.9784	10.8571	13.0955	12.4266	14.5014	13.3799	9.2663	9.5728	18.524	15.6074	22.0444	12.0848	12.9427	7.5218	9.4035	9.0008	10.9458	15.2865	7.5251	8.6573	7.478	11.7335	7.7865	17.6301	10.4371	10.8723	15.4728	8.2925	11.3933	9.182	9.6115	16.0891	11.3293	15.8563	9.4128	9.6677	13.6079	12.6183	6.5951	8.412	16.8537	19.6723
FANCD2OS	0.0194	0.0518	0.1871	0.0601	0.1272	0.159	0.0691	0.0647	0.076	0.0751	0.0401	0.0432	0.0484	0.1647	0.133	0.4664	0.1903	0.0611	0.0623	0.0141	0.0526	0	0.0161	0	0.0373	0.0315	0.256	0.1063	0	0.034	0.0245	1.1865	0.0207	0.0816	0.0863	0.0311	0.0124	0.0559	0.0873	0.0241	0.0487	0.1261	0	0.0315	0.0349	0.2066	0.1049	0.0623	0.0176
AC025822.1	0	0.0388	0	0.045	0	0	0	0	0	0	0	0	0	0	0	0.3674	0	0.0261	0	0	0	0	0	0	0	0	4.668	0	0.0861	0	0	1.6988	0	0.0271	0	0	0	0	0	0	0	0.0315	0	0	0	0	0	0	0
YWHAZP6	0.0994	0.8318	0.549	0.3472	0.7467	0.4084	0.3772	0.2328	0.6289	0.8193	0.1442	0.2961	0.2483	0.2961	0.9818	0.3782	0.0815	0.2688	0.2844	0.8684	0.5214	0.1529	0.4762	0.142	0.2631	0.2964	0.3586	1.0916	0.935	0.1092	0.4409	1.9869	0.186	0.5353	1.7353	0.1198	0.4773	0.1148	0.5046	0.1853	0.1666	0.3778	0.2345	0.3642	0.5085	0.1061	0.5089	0.3886	0.0904
HOXA6	0.1998	0.688	1.0838	0.8641	0.6968	1.4463	1.3637	1.6996	0.0249	0.4152	0.5914	1.8283	0.5883	0.6803	0.5148	4.2354	0.9979	1.4663	0.3062	2.951	1.3088	0.0732	0.2854	0.897	0.8516	1.1141	3.7753	1.1667	0.4664	0.8527	2.1343	0.4564	0.5494	3.5157	1.3783	0.1376	1.2063	1.0385	2.0608	0.2306	0.7892	5.0673	1.5792	1.348	1.3055	1.4015	0.3094	1.339	0.2856
PMF1	22.637	8.4582	11.3343	13.7721	9.4573	6.6174	8.4158	7.8875	9.9335	7.0428	22.8953	13.5613	7.5448	6.5661	8.8004	16.6316	11.3781	13.1506	10.8481	8.0325	8.7267	12.0433	8.8221	16.1413	7.2769	11.4097	12.9157	7.9386	11.0615	3.875	5.5339	16.3315	8.6844	9.4612	11.5587	10.9199	13.56	6.7332	10.6646	5.0556	7.7072	8.0126	6.979	11.4365	7.5679	9.9121	5.9696	15.6373	19.2476
TRPC7	0.1728	0.0077	0.1034	0	0	0.0158	0.2314	0.0154	0.1005	0.0112	0.0143	0.0257	0	0.147	0.0099	0.4966	0.0189	0.0208	0.3295	0.0419	0.0492	0	0.0096	0.0592	0.0443	0.0062	0.0831	0.1335	0.0057	0.0051	0	0.7366	0	0.0216	0.1283	0.0093	0.0074	0	0.013	0.0107	0.0096	0.0063	0.0049	0	0.0693	0.0123	0.5132	0	0.0209
AC011473.2	0	0	0	0	0	0	0	0	0	0	0	0	0	0	0	0	0	0	0	0	0	0	0	0	0	0	0	0	0	0	0	0	0	0	0	0	0	0	0	0	0	0	0	0	0	0	0	0	0
LINC01861	0	0	0	0	0	0	0	0	0	0	0	0	0	0	0	0.693	0.3731	0	0	0.0995	0	0.035	0	0	0	0	0	0	0	0	0	0	0	0	0	0	0	0	0	0.0212	0	0	0	0	0	0	0.0823	0	0
RNU6-703P	0	4.3604	0.7099	2.6608	2.575	10.3274	0.3061	1.376	0	1.9944	0.2841	3.8296	0.8563	2.0424	4.4161	0.4347	0.1873	0.6179	1.4711	0	0.5328	0.5272	1.1424	0.7834	4.2887	0.3717	0.4122	1.8822	0	1.6566	0	13.7041	0.5498	2.7291	0.2547	0.2754	2.4144	1.9797	1.3535	0.426	7.1802	1.6749	0	4.1867	0.2063	3.659	6.1935	1.2612	0
LYNX1	0.7715	0.5977	0.9099	11.277	0.6159	2.7655	3.7586	3.8155	1.41	0.212	0.8004	6.5411	0.3148	3.7635	0.7303	11.5541	4.5853	3.2132	0.2715	2.5913	0.8119	0.6944	0.9842	1.395	1.2976	2.6275	3.0161	9.9639	3.3378	1.1901	4.9572	0.6637	4.9715	12.2936	2.3417	0.1317	3.9978	0.8769	2.7784	3.4437	1.4707	4.28	0.6616	11.8887	3.1543	2.2885	1.1303	0.1145	1.0495
AC129510.2	0	0.2135	0.2202	0.0825	0	0.0728	0	0.0711	0	0.1031	0	0.2375	0.0664	0	0	0.2697	0.0581	0.0479	0.038	0	0.0826	0.0545	0	0	0.1535	0.1153	0	0	0.1053	0.0934	0	0	0	0	0	0	0.0681	0.2456	0.1199	0.3303	0.3563	0	0.0912	0	0.128	0	0.1921	0.1467	0
CU634019.2	0	0	0	0	0	0	0	0	0.027	0	0	0.1843	0.0773	0	0	0	0	0.0557	0	0	0	0	0	0	0	0	0	0	0.0612	0	0	0	0	0	0	0	0	0	0	0	0	0	0	0	0.0372	0	0	0	0
TMEM191C	0.384	0.2685	0.1473	0.0132	0.0721	0.0701	0.0571	0.0342	0.0968	0.0248	0.046	0.0763	0.048	0.2106	0.0806	0.4004	0.1725	0.0769	0.2014	0.0932	0.0365	0.0787	0.0142	0.1462	0.1026	0.0185	0.041	0.1822	0.0169	0.0262	0.1081	0.1819	0.0137	0.028	0.0951	0.1713	0.0273	0.0345	0.0626	0.0345	0.2502	0.1297	0.0183	0.257	0.2927	0.0729	0.2929	0.0549	0.1164
MIR96	0	0	0	0	0	0	0	0	0	0	0	0	0	0	0	1.7891	0	0	0	0	0	0	0	0	0	0	0	0	0	0	0	0	0	0	0	0	0	0	0	0	0	0	0	0	0	0	0	0	0
AC138150.1	0.2108	0.7762	0.1455	0.0818	0.2474	0.1804	0.1647	0.141	0.138	0.5621	0.0655	0.1962	0.0329	0.3588	0.4526	0.5347	0.5758	0.1187	0.0754	0.1535	0.1433	0.1081	0.0878	0.0301	0.0761	0.6	0.4436	0.1608	0.0261	0.3936	0.2672	0.2809	0.3381	0.074	0.0391	0	0.0675	0.487	0.2378	0.6058	0.1325	0.3147	0.113	0.3862	0.222	0.0563	0.2222	0.2424	0
AL031386.1	0	0	0	0	0	0	0	0	0	0	0	0	0	0	0	0	0	0	0	0	0	0	0	0	0	0	0	0	0	0	0	0	0	0	0	0	0	0	0	0	0	0	0	0	0	0	0	0	0
CHODL-AS1	0	0	0.0227	0	0	0.0899	0	0.0439	0	0	0	0	0	0	0	0.708	0	0	0	0	0.0128	0	0.041	0	0	0	0	0	0	0.0144	0	2.0129	0	0	0	0	0	0	0	0	0	0	0.0282	0	0	0.1402	0	0	0
GABRR3	0.0322	0	0.0977	0	0	0	0.0861	0.0043	0.0056	0.0062	0.032	0.0144	0.004	0.0219	0.0829	0.6117	0.007	0.029	0.0207	0	0.1449	0.0297	0.067	0.0037	0.0464	0.0174	0	0.0078	0.0414	0.0028	0	0.5314	0.0034	0.003	0.0096	0.0052	0	0.0037	0.0109	0.2837	0.1724	0.0105	0.0166	0.0733	0.0077	0	0	0.003	0.0117
FCF1P2	3.2092	4.549	5.6897	3.6138	8.2112	8.0124	6.3485	7.0712	6.1496	20.6201	6.3352	10.3554	5.5402	5.6228	12.1575	5.9841	5.3271	4.366	3.5101	5.6798	10.732	9.1599	8.5439	3.7383	8.5069	6.4121	5.5223	5.7958	9.2511	8.9829	10.2857	6.2041	4.0364	4.2723	5.6552	27.1886	6.526	8.6113	11.4268	7.1148	5.1658	11.5789	7.663	8.35	4.8084	8.7301	7.4265	9.9825	7.0952
FMO6P	0	0	0	0.0562	0.1087	0.0595	0	0.0194	0	0.1263	0.012	0	0.217	0.0616	0.0746	0.4956	0	0	0.0052	0	0.045	0.0148	0	0	0.0139	0	0.1044	0	0.0072	0	0	0.9259	0.0077	0.0136	0	0.0349	0.0093	0.0334	0	0.045	0	0	0.031	0	0.0348	0	0	0	0
FYTTD1P1	0	0.0267	0.0275	0	0	0	0	0	0	0	0	0	0	0	0	0.5556	0	0.0179	0	0	0.0155	0	0.0332	0	0	0	0	0.0243	0	0	0	0	0	0	0	0	0	0	0	0	0	0.0216	0.0512	0	0	0	0.024	0	0
PLD4	0.1121	0.4037	0.3868	0.2609	2.6404	0.6869	0.1263	0.1357	0.5542	0.2018	0.0199	1.6055	1.103	0.4905	0.2337	0.406	1.6178	0.089	2.0304	0.0272	0.1037	0.0711	0.1178	0.3232	0.2157	0.7232	0.0642	0.3418	0.14	0.3493	0.2975	0.3271	0.8444	0.2124	0.111	0.0471	0.4988	1.2357	0.5628	0.2105	0.3353	0.1738	0.5355	0.7777	0.1188	0.524	0.3117	0.1497	0.2087
SMDT1	60.1457	23.6625	34.6834	3.8652	17.8467	7.8056	24.1915	12.7443	25.0484	24.8412	18.7202	11.2364	13.2071	13.5628	7.2248	5.3477	18.6131	19.4312	24.2726	11.3389	7.1879	12.4815	13.2846	10.5084	21.8708	4.7901	6.2931	8.8423	11.5084	8.4526	9.1305	25.0179	11.476	12.0371	22.6987	6.4508	10.1621	5.5436	19.6013	9.697	12.9956	14.7478	4.4439	11.7322	20.6958	10.1328	8.7927	13.5459	21.006
LNCPRESS2	0	0	0	0	0	0	0	0	0	0	0	0	0	0	0	0.6796	0	0	0	0	0	0	0	0	0	0	0	0	0	0.0262	0	0	0	0	0	0	0	0	0	0	0	0	0	0.0485	0	0	0	0	0
HLA-B	290.5819	122.8706	306.8748	100.9137	1041.2946	52.3381	301.7632	185.3694	270.5513	430.3777	439.2378	179.8598	410.1935	304.8905	192.314	66.9489	260.2526	231.3761	420.097	291.6186	304.509	674.1921	133.8879	262.9692	265.4467	273.0843	185.3268	137.807	132.7899	97.935	20.1404	143.5511	845.9453	99.8997	137.9403	181.1684	47.8051	286.5691	750.9415	276.5332	378.4178	260.3958	242.3912	362.8652	119.0197	99.2952	126.5342	433.901	236.8468
AC011473.4	0	0	0	0	0	0	0	0	0.0166	0	0	0	0	0	0	0.2166	0	0	0	0	0	0.0097	0	0	0	0	0.0228	0	0	0	0	0.2023	0	0	0.0141	0	0	0	0	0	0	0	0	0	0	0	0	0	0
GOLGA6L16P	0	0	1.1306	0	0	0	0	0.0567	0	0	0	0	0	0	0.0243	0	0	0.0254	0	0	0.0439	0	0.0118	0	0	0	0	0	0	0	0	0	0.0151	0.0132	0	0	0	0	0.0478	0	0	0	0.5571	0.115	0	0	0	0	0.0257
KCNJ6-AS1	0	0	0.1419	0	0.0965	0	0	0	0	0	0	0	0	0	0	0	0	0	0	0	0.0399	0.0527	0	0	0	0	0	0.0627	0	0.0903	1.4323	1.3691	0	0.0962	0	0	0	0	0	0	0	0	0.0441	0	0	0	0	0	0
MYH4	0.5122	0.0163	0.021	0.0047	0.3721	0.0209	0.0054	0.0163	0.0027	0.1123	0.0025	0.0045	0.0152	0.0156	0.0157	0.7887	0.0133	0.0632	0.0392	0	0.0047	0	0	0.2543	0.0411	0.0231	0.0147	0.0074	0	0	0	0.13	0.0456	0.0029	0.0091	0	0.0312	0.0035	0.0206	0.0019	0.0102	0.0033	0.0026	0	0.0294	0	0.0734	0	0.0555
CBX5P1	0.0654	0.2626	0.1805	0	0.3683	0.2686	0.0876	0.0875	0	0.1268	0.0542	0.0487	0.0408	0.1113	0.1123	0.7463	0.0357	0.0884	0.1403	0.2856	0.1016	0.067	0.1362	0.0374	0.0315	0	0.0786	0.2393	0.0324	0.1149	0.1657	1.2198	0	0	0.7771	0.3676	0	0.1133	0.1844	0.1219	0.0548	0.213	0.1402	0	0.0393	0.2094	0	0.0301	0
ACOT7	33.7851	9.5807	3.991	12.2125	9.1946	6.3699	12.5606	19.3205	14.6277	8.7364	16.9793	11.0953	10.3038	7.381	7.2948	11.1442	23.467	14.5205	6.4666	17.846	15.0541	9.6253	9.3885	12.2872	6.9331	8.9296	10.2235	13.0335	20.1763	5.1772	27.7175	4.2194	12.1207	14.4243	14.5291	13.6883	19.0434	6.3744	11.2475	4.7886	7.6977	5.1231	3.3796	6.8435	6.5298	5.5632	3.6692	10.2711	11.0981
CELA2B	0.0504	0.1348	0.139	0.2149	0.1655	0.1207	0.236	0.1347	0	0.1709	0.0209	0.1687	0.0472	0	0.1081	0.5108	0.0963	0.1248	0.018	0.055	0.0489	0.0516	0.0629	0.1294	0.0727	0.0546	0.0303	0.1843	0.0249	0.1217	0.3829	0.5368	0.0269	0.2122	0.0748	0	0.0161	0.0291	0.1704	0.2894	0.1266	0.082	0.0648	0.1435	0.2424	0.0537	0.0303	0.1158	0
ATP2A3	0.4311	2.2479	1.9874	0.9582	5.1413	7.684	3.761	2.3638	0.9822	13.1059	1.6626	3.7848	0.6746	1.0689	1.5812	1.0123	11.5111	2.1916	2.3141	4.1027	1.9126	2.6406	1.0418	1.8029	3.8868	5.054	1.0813	5.1844	3.7489	6.9804	0.9104	22.8046	0.6401	1.251	6.1627	0.842	1.816	1.0018	5.8288	2.05	1.2751	3.2009	1.4309	2.383	1.6203	1.2269	0.5833	3.0248	4.8783
TLE4	2.8543	5.5669	6.5229	5.8979	4.7998	4.402	3.3106	5.2003	5.0966	9.3576	3.5998	3.1866	3.9424	2.8409	4.9482	2.8466	4.2071	4.5223	2.3858	3.0759	3.708	3.1741	2.1145	1.2235	5.4326	4.1823	3.0328	4.8461	3.0299	4.6726	5.5133	1.3731	4.9893	5.9482	4.1702	1.4611	2.1945	8.1244	6.2089	2.6502	3.4534	5.1297	9.0807	4.0419	2.1569	2.1472	2.4338	3.3915	4.8081
PYY2	0	0.1598	0.4001	0	0.192	0.0233	0.0761	0.0228	0.0595	0.0992	0.0141	0.0762	0	0.1161	0.0878	0.3891	0.3166	0.0154	0.0975	0	0	0.1748	0.0852	0.1169	0.4265	0	0	0.1456	0	0.03	0.0864	0.0909	0.0364	0.1117	0.1013	0	0.0218	0.0197	0.3653	0.0635	0.1428	0.074	0.4825	0.4996	0.1436	0	0.0821	0.0157	0.372
AL935212.1	0	0	0	0	0	0	0	0	0	0	0	0	0	0	0	0	0	0	0	0	0	0	0	0	0	0	0	0.0224	0	0	0	0	0	0	0	0	0	0	0	0	0	0	0.0158	0	0	0	0	0	0
RPL21P121	1.1045	1.109	0.7079	3.7349	0.2222	0.5941	0.1057	0.1583	0	0.3059	0.0654	0.5287	0.0985	0	0.542	0.1	0.3016	0.1066	0.1693	0	0.3372	0.0404	0.0329	0.0901	0.038	0.2138	1.7072	0.4812	0.5858	0.2772	19.6937	2.5227	0.0843	0.1108	0	0.3168	0.1515	0.1367	0.089	0.1961	0.3965	0.1713	0.1015	0.1285	0.6646	0.7578	0.095	0.2177	0.4304
AC069499.1	0.3604	1.1096	1.2437	0.839	0.6766	0.6908	0.6757	0.4821	0	0.8385	0.1194	0.8587	0.225	1.104	0.6808	1.1881	0.8267	0.2598	0.1031	1.1017	0.224	0.2586	0.3002	0.0412	0.0693	0.1953	0.3466	2.8136	2.426	0.7281	1.2786	1.1523	0.8091	0.8774	0.5889	0.0579	0.4614	0.8323	0.8942	0.694	0.8453	1.604	1.4216	0.176	0.477	0.923	0	0.464	0.2622
USP17L24	0	0	0	0	0	0	0	0	0	0	0	0	0	0	0	0	0	0	0	0	0	0	0	0	0	0	0	0	0	0	0	0	0	0	0	0	0	0	0	0	0	0	0	0	0	0	0	0	0
FOXN3-AS1	5.7225	3.8989	4.6552	1.5332	1.7268	1.7722	4.0448	0.9569	5.4243	1.0237	2.4838	3.8301	1.6378	2.6959	1.3455	4.3623	2.6418	3.0233	2.6917	2.6035	3.1098	2.1475	2.3834	5.6623	2.8842	2.8802	5.1596	1.7453	1.1971	0.8678	2.1149	2.3599	2.0029	1.8023	16.7232	0.8207	2.2024	3.324	4.9945	1.2803	1.8262	3.7718	0.5112	4.2427	2.3159	0.727	2.5433	1.0181	2.6328
CLYBL-AS2	0	0.0353	0.0364	0	0	0	0	0.0706	0.4145	0	0	0	0.033	0	0.0453	1.2047	0	0.0238	0	0	0.041	0.0812	0.066	0.1206	0.127	0	0	0	0	0.0464	0	0	0	0.0247	0	0	0	0.0305	0.0298	0.0164	0	0.0573	0	0.043	0	0	0	0.0243	0
DRICH1	0.0282	0.0377	0.6223	0.0219	0.1852	0.0193	0.1509	0.0188	0.1352	0.2732	0.0117	0.7553	0.0528	0.2398	0.2661	0.6788	0.4001	0.0635	0.1108	0.041	0.0438	0.0578	0.0469	0.1931	0.3389	0.0305	0.2371	0.1891	0.0139	0.1733	0	2.0272	0.0602	0.0924	0.2511	0.0226	0.018	0.2278	0.0318	0.2188	0.1652	0.0612	0.3987	0.0688	0.6103	0.2105	0.1697	0.0907	0.0512
LINC00330	0	0	0.2239	0	0	0.0493	0.008	0.0964	0	0.0175	0.0075	0.0403	0	0.1533	0.0464	0.7768	0.059	0.0406	0.0709	0	0.042	0	0	0.0309	0.0087	0.0586	0.0433	0.033	0	0.1504	0.137	1.6805	0.0096	0.0253	0.0535	0.0145	0	0.0208	0.0508	0.0056	0.1208	0.0098	0.0155	0.0733	0.0325	0.0577	0.1193	0	0
BIRC6-AS2	0.0623	0.3335	0.5159	0.2417	0.5262	0.5117	0.139	0.2916	0	0.2415	0.1032	0.1855	0.1945	0.53	0.8022	1.3426	0.5443	0.0281	0.49	0.0907	0.121	0.0638	0.1816	5.2302	0.2997	4.2537	0.7488	0.114	0.0617	0.2462	0.6314	1.1618	0.0333	0.2333	0.0463	0.1501	0.2791	0.2877	0.3513	0.4256	0.4174	0.3381	0.6944	0.4563	2.0237	0.5982	0.3	0.1146	0
MTND4P23	0	0.036	0.1115	0.0418	0.0758	0	0.036	0.054	0	0	0	0.0401	0	0.0916	0.1156	0.4778	0	0	0.0096	0	0.0314	0.0552	0.0336	0.2153	0.0906	0	0.0971	0.0821	0	0.0591	0.0341	4.1598	0.0144	0.063	0	0.0432	0.0172	0.0155	0.0152	0.092	0.0225	0.0438	0.0231	0.0219	0.0648	0	0.0648	0.0619	0
APOBEC3D	0.591	1.1965	1.0745	0.7383	3.3831	0.75	1.7181	0.4917	1.1194	0.4053	0.3165	0.7192	0.5671	4.1585	0.656	0.7677	1.0707	0.591	0.8814	0.5246	0.3304	0.8866	0.4983	1.0952	0.7906	0.6875	0.3986	0.7298	0.371	0.2976	0.7306	1.4596	5.4939	0.7627	12.9227	0.2778	0.323	0.7158	1.5852	1.4373	0.8936	0.3677	0.3276	1.2087	0.4337	0.3538	0.3906	0.1657	1.6385
PPP1R14D	0.1681	0.1406	0.232	0	0.0789	0.1438	0.0375	0.1687	0	0.163	0.0871	0.2503	0.0262	0.143	0.1083	1.119	0.0459	0.0757	0.1352	0	0.0816	0	0	0.048	0	0.0911	0.1516	0.1282	0	0.0185	0.1065	2.4635	0	0.1771	0.0624	0.0337	0	0.0728	0.1896	0.0522	0.1056	0.1597	0.036	0.0342	0.4804	0.4036	0.1265	0.0966	0.0764
F13A1	5.0452	2.4766	19.8414	1.2991	16.7647	4.8676	1.3967	2.2603	7.0233	72.9988	0.337	20.7009	15.449	5.0191	1.1889	1.3687	20.8101	10.6536	23.7797	0.3075	3.9202	3.5843	46.9036	0.4111	26.2824	14.2708	0.7993	1.7367	3.5932	2.8689	0.9119	0.2293	3.7715	3.4501	0.8482	5.3711	3.6004	4.2095	8.8667	64.9907	11.1983	0.242	0.6373	10.3159	0.6401	4.2657	6.9049	6.9562	63.3679
SRD5A3	6.8639	9.5447	5.1273	9.1982	5.4621	5.807	7.5622	4.7079	31.446	6.4052	4.8417	9.1842	8.9608	8.2076	12.9213	11.5239	13.4546	4.5883	16.6227	5.4375	9.1641	10.9078	15.0133	7.2446	9.3439	18.908	4.5599	5.3817	4.1208	4.2071	19.4669	4.6224	7.6532	9.5487	9.5491	2.6863	10.0105	9.5372	5.7339	4.9062	7.5577	7.6859	9.5346	7.3312	7.1662	5.1552	6.8569	8.7933	2.4378
AC109597.1	0	0.0625	0.1933	0.0362	0.0438	0.0959	0	0.0624	0	0.0905	0	0	0.0874	0.2383	0.1603	0.8285	0.051	0	0.0167	0	0	0	0.0389	0	0.0449	0	0	0.0285	0.0231	0.0205	0.0591	2.3631	0	0	0.0347	0	0.0299	0.0809	0	0.145	0	0.076	0	0.152	0.1404	0	0.2529	0	0.1698
AC130464.1	0	0	0.0169	0	0	0.0502	0	0	0	0	0	0	0	0	0	0.9303	0	0	0	0	0	0	0.0102	0	0	0.0265	0.0588	0	0	0.043	0	0.5214	0	0	0	0	0	0	0	0	0	0	0	0	0.0294	0.1827	0.0147	0.0112	0
PACERR	0.3113	0.2084	0.0614	0.7592	0.0417	0.1522	0.139	0.0595	0	0	0.0184	0.4967	0.0555	0.1892	0.0764	1.1841	0.9229	0	0.2544	0	0.1728	0.114	0.0926	0.0254	0.0214	0.241	0.0535	0.0814	0.044	0.0391	0	0.1185	0.2377	0.2082	0	0	0	0.077	0.326	0.1105	0.1118	0.6034	0.0763	0	0.0268	0.1898	0.0803	0.0613	0.0809
AP002336.2	0.5445	0.2278	0.4228	0.4226	1.2779	0.4659	0.2431	0.4553	0.5345	1.8476	0.5076	1.2671	0.255	0.4634	1.1104	0.2589	0.0743	0.2147	0.1704	0.4459	0.7139	0.2791	0.567	0.4666	0.1637	0.4058	0.1636	0.9134	0.5727	0.5381	1.3799	11.4261	0.3274	0.7967	1.3144	0	0.305	0.5109	0.3455	0.2748	0.171	0.5542	0.2043	0.3879	1.1876	0.5811	0.5328	0.5633	0.7427
AC013652.2	0	0.0221	0	0	0	0	0	0	0	0	0	0	0	0	0.0283	0.4183	0.018	0.0149	0	0	0	0	0	0	0	0	0	0	0	0	0	1.1428	0	0	0	0	0	0	0	0	0	0	0	0	0	0	0	0.0152	0
AC069304.1	0	0	0	0.0404	0	0	0	0	0	0	0	0	0	0.0443	0	0.5286	0	0	0	0	0	0	0	0	0	0	0	0	0	0	0	0.4166	0	0	0	0	0	0	0	0	0	0	0	0	0	0	0	0	0
FLG	0.0403	0.1715	0.1033	0.0648	0.2729	2.1239	0.8351	0.2214	0.1067	0.8315	0.0012	0.0171	0.2642	0.3086	0.1977	0.4416	0.2043	0.3968	0.1667	0.2933	0.3276	0.0693	0.0432	0.0559	0.0609	0.0842	0.4982	0.0948	0.4103	0.469	0.2297	0.4678	0.0123	1.3759	0.1646	0.0162	1.7392	0.7727	0.2889	0.0456	0.217	0.1156	0.7256	0.1874	0.0468	0.774	0.0451	0.1376	0.0942
RPS11	1478.8839	346.9665	575.8705	300.2112	514.5431	219.506	346.7163	496.1969	1311.2362	338.9323	1394.4887	395.8908	433.5569	392.0442	285.9385	1005.3639	385.5576	288.2725	533.8804	1017.1042	372.5193	640.7863	549.1145	996.8855	656.9576	481.5266	498.4207	368.1129	225.6222	373.969	466.0546	831.7018	1181.7217	456.6615	407.3072	501.5234	514.7355	270.1831	438.2328	462.1726	471.9139	565.4424	428.7493	470.6253	628.0002	381.1199	515.2561	364.6984	1136.1984
AC011481.3	0.0853	0.0878	0.1856	0.0102	0.2524	0.0808	0.0849	0.2632	0.0343	0.1017	0.0245	0.083	0.2907	0.826	0.0901	0.5156	0.4621	0.0709	0.2017	0.0095	0.0382	0.2252	0.0574	0.0375	0.2461	0.0675	0.1025	0.024	0.0325	0.0202	0.482	0.5068	0.0315	0.0583	0.0487	0.0421	0.0042	0.106	0.0814	0.0428	0.4065	0.0498	0.2784	0.2402	0.2012	0.105	0.308	0.0452	0.3757
AC104996.1	0	0	0.1285	0	0	0.0425	0	0.1661	0	0	0	0	0	0.0528	0	0.0787	0.1356	0.028	0	0	0	0.0318	0	0.0709	0.0597	0.0673	0	0	0	0.0818	0.0787	0	0.0332	0.0291	0.0461	0.0499	0	0	0.035	0.0386	0.468	0	0	0.0505	0	0	0.0374	0	0
AL139327.4	0	0	0	0	0	0	0	0	0	0	0	0	0	0	0	0.304	0	0.108	0	0	0	0	0	0.2739	0.2307	0	0	0.1463	0	0	0	0	0	0.1123	0	0	0	0	0	0	0	0	0	0.3904	0.1443	0	0	0	0
AHCYL1	34.6115	45.0109	40.5499	33.8329	38.1312	68.8002	50.6453	45.7374	38.0869	59.9479	31.7539	43.0095	50.0931	53.7752	45.9677	40.9125	44.4862	59.5289	66.1375	28.036	50.0937	30.6567	45.9698	25.1164	47.0149	28.6304	32.1302	66.6983	38.2156	36.9172	41.2029	24.5681	28.3315	35.3595	45.8999	18.5086	39.9523	31.1262	42.8669	36.3037	44.2849	48.2655	20.6965	40.8406	28.1989	44.4195	79.0803	47.0142	34.1485
CTSB	133.4798	142.494	148.9456	99.4401	357.0064	115.5635	120.9584	75.3377	128.7028	138.1823	166.9232	144.4184	401.8083	132.8102	155.6755	58.6281	166.9385	166.6461	337.9553	122.2685	124.8154	414.8886	172.6836	140.4646	295.9701	158.1313	69.7219	106.7194	125.195	144.9965	41.1094	57.7615	82.8858	45.203	90.2945	50.5364	25.7998	115.1551	179.1925	412.0013	291.2567	50.8279	220.8242	140.6298	193.9588	91.506	77.1013	627.6486	138.466
RPS12P23	4.3431	0.7423	2.2324	0.2869	1.9085	0.0633	0.4538	0.3091	2.0561	0.5375	3.1777	1.101	0.4039	0.5505	0.4761	3.3979	0.1009	0.6245	0.5948	5.4485	1.0411	0.4263	3.7718	0.6862	1.6449	0.2003	0.1111	1.4655	0	1.4206	0.2342	0.4925	0.1482	2.2067	0.2745	0.7421	1.4789	0.9604	0.1563	0.4306	0.6967	1.7054	1.8623	0.4514	1.4456	0.0986	0.2782	0.2125	0.2521
BMS1P4	0.1726	0.3979	0.4103	0.7441	0.27	0.4595	0.2825	0.2309	0.1506	0.3904	0.1033	0.357	0.1197	0.2938	0.4446	0.2432	0.2619	0.2419	0.144	0.2233	0.149	0.1278	0.1677	0.3615	0.489	0.1143	0.2305	0.3275	0.1139	0.1685	0.0972	0.4599	0.287	0.3143	0.0285	0.077	0.0246	0.155	0.2379	0.5897	0.2731	0.5101	0.3043	0.2342	0.3346	0.1637	0.1386	0.1499	0.2616
HERC2P4	0.1517	0.3818	0.3602	0.485	0.0342	0.4029	0.0596	0.2679	0.0159	0.3353	0.0377	0.3344	0.0682	0.1343	0.0208	0.2231	0.0232	0.0711	0.115	0.0398	0.1579	0.0746	0.1946	0.0416	0.1722	0.0066	0.0073	0.1888	0.1502	0.0346	0.0308	0.8569	0.1005	0.0199	0.2524	0.3119	0.4584	0.0105	0.2532	0.0302	0.2236	0.303	0.0052	0.1482	0.0329	0	0.1279	0.2427	0.1104
AJ239321.1	0	0	0	0	0	0	0	0	0	0	0	0	0	0	0	0	0	0	0	0	0	0	0	0	0	0	0	0	0	0	0	0.1733	0	0	0	0	0	0	0	0	0	0	0	0	0	0	0	0	0
DIMT1P1	0	0	0.0332	0	0	0	0	0	0	0	0	0	0	0	0	0.7316	0	0	0	0	0	0.0246	0.02	0	0	0	0	0	0.0238	0	0	0.6406	0	0	0	0	0	0	0	0	0	0	0	0.0391	0	0	0	0	0
FAM110D	1.2036	3.4804	1.6449	2.4099	5.7626	0.5768	11.3584	3.5907	2.0689	0.1867	5.3656	9.5361	0.9169	3.1138	4.2167	8.638	6.9682	13.0254	1.8592	4.5208	2.5157	3.2573	3.3787	17.5048	6.0569	3.2749	4.8906	5.5356	2.7644	0.6344	0.7626	4.6826	0.6434	2.4121	8.0099	0.9666	0.863	1.0842	7.8059	1.1814	6.11	8.9765	0.2993	5.2911	4.2437	2.6974	2.5366	0.642	5.6474
AC027277.2	0	0.5645	0.2328	0	0.3167	3.3486	0.0753	1.1282	0	0.2453	0.1048	0.314	0.0527	0.6459	0.4345	1.711	0.0921	0	0.2111	0.2456	0.1966	0.0865	0.4566	0	0.4463	0.1828	0	0.8745	0.0417	0.2593	0.748	0	0.0902	0.8293	0.4385	0.0677	0.8638	0.2435	0.3329	0.5239	0.2119	0	0	0.2746	0.7104	0.81	1.2695	0.5817	0.0767
IGHV7-27	0	0	0.0767	0	0	0	0	0	0	0	0.0461	0	0	0	0	0.5638	0	0	0	0	0	0.057	0	0	0	0	0	0	0	0	0	0	0	0	0.4128	0	0	0.0642	0.0627	0	0	0	0	0	0	0	0	0	0
AL035420.2	0.0596	0.0399	0.1644	0.0462	0	0.0408	0.0532	0	0	0	0.0247	0.2217	0	0	0.1023	0.0755	0.0651	0.0268	0	0	0	0	0.124	0	0.0287	0.0323	0.358	0.0363	0	0.0523	0.0755	2.8565	0	0.0837	0.0885	0	0.0381	0.0344	0.0336	0.0185	0	0.0323	0.1788	0.1454	0.0358	0	0.0717	0.0274	0.0542
C2orf69	2.0494	10.1403	5.9826	8.0057	4.9383	6.1207	3.8121	3.4786	2.0305	4.2803	6.1207	5.0299	3.7912	6.5768	7.846	5.5547	34.6074	4.9631	6.1375	3.9099	5.046	1.9346	2.2478	6.1171	5.0615	4.4989	3.9011	13.1888	1.991	1.6654	3.4409	4.3007	9.7776	3.0788	2.2263	16.5419	3.3129	3.8954	5.5719	3.0292	5.3222	8.3249	2.5779	2.8016	4.0693	3.5907	3.0955	3.8207	2.1276
RF02248	0	0	0	0	0	0	0	0	0	0	0	0	0	0	0	0	0	0	0	0	0	0	0	0	0	0	0	0	0	0	0	0	0	0	0	0	0	0	0	0	0	0	0	0	0	0	0	0	0
YBX1P10	21.7853	6.6994	7.5834	15.0967	11.0208	13.9352	21.483	16.2586	15.4473	10.287	15.8539	23.9836	19.5475	16.5225	8.2065	19.1315	6.0213	12.4599	12.9831	33.3323	19.0616	17.5887	14.9503	17.7322	8.0916	9.7484	10.0418	19.3706	5.0847	11.6846	14.4938	20.5539	7.301	13.143	19.7023	10.9088	30.7357	16.903	6.9387	8.9761	7.5016	11.6823	4.7434	16.6939	23.4313	9.316	19.3487	12.9589	6.6376
RF00019	0.3632	1.4588	0.5014	1.6913	1.364	2.4866	0	0.7289	0	1.0564	0	0.8114	0.4536	0.3091	0.9357	0	0	0	0	0.5288	0	0	0	0	0	1.7719	0.8733	1.1078	0	0.3191	0.4602	1.9358	0	0	0	0	0	0.2097	0	0	0.3043	0.3943	0	0	0.2185	1.9382	0.8749	0.167	0.3303
GPM6B	3.814	10.1124	7.7414	7.5152	8.8361	2.0445	0.8051	24.461	2.6878	71.2148	0.549	6.3781	5.421	4.9126	4.0966	2.9918	5.4797	4.2552	2.7137	1.9575	2.0543	3.1842	4.1248	5.7828	0.9019	5.4204	2.4868	17.6494	4.5695	1.1557	3.2765	8.6646	5.7845	2.9875	0.8835	25.3821	1.2498	9.1227	2.2421	1.504	7.4351	6.6529	3.9168	3.1207	2.217	11.673	4.6243	0.8145	2.6276
ANAPC10	3.9282	3.3048	2.7188	2.7904	2.5996	1.4622	2.6496	2.2256	18.3936	3.2258	3.1572	3.8203	2.1111	2.4753	2.9585	2.8988	2.4152	2.1035	3.0319	2.6876	2.3351	4.027	2.0072	1.9497	1.735	1.6464	1.458	1.5909	2.6246	1.7349	1.02	7.2931	2.031	1.8343	1.6263	8.6975	3.2019	2.4728	2.4393	1.7937	2.5804	4.0665	2.6924	1.966	2.4992	2.142	2.0358	2.3344	1.7665
CD302	0.7742	1.609	1.2863	1.2925	2.4763	1.473	0.5747	0.554	1.3865	1.6321	0.3618	1.5955	2.4566	1.1569	2.3346	1.347	3.2206	0.5516	1.4518	0.4456	1.4025	0.8029	0.5324	0.9874	0.8013	2.147	2.4567	4.6676	1.074	0.4547	1.0723	2.303	0.6593	0.7925	1.9257	1.3159	1.2045	1.1748	2.2542	1.5744	2.4962	1.4855	0.8261	1.7076	1.4517	1.0472	0.8131	0.5754	0.573
AL732323.1	0	1.0232	0	0	0	0.1102	0.0359	0.0538	0	0	0	0	0	0	0.3454	1.1221	0	0	0	0	0	0	0	0	0	0	0	0	0	0.0353	0	6.6457	0.086	0	0	0	0	0	0	0	0.0674	0	0	0	0.3388	0	0.0484	0	0
AL589990.1	0	0.2074	0.6416	0.0481	0.1745	0.5939	0.083	0.1658	0	0.9613	0.077	0	0.0774	0.1055	0.3193	1.6501	0	0.0279	0.1551	0.0451	0.0963	0.0635	0.2065	0.6018	0.0894	0	0.0745	0.378	0	0.1633	0.0785	2.4769	0	0.1161	0.046	0.1493	0	0.1431	0.1747	0.154	0.2076	0.0673	0	0.0504	0.1864	0	0.4105	0.0285	0
RNU6-414P	0	0.2361	0.2435	0	0	0.2415	0	0.236	0	0	0	0	0	0	0	0	0	0	0	0	0	0	0	0	0.1697	0	0	0	0	0	0	0	0	0	0	0	0	0	0.3979	0	0	0	0.3025	0	0	0	0	0	0
AC010265.1	0.1739	0	0.36	0	0	0	0	0	0	0	0.072	0	0.1086	0	0.1493	0	0	0	0	0.1266	0	0	0	0.0993	0	0	1.8811	0.1061	0	0	0	0.4633	0	0	0.1291	0	0	0	0	0	0.5826	0	0	0	0	0	0.2094	0	0
STX1A	2.543	3.1585	2.4615	1.9736	0.7367	1.2853	0.9889	0.691	1.907	1.252	2.7205	2.16	1.5569	0.7608	1.1004	1.7886	2.9027	0.7698	1.6339	1.5113	1.0922	2.2149	1.5722	0.8796	2.2797	2.4714	1.7555	1.9935	0.7966	1.309	0.9441	1.2706	1.0514	2.4048	0.8485	0.7739	0.9412	1.9388	1.4005	2.5056	2.5297	1.1701	0.6389	1.8519	1.2372	1.304	0.9152	2.0327	1.8427
USP53	0.1351	0.6966	0.6802	1.4581	1.5937	2.5472	0.4906	0.7926	1.1572	2.2858	0.3778	1.2139	1.501	0.4598	1.152	1.9268	1.2056	0.574	0.8848	1.124	0.9291	0.6562	0.959	0.591	0.5996	0.3245	0.2288	0.4082	0.6914	0.4733	0.1361	2.7977	0.3922	0.1955	0.5039	0.7273	1.3148	0.803	0.4571	1.9291	0.5658	0.6116	1.0176	0.9472	0.822	1.3793	0.6137	0.806	0.1787
AC079031.2	0	0	0.0412	0.5555	0	0	0	0	0	0	0	0	0	0	0	0.0756	0	0	0	0.0434	0	0	0	0.0341	0	0	0	0	0	0.1834	0	0	0	0.0279	0	0	0	0.0689	0	0	0	0	0	0	0.0359	0	0	0	0
PARM1	2.2956	0.4585	4.4516	0.2206	14.2645	0.9679	13.8946	2.6859	7.37	20.4469	11.7904	1.0419	2.8759	6.27	9.6432	2.4765	3.2917	2.9058	5.4253	2.6842	17.6668	15.7743	10.3684	1.1282	8.8353	4.3213	3.6358	1.667	4.3613	1.0627	1.1912	3.476	0.7285	0.8667	2.6035	6.8477	0.6671	28.4419	5.2359	14.1572	16.1166	9.2959	8.0935	7.7481	3.5517	4.892	1.7289	0.5094	1.5507
PRPF31	34.1049	19.3565	20.6417	12.8666	15.3582	15.5496	22.479	22.4917	27.2026	27.0376	22.1421	12.2128	15.7943	15.3004	9.7463	16.3061	21.1462	19.4903	23.924	45.3063	12.3808	20.5061	11.8326	22.4459	16.2498	16.7078	6.8637	10.4477	10.7544	9.4465	11.2691	23.4791	17.3944	13.7651	6.9318	18.3853	16.7552	15.3662	22.9025	10.6281	16.8775	15.9423	8.4745	27.9771	14.9135	8.9786	20.5282	34.9245	28.7289
NUTF2P3	0	0.0639	0.0659	0	0	0	0	0	0	0	0	0	0.0597	0	0	0.1211	0	0	0.0342	0.0695	0.0371	0	0.0398	0	0.0919	0	0	0	0	0	0	0.2546	0.3575	0	0	0	0	0.1655	0	0.0297	0	0.1037	0	0	0.115	0	0	0	0
AP003351.1	0	0.0368	0.0379	0	0.1547	0.1128	0.0245	0.0367	0	0	0	0.0409	0.583	0.0935	0	0.6964	0	0	0.0982	0	0.1067	0.0563	0.0457	0	0	0	0	0.0335	0.0816	0	0	0	0	0	0	0	0	0.1903	0.031	0.0171	0.092	0	0.0471	0.1341	0.033	0.0586	0	0.1768	0
ZNF562	1.5089	2.5525	2.0636	4.647	3.654	7.2734	2.2197	5.2108	2.1177	2.7235	1.0786	2.6925	2.8548	2.7339	4.8099	5.0604	3.0332	1.8553	3.3896	2.4534	3.6905	2.7786	1.977	3.0902	3.5334	3.5008	2.9872	2.2503	2.9054	3.2223	6.1899	3.5324	2.7545	5.231	1.4329	4.8089	5.0503	3.9786	3.7538	3.3747	2.6675	2.9379	2.628	2.8977	1.714	4.2441	5.9781	3.0802	2.1903
CT47A1	0	0	0	0	0	0	0.0126	0	0	0	0	0	0	0	0	0.0358	0	0	0.0202	0	0	0	0	0	0.0136	0	0	0	0	0	0	0	0	0	0	0	0	0	0	0	0	0	0	0	0	0	0	0	0
LINC02424	0	0.0194	0.0401	0	0.0272	0.0795	0	0	0	0	0	0	0	0.0494	0.0748	0.2208	0	0	0.0104	0	0	0	0	0	0.0279	0	0	0	0	0.0127	0	3.1709	0	0	0	0	0	0	0.0164	0	0	0	0	0	0	0	0.0524	0.04	0
GLYATL1B	0	0	0	0	0	0	0.054	0.027	0	0	0	0.0301	0.0252	0	0.0347	0.9211	0	0.1455	0.2309	0.1469	0.2509	0	0	0.0231	0	0.1094	0.0485	0.0985	0.02	0.0532	0.1023	0.2151	0.0431	0.0378	0	0	0.0258	0	0.1138	0.0125	0	0.0657	0	0	0.0243	0	0.1458	0	0
RF00402	0	0	0.2845	0	0	0	0	0.8272	0	0	0	0	0	0.3508	0	1.0453	0	0	0	0	0	0	0	0.4709	0.3966	0.2234	0	0	0	0	0	10.9838	0	0	0.3062	0	0	0	0	0	0	0	0	0	0.248	0	0	0	0
THRA1/BTR	0	0.0156	0.0484	0	0.0658	0	0	0.0156	0.051	0.0453	0	0.0696	0	0	0.0803	0.4741	0	0	0.0084	0.3912	0.0091	0	0	0	0.0337	0	0	0	0.0231	0.0205	0.0296	0.6227	0.0125	0.0109	0.2256	0	0	0	0.0132	0.0073	0.0196	0.0254	0	0	0.0984	0.0499	0	0.0215	0
AC113143.2	0.0931	0	0.2571	0	0	0	0.0416	0	0.9343	0	0.1157	0	0.1744	0	0	0	0.1526	0.2517	0	0.1356	0	0	0	0	0.1344	0	0.1119	0	0	0	0	0	0.1991	0	0.899	0	0.0596	0.1075	0.3151	0.0289	0.156	0.0505	0	0.0758	0	0	0	0.1284	0
MIR4459	0	0	0.7673	0	0	0.3805	0	0.7436	0	0	0.4606	0.4139	0	0.473	0	3.524	1.8215	0	0.3975	0	0	0	0	0	0	0	0	0	0	0	0.7043	0	0.2971	0.2603	0.8257	0	0	0	0	0.3453	0.4656	0.6034	0	0	0	0	0.3347	0	0
RF00019	0	0	0.2261	0	0	0	0	0	0	0	0	0	0	0	0	2.492	0	0	0	0	0	0.3358	0	0	0	0	0	0	0	0	0	0	0	0	0	0	0	0	0	0	0	0	0	0	0	0	0	0.3012	0
SNX19P2	0.0247	0	0.0256	0	0	0.0085	0.022	0.0248	0	0.0359	0.0051	0.0184	0	0.0105	0.0106	0.1879	0	0.0389	0	0.0989	0.0096	0	0.0154	0	0.0594	0.0335	0	0.0075	0	0.038	0	0.0658	0.0066	0.052	0	0.0099	0.0158	0.0285	0	0.0038	0	0.0201	0.0053	0	0.0223	0.0659	0.052	0.0114	0
BUD31P1	0	0	0	0	0	0	0.0456	0	0	0	0	0	0	0.087	0	0	0	0	0.0731	0	0	0	0	0	0	0	0	0	0	0	0	1.6338	0	0	0	0	0	0	0.1153	0	0	0	0	0.0832	0.0615	0	0.0615	0	0
RBMY2OP	0	0	0.0938	0	0	0	0	0	0	0	0	0	0	0.0385	0	0	0	0	0	0	0	0	0	0	0	0	0	0	0	0	0	0	0	0	0	0	0	0	0	0	0	0	0	0	0	0	0.0273	0	0
RF00019	0	0.7152	0.2458	0	0.3344	0.2438	0.159	0	0	0	0	0	0	0.3031	0.9175	4.0646	1.1672	0.1605	0.3821	0	0	0	0	0	1.1995	0.7722	0	0	0	0.4693	0	5.6945	0	0	0.2645	0	0	0.617	0	0	0	0.58	0.1527	0	0.4286	1.1403	0	0	0
RN7SKP160	0.2158	0.2167	0.6703	0	0.2026	0.8864	0.2408	0.1443	0.1412	0.4184	0.2235	0.4017	0	0.7346	0.0927	1.3681	1.0018	0.3889	0.0386	0.0785	0.2515	0.2765	0	0	0.4153	0.4094	0.2594	0.9872	0.5875	0.1422	0.1367	3.1627	0.2884	0.6063	2.0035	0	0.1381	0.3738	0.8519	0.0335	0.0904	0.7614	0.1388	0.0878	0.4544	0	0.5198	0.0496	0.4906
RRN3	4.5371	7.9471	5.191	4.8501	10.0685	6.623	8.0662	16.2254	11.0336	16.5168	5.4309	8.7291	8.7804	12.0267	14.8336	10.3196	8.3117	5.0548	10.075	6.207	9.5816	7.3658	6.9228	7.1653	13.8869	5.1002	5.3165	11.8832	9.1671	4.6256	8.6796	14.1836	14.9387	11.5274	6.2481	5.7919	11.737	16.8098	12.0768	7.1043	10.441	9.0365	5.2953	9.2628	8.774	7.4421	9.4186	5.5892	5.3859
AC234771.5	0	0	0.0493	0	0	0.0489	0	0	0	0	0	0	0	0.0607	0	0.0905	0	0	0	0	0	0	0	0	0	0	0.0858	0	0	0	0	0	0	0	0	0	0	0	0	0	0	0	0	0	0	0	0	0	0
MIR4453HG	0.538	1.1869	1.6881	0.6453	0.574	0.5441	0.9226	0.9407	8.6483	1.5294	0.608	0.6556	0.565	1.4465	0.9555	2.1553	2.0838	0.4077	1.8015	1.3085	1.639	0.7459	0.7079	0.971	1.7002	0.6164	0.6615	1.0741	0.7082	0.6231	1.658	0.9776	3.1441	0.6356	2.2162	0.5696	1.417	3.9259	0.9793	0.6799	0.6761	1.062	1.8248	0.6769	0.9786	1.7227	0.4492	0.9559	1.4456
LILRB5	0.6796	0.8819	4.4819	0.069	2.3313	0.4009	0.2637	0.2378	0.3878	0.4004	0.1278	0.51	0.8357	0.9477	2.7026	0.6165	6.282	1.0246	2.5947	0.1713	0.455	1.2729	0.662	1.1946	1.0992	1.159	0.1257	1.215	2.4145	0.7142	0.1259	0.7523	0.3186	0.5949	0.1786	0.1218	0.0268	0.1358	3.0575	3.8082	1.8438	0.2157	0.4259	3.4177	0.4718	0.2846	0.8878	0.8558	2.3105
IGKV1D-16	0	0	0.4019	0	0.7289	0	0	0	0	0.9409	0	0	0	0	0	0	0	0	0	0	0	0.4975	0	0	0	0	0	0	0	0.0426	0	0	0.0519	0.0454	0	0	0	4.7073	0.7115	0.1809	0.4878	0	0	0.237	0	0.4143	0	0.0446	0.0883
WIPF3	0.0121	0.1174	0.2171	0.3333	0.8234	0.0911	0.1215	0.1173	1.5148	0.0704	0.2205	0.0901	0.2719	0.1956	1.7711	0.7516	0.1982	0.4006	0.0844	0.5592	0.0211	0.0372	0.5492	0.4665	0.7159	0.0623	0.0436	0.3136	0.515	0.0292	0.0307	2.2565	0.2069	0.0566	1.9229	0.3546	1.1423	0.3074	0.5663	0.0056	0.1165	0.8602	0.1323	0.3102	1.6523	0.1162	0.1493	0.0389	0.0935
KRT8P6	0	0	0.021	0	0	0	0	0	0	0	0	0.0905	0.0569	0.0259	0	0.3083	0	0.0548	0	0	0	0	0.0127	0	0	0	0	0.0185	0	0.0267	0	0	0	0.0285	0	0	0	0	0.0171	0	0	0.0165	0	0	0	0	0.0549	0	0.0553
AL451062.2	0	0.6343	0.4672	0.7354	0.6354	4.0776	0.3626	1.1771	0	1.0499	0.1683	0.6048	0.5072	0.576	0.6975	1.8881	6.8761	0.6709	0.0484	0	0.2104	0.2775	0.4511	1.2373	0.1954	1.2473	0.3255	0.9909	0.134	1.1892	1.5438	0.7214	0.0724	1.0142	0.2011	0	1.9066	1.1725	0.6871	0.4625	1.701	0.8818	0.2902	1.5429	0.4073	1.5892	0.8966	0.6225	0
AL590240.3	0	0	0.0269	0	0.0365	0	0	0	0	0	0	0	0	0	0	0.4933	0	0	0	0	0	0	0	0	0	0	0	0	0	0	0	0	0	0	0.3756	0	0	0	0	0	0	0	0	0	0	0	0	0	0
EIF2S2P3	0.5141	0.5654	0.9885	0.513	1.1377	1.8603	0.3934	0.3685	0.4967	0.8545	0.639	1.3673	0.2752	1.8126	0.473	0.4191	0.1404	0.4302	0.4464	0.5881	0.4993	0.4894	0.8718	1.1118	0.583	0.3185	0.9712	1.008	0.2908	0.2581	0.2327	4.4034	0.1767	0.7394	1.9093	0.7078	0.7053	0.3605	0.3728	0.3308	0.9229	0.4784	0.126	0.867	0.6629	0.4703	1.6805	0.6923	0.2004
RF00017	0	0	0.0941	0.1058	0.128	0	0.0609	0	0	0	0	0.2031	0	0.1161	0	0	0	0	0	0.1985	0.053	0	0	0	0.4593	0	0	0.0832	0	0.1797	0.1728	1.0902	0	0.1277	0	0	0	0	0.0769	0	0	0	0	0	0	0.1455	0.0821	0.0627	0
AC096733.2	0.5526	0.8808	0.6358	0.6331	0.5435	0.4144	0.7284	0.5985	4.5238	0.4848	0.7196	0.2744	0.4108	0.8958	0.7683	2.2691	0.7762	0.3201	0.7434	0.5939	0.685	0.1484	0.2083	1.368	0.7723	0.7417	1.2022	0.915	0.6513	0.1387	0.0667	2.244	0.5346	0.3204	4.4566	0.1902	0.6234	0.9725	1.5287	0.9319	0.7716	1.0714	0.8915	0.4071	0.9817	0.2809	0.8874	0.3509	0.1197
KHDRBS3	0.0891	0.1307	0.1552	0.3293	0.8406	3.0242	0.1193	0.0852	0.2	0.1851	0.116	0.2686	0.0662	0.1733	0.2587	0.6349	0.2155	0.1816	0.1699	1.0781	0.1203	0.2371	0.3941	0.177	0.3287	0.1081	0.1071	0.1734	0.0882	0.3467	0.1022	1.7527	0.2495	1.7426	0.2616	0.0511	0.3124	0.1152	0.2441	0.3058	0.423	0.152	0.0983	0.2867	0.2936	0.1359	0.1763	4.5602	0.081
AC011124.1	0	0.0168	0.0087	0.0097	0	0.0172	0	0	0	0	0.0104	0.0093	0.0157	0.0747	0.0323	0.5403	0	0	0	0.0091	0.0097	0	0.0052	0	0.0181	0.0204	0	0.0076	0	0	0.0159	1.6031	0	0.0059	0	0.0302	0.008	0	0	0.0039	0	0	0.0054	0	0.0226	0.0268	0.0377	0	0
GALNT13	0.0957	0.0038	0.0699	0.0611	0.037	1.1402	0.0352	0.0038	0	0.0109	0.007	0.0168	1.9534	0.0527	0.0387	0.4637	0.0953	0.0177	0.0141	0.0041	0.0087	0.0029	0.0164	0.0161	0.157	0.003	0.0135	0.0069	0.0056	0.2422	0.0285	2.4139	0.009	0.0132	0.0627	0.009	0.3494	0.1527	0.587	0.0577	0.1037	0.0061	0	0.0092	0.0169	0.2522	0.0373	0.0673	0.0051
TSPY21P	0	0	0	0	0	0	0	0	0	0	0	0	0	0	0	0	0	0	0	0	0	0	0	0	0	0	0	0	0	0	0	0	0	0	0	0	0	0	0	0	0	0	0	0	0	0	0	0	0
AC093423.3	0	0	0	0	0	0	0	0	0	0	0	0	0	0	0	0	0	0	0	0	0	0	0	0	0	0	0	0	0	0	0	0	0.03	0	0	0	0	0	0	0	0	0	0	0	0	0	0	0	0
RF02212	0	0	0	0	0	0	0	0	0	0	0	0	0	0	0	0	0	0	0	0	0	0	0	0	0	0	0	0	0	0	0	0	0	0	0	0	0	0	0	0	0	0	0	0	0	0	0	0	0
AC078962.4	0	0	0.0997	0.1121	0	0	0	0	0	0.7001	0	0	0	0	0	0.1831	0	0	0	0	0.0561	0.074	0	0.0825	0	0.0783	0	0	0	0	0	15.0098	0	0	0	0	0	0.0834	0	0	0	0	0	0.1176	0	0	0	0	0
AL139339.2	0.1675	0.1121	0.1156	0.0867	0.0524	0.1147	0.0748	0.112	0	0.0541	0.2776	0.0832	0.0349	0.1426	0.1438	0.4248	0.122	0.2013	0.3394	0	0.1085	0.0572	0.093	0.0638	0.1075	0	0	0.1703	0.1106	0.0245	0	0.1488	0.0298	0.183	0	0	0.0715	0.0322	0.126	0.2775	0.2807	0.0606	0.0718	0.1364	0.1008	0	0.1009	0.1284	0.0508
RNU6-1285P	0	0.2339	0.4823	0	0	0.9567	0.156	0.2337	0	0	0	0	0	0	0.3	1.329	0	0	0.2499	0	0	0	0	0	1.0085	0	0	0.4262	0	0	0	0	0.3735	0	0	0	0	0.4035	0	0	0	0	0	0	0.6307	0	0	0	0
AP001178.3	0.0174	0.2215	0.1202	0.0676	0.0981	0.0716	0.0855	0.3496	0	0	0.0217	0.0649	0.0326	0.6226	0.0299	0.1767	0.0666	0.0314	0.0934	0.038	0.0474	0.0179	0.0435	0.1294	0.1006	0.0094	0.0419	0.2125	0.1897	0.0918	0.1104	0.6963	0.0466	0.155	0.0259	0	0.0223	0.2012	0.1572	0.1245	0.0146	0.104	0.0373	0.0142	0.0524	0.0186	0.042	0.032	0
AC103798.2	0	0.0389	0.0801	0	0	0	0	0	0	0	0	0	0	0	0.3489	0.2944	0.0317	0	0	0	0	0	0	0	0.0838	0	0	0	0	0	0	0.1547	0	0	0	0	0	0	0	0.0541	0	0	0.0249	0	0	0	0	0.0267	0
MIR323A	0	0	0	0	0	0	0	0	0	0	0	0	0	0.2891	0	0	0	0	0	0	0	0	0	0	0	0	0	0	0	0	0	0	0	0	0	0	0	0	0	0	0	0	0	0	0	0	0	0	0
AC018731.1	0.4458	0	0	0.0494	0	0.1744	0	0	0.1667	0	0	0.0949	0	0.0542	0	0.0808	0	0	0.501	0	0.099	0	0	0	0	0	0.0766	0	0	0	0	0.6789	0.2043	0.1491	0	0	0	0	0.0359	0	0	0	0	0	0	0.8836	0.0767	0.0293	0
RF00012	0	0	0	0	0	0.1174	0	0	0	0	0	0	0	0	0	0	0	0	0	0	0	0	0	0	0.0825	0	0	0	0	0	0	0	0	0	0	0	0	0	0	0	0	0	0	0	0	0	0	0	0
RBBP4P6	0	0	0	0	0	0	0	0.1215	0	0	0	0	0	0	0	0.4606	0	0	0	0	0	0	0	0	0.0874	0	0	0	0	0	0	6.7752	0	0	0	0	0	0	0	0.0564	0	0	0	0	0	0	0	0	0.1651
PPIAP36	0	0.0756	0.3116	0	0.4239	0.7727	0.1008	0.2265	0.0985	0.1094	0.4209	0.5884	0.2115	0.1921	0.2908	0.4294	0.0617	0.4577	0.3633	0.0822	0.307	0.1736	0.4231	2.2568	0.0543	0.4895	0	0.2754	0.2235	0.0496	0	3.0079	0	0.37	0	0.272	0.2891	0.1304	0.191	0.3857	0.851	0.3676	0.4356	0.2757	0.9508	0.2409	0.4758	0.2595	0
TRAV38-2DV8	0	0	0	0	0	0	0	0	0	0	0	0	0	0	0	0	0	0	0	0	0	0	0	0	0	0	0	0	0	0	0	0	0	0	0	0	0	0	0	0	0	0	0	0	0	0	0	0	0
AL138918.1	0	0	0.0384	0	0.0523	0	0.0497	0	0	0	0	0.1658	0.1738	0	0	0.7059	0.2432	0.0502	0.0597	0	0.2379	0	0	0	0	0	0	0	0.0551	0	0	0	0.2381	0	0	0	0	0.2893	0	0.0173	0	0	0	0	0	0	0.067	0	0
SHROOM3	0.9562	3.484	1.2161	0.3721	1.0521	1.4982	1.0579	1.1916	2.4217	0.9379	1.274	1.1833	1.5249	1.7272	3.1384	3.4466	0.8481	0.3781	0.8782	3.1435	1.7329	1.629	0.4122	2.4637	1.8724	0.4866	1.592	1.9794	1.144	0.3368	0.5264	2.1767	0.2563	0.8511	4.543	0.0806	0.6889	1.9092	1.5722	1.48	0.738	8.3683	2.7041	1.1416	3.3582	1.2883	0.5422	0.6166	1.483
SERPINB5	0.0093	0	0.0386	0	0.3235	1.5238	0.0707	0.2367	0	2.0497	0.0039	0.111	0.0523	0.0396	0.008	0.4369	0.178	0.0042	0.0067	0	1.0674	0	0	0.0106	0.0134	0.0101	0	0	0.8575	0.0123	0.295	0.6453	0	0.0087	0.0069	0	0	0.2312	0.0105	0.1157	0	0	3.151	0	0.0056	0.0099	0.0168	1.4732	0
ZNF629	5.6471	7.427	13.3991	9.5557	5.7485	7.0305	7.7377	13.2067	5.1721	9.1268	6.1426	5.1386	6.089	7.001	7.0435	15.0929	5.8099	8.4638	6.0427	8.0942	6.0222	4.1271	6.7197	14.2704	10.4065	3.6195	2.6663	7.323	5.6773	4.3494	7.148	8.7366	7.7416	7.6476	2.65	2.2168	5.0351	8.8324	6.7196	6.8238	5.2658	7.8023	3.6387	9.018	4.9208	8.5352	8.8077	7.6156	7.8808
HIF1A-AS1	0.1688	0.1883	0.0777	0.1747	0.4226	0.8859	0.3014	0.6022	0.0982	0.3819	0.1865	0.5447	0.527	0.8619	0.0483	0.9275	1.2293	0.4563	1.3077	0.1638	0.5246	0.3749	0.2812	0.0643	0	0.5185	0.1353	0.3432	0.2785	0.1977	0.2139	1.9491	0.2707	0.0527	0.1672	0	0.036	1.462	0.1904	0.1573	0.2357	0.3665	3.9568	0	0.3385	0.06	0.4743	0.6209	0
MAGEA13P	0	0	0.0266	0.0599	0	0	0	0	0	0	0	0.0287	0	0	0	0.1957	0	0	0.0276	0	0	0	0	0	0	0	0	0	0	0	0	0.1028	0.0412	0	0	0	0	0	0	0	0	0	0	0.0314	0	0	0.0232	0	0
AL158154.2	0.0498	0.0334	0.1376	0	0.0624	0.0341	0.0223	0.0333	0	0.0483	0.0413	0.0495	0.0622	0.0848	0.0856	0.2949	0.0454	0.0374	0.0178	0.0121	0.0129	0.0255	0	0	0.0959	0.009	0.0799	0.0203	0	0.0438	0.1263	0.8412	0	0.0389	0.1604	0.0133	0	0.0288	0.0094	0.0103	0.0139	0.009	0.0071	0.0135	0.01	0	0.05	0.0306	0.0453
CST9LP1	0	0	0	0	0	0.1697	0	0	0	0	0	0	0	0	0	0.3143	0	0	0	0	0	0	0	0	0	0.0448	0	0	0	0	0	0	0	0	0	0	0	0	0	0	0	0	0	0	0	0	0	0.038	0
RNU6-1289P	0	0	0	0.2686	0	0	0	0	0	0	0	0	0	0.2945	0.8916	0	0	0	0	0	0	0	0	0	0	0	0	0	0	0	0	0	0	0.1621	0	0	0.4431	0.1998	0	0	0.2899	0	0	0	0	0	0	0	0
AC019072.1	0	0	0.049	0.0184	0	0.0162	0	0.0316	0.1032	0	0	0	0	0.0805	0	0.3599	0	0.0107	0	0	0	0	0	0	0	0.0128	0	0.0144	0	0	0	1.3866	0.0126	0	0	0	0	0.0137	0.0267	0.0367	0	0	0	0	0	0.0505	0.0142	0	0
AL358934.1	0	0	0	0	0	0	0	0	0	0	0	0	0	0	0	0.5743	0	0	0	0	0	0	0	0	0	0	0	0	0	0.0995	0	0	0	0	0	0	0.0725	0.0654	0	0	0	0	0	0	0	0	0	0	0
EXOC5	1.1407	7.6451	3.403	5.4405	7.6083	6.7065	5.7511	9.7375	2.7454	9.6362	2.8513	4.4534	6.3375	3.7687	4.6444	4.6054	4.3898	4.5688	4.786	2.4676	7.9042	4.2138	3.2454	2.7197	6.4409	3.6432	3.6159	8.5487	4.2962	4.7336	6.4802	5.9703	4.3087	2.6364	3.7681	3.5074	3.47	8.8506	6.8623	5.391	3.0084	4.5954	5.0226	3.8783	5.5696	4.1159	3.8278	5.1714	1.4962
FTH1P18	0	0	0	0	0	0	0	0	0	0	0	0	0	0	0	0.2542	0	0	0	0	0	0	0.0278	0	0	0	0	0	0	0	0	0.7122	0	0	0	0	0	0	0	0	0	0	0	0	0.0402	0	0	0.0307	0
CDY20P	0	0	0	0	0	0	0	0	0	0	0	0	0	0	0	0	0	0	0	0	0	0	0	0	0	0	0	0	0	0	0	0	0	0	0	0	0	0	0	0	0	0	0	0	0	0	0	0	0
NLRP9P1	0	0	0.0286	0	0.013	0	0	0.0092	0	0	0	0.0103	0.0173	0.0118	0.0119	0.3854	0	0.0062	0.0049	0	0	0	0	0	0.0066	0	0.0332	0.0084	0	0.0061	0.0175	0.3682	0	0.0259	0.0718	0	0	0	0	0.0043	0	0	0.0474	0	0.0249	0.0737	0.0083	0	0
FIS1	122.5425	44.2832	49.218	20.667	31.0248	34.1386	51.8765	15.94	28.1232	20.2304	47.9346	56.34	23.6474	33.3591	16.1983	26.1738	22.4145	34.4197	43.4382	53.8696	15.2528	56.8929	30.9249	18.6563	30.1468	15.9738	30.2452	30.4305	11.6443	25.6296	16.7553	29.5175	37.1006	28.2687	21.9805	8.1576	12.5081	28.8656	29.6676	23.9718	27.4956	31.173	11.9011	35.3059	20.376	22.7056	65.532	47.7971	65.6215
AC008629.2	0	0	0.0524	0	0	0.052	0.1356	0.1016	0.0331	0.0736	0.0629	0.0566	0.0474	0.2585	0	0.3852	0	0	0	0.1106	0	0.0389	0.0316	0	0.0365	0	0	0.0927	0.0376	0	0.0962	2.8335	0.0406	0.0711	0	0	0	0.0439	0	0.0708	0.1273	0	0.0651	0	0.0914	0	0	0	0
AL354872.2	0.4723	0.1581	0.4347	0.611	0.4434	0.2695	0.5974	0.7372	0.9617	1.5265	0.5545	2.9311	0.639	1.0049	1.7576	0.0998	0.344	0.2837	1.2386	1.0888	0.8564	1.2912	2.7214	4.7219	0.3787	0.7254	0.0946	0.2881	0.2338	0.7953	1.197	0.6293	0.3367	1.2902	0.7601	0.1897	0.3528	1.2273	0.9323	0.2201	0.5935	0.4273	0.6414	1.6022	1.0894	2.6045	1.3273	0.3258	1.217
AC006254.2	0	0.4401	0.0908	0.102	0.1234	0.09	0	0.088	0	0.6374	0.0545	0.3917	0.2463	0.2238	0.3387	1.1671	0.6463	0.0592	0	0.0957	0.1022	0.0674	0.1095	0	0.3796	0.2851	0	0.0802	0	0.2888	0.1666	4.9053	0	0.0616	0	0	0	0.2278	0.2225	0.4084	0	0.3569	0.2819	1.0704	0.712	0.1403	0.4751	0.3023	0.1196
AC010632.2	0.2098	0.1605	0.2896	0.2093	0.4783	0.6361	0.0937	0.2005	0	0.2034	0.0621	0.067	0.1497	0.3571	0.2574	0.7221	0.0164	0.0405	0.0322	0.1091	0.1048	0.0307	0.0624	0.3082	0.1009	0.1949	0.1081	0.1097	0.0148	0.1185	0.1139	1.9967	0.032	0.0982	0.089	1.035	0.0192	0.1211	0.0845	0.0931	0.2762	0.2603	0.0643	0	0.1082	0.096	0.2346	0.1103	0.0545
LINC02562	0.4972	0	0	0	0.0333	0	0.0634	0	0	0.7919	0.0294	0	0.0222	0	0	0.4953	0.0194	0	0.0381	0	0.0414	0.0182	0	0	0.6322	0	0	0	0	0	0	2.0819	0.057	0	0	0	0	0.2256	0.02	0.1324	0	0.3855	1.3096	0.0578	0.0214	0	0.0855	0	0
AC026894.1	0.0877	0.2348	0.2219	0.1134	0.2744	0.2001	0	0.0587	0	0.1417	0	0.1306	0.0913	0.0995	0.251	0.7413	0.0319	0.0527	0.0105	0	0.0341	0.0449	0.073	0	0.0563	0.0951	0	0.0178	0.0145	0.0257	0	0.701	0.0156	0.0684	0.152	0.2113	0.0187	0.1182	0.0495	0.2906	0.1224	0.0476	0.0125	0.0952	0.1231	0.7487	0.1584	0	0
AC024267.3	0.0653	0.8739	1.8022	1.3678	1.1031	2.6366	0.1457	0.524	0.0285	0	0.3786	1.361	0.5299	0.8333	1.0089	0.7449	0	0.6176	0.4201	0.4276	0.2536	0.1338	0.1359	0.3356	0.9421	1.0261	1.9619	0.3185	0.0323	1.0035	0.2481	1.0437	0.2791	1.8033	0.0485	1.3106	0.0836	0.4523	1.1044	1.0138	2.1326	0.4252	0.6158	0.9565	0.2749	0.2787	1.1006	0.5403	0.2968
LINC02324	0	0.0511	0.0351	0	0.0239	0.0174	0	0.017	0	0.0247	0.0105	0.1137	0.0159	0	0.0437	0.5161	0.0417	0.0115	0.1183	0	0.0692	0.0261	0.0106	0	0.0122	0.0414	0.1223	0	0	0.0782	0	0.2034	0	0	0	0	0	0.2791	0	0.0079	0.0213	0.0138	0.0327	0	0	0.2715	0.0306	0.0585	0
C1QTNF6	7.4675	23.3117	7.0402	11.2041	8.7221	4.866	8.9071	11.7661	8.136	5.3726	4.2089	10.4521	20.7073	20.3018	7.9118	3.2301	10.6369	2.7536	7.9059	2.6132	13.7136	10.7194	11.4034	6.4867	8.4677	26.2506	4.8715	2.3715	13.7309	24.6817	1.666	4.6668	21.1447	9.0541	3.0441	3.6834	17.6099	14.8516	8.3358	10.2963	10.3341	11.2737	8.6703	21.6202	5.5499	19.3427	13.3196	1.3485	26.7834
AC021534.1	0	0	0.0463	0	0	0	0	0.8524	0	0	0	0	0	0	0	0.8504	0	0	0	0	0	0	0	0	0	0	0	0	0	0	0	0	0	0.0314	0	0	0	0	0	0	0	0	0	0	0	0	0	0.0308	0
ZNF877P	0	0	0.1241	0	0	0	0.0268	0.0401	0	0	0	0	0	0	0	0.38	0	0	0	0	0	0	0	0	0	0	0	0.0366	0	0	0	0.6389	0	0	0.0445	0	0	0	0	0	0	0	0	0	0	0	0.1444	0.0276	0
AHI1	1.2179	4.5191	1.2653	1.7105	2.3857	2.2301	1.7515	5.9564	1.2834	5.238	1.8892	2.2124	1.6868	1.223	2.2617	4.2482	2.8081	1.6842	1.6425	2.2854	3.4137	1.2053	2.1133	1.4613	1.3159	1.4345	1.4388	5.1258	1.5729	2.76	3.5137	2.8973	2.309	4.7556	1.1957	1.0661	6.9849	1.6985	2.3315	2.4624	1.7051	1.9124	1.9734	1.2248	2.1883	2.2083	2.0301	1.7266	0.2261
AL138999.1	0.0732	0.049	0.3033	0	0.1375	0.2005	0.0981	0.098	0	0.071	0.1517	0.4907	0.0914	0	0.4401	0.7428	0.3599	0.165	0.4189	0.0533	0.2276	0.2627	0.305	0.0418	0.2114	0.1588	0.3521	0.2233	0	0.1287	0.2784	0	0	0.1371	0	0.1176	0.0469	0.2114	0.0826	0.2275	0.0613	0.2782	0.0628	0	0.4846	0	0.2646	0.0337	0.5327
DUX4L50	3.6429	1.2021	2.4082	14.8525	1.3969	4.8121	2.2905	1.9219	0.582	3.6313	1.7431	4.7758	1.1534	1.3536	2.5994	9.4985	1.5973	0.7629	1.4677	1.9048	1.9734	1.1834	1.3036	2.2568	4.3692	6.7857	1.8505	1.1893	1.4731	4.4848	1.7554	3.8282	5.6499	5.7659	70.1967	1.0714	0.2299	9.3916	2.9514	0.8925	1.2464	2.1723	2.3981	1.5872	0.7409	1.3689	3.4294	6.1814	0.4666
AL592436.1	0	0	0.0454	0.6633	0	0	0	0	0	0	0	0.1469	0	0	0	0.3335	0	0	0	0	0	0	0	0	0	0	0	0	0	0	0	1.5767	0	0	0	0	0	0	0	0.0408	0	0	0	0	0	0	0	0	0
CEP68	2.8589	1.982	3.5678	3.4173	4.5771	4.6687	1.979	1.2863	2.8455	8.4101	0.8778	3.8555	2.9939	3.1245	3.2477	3.4255	4.8727	3.201	3.0501	5.5062	2.9652	2.8239	2.9733	1.5918	2.8021	2.3982	1.115	4.287	3.7465	2.8479	5.2614	3.1403	3.4226	4.522	2.9103	2.3678	7.1902	3.6947	4.4243	2.466	3.2681	2.4732	3.1232	5.1501	2.1246	3.8774	1.9085	1.8487	2.2747
AC073648.5	0	0	0	0.1867	0	0	0	0	0	0	0	0	0	0	0	0	0	0	0	0	0.0467	0	0	0.2061	0	0	0	0	0	0	0.3048	0	0	0.3942	0	0	0	0	0	0	0	0	0	0	0	0	0.2173	0	0
MIR4782	0	0.4547	0	1.5817	0	1.1627	0	0.4544	0	0.6586	0	0	0.2121	2.0235	0.2917	0	0	0	0.1215	0	0.3959	0	0	0	0.6537	0	1.2251	0.8288	0	0	0.4304	19.0082	0	0.4772	0.2523	0	0	0.1961	0.1916	0.3165	1.1382	0.1844	0	0	0.8175	0	0.6136	0.1562	0
RNU6-579P	0	0.4815	0.2482	0	0	0	0	0.2406	0	0	0	0	0	0	0	0	0	0	0	0	0	0	0.1498	0	0	0	0	0.2194	0	0	0	0	0.3845	0	0	0	0	0	0.2028	0	0	0.1952	0.3084	0	0	0	0	0	0
AC113208.3	0	0	0	0	0	0	0	0	0	0	0	0	0	0	0	0	0	0	0	0	0	0	0	0	0	0	0	0	0	0	0	0	0	0	0	0	0	0	0	0	0	0	0	0	0	0	0	0	0
AC093850.1	0.4385	0.0978	0	0.1134	0	0.1001	0.0652	0	0	0	0.1211	0	0	0.1244	0	1.8533	0	0.0659	0	0	0	0	0.6087	0.0835	0	0	0	0	0	0	0.1852	3.5052	0	0.2053	0	0	0	0.3376	0	0	0	0.1587	0	0	0.1759	0	0	0	0
AC087392.1	0.0447	0.539	0.8646	0.8333	1.344	9.035	0.1198	0.3591	0	4.5976	0.6858	0.5663	1.0336	2.6651	2.1129	1.4749	0.6353	0.7256	2.3676	0.228	0.1564	0.4816	0.3727	4.7535	1.1408	3.4919	2.5278	0.9551	1.3509	1.5524	0.8503	1.3114	0.0957	1.5083	0.432	0.503	0.315	6.4324	0.6055	1.1951	2.7358	1.1656	0.5755	1.3112	0.673	1.1459	2.7747	1.1932	0.4882
MED6P1	0	0	0.0355	0	0	0	0	0	0	0	0	0	0	0	0	0	0	0.0232	0	0	0	0	0	0	0	0	0	0	0	0	0	0.6855	0	0	0	0	0	0	0.029	0	0	0	0	0	0	0	0.0929	0	0
SNORD116-26	0	0.2558	0	0	0	0	0	0	0	0.741	0	0.5691	0	0.3252	0	0.9691	0	0	0	0	0.1485	0	0	0	1.4708	0	0	0.2331	0	0	0	0	0.2043	0.3579	0	0	0	0	0.6465	0	0	0.2074	0.8193	0	0.2299	0	0.6903	0	0
LRP2	0.0158	0.006	0.0607	0.0315	0.0021	0.0124	0.0101	1.079	0.061	0.0022	0.0037	0.0151	0.0014	0.0691	0.0213	0.4434	0.0234	3.1491	0.0153	0.0099	0.0105	0.0197	0.0066	0.0309	0.0098	0.0159	0.0407	0.011	0.0134	0.003	0.0257	2.2004	0.0193	0.1067	0.0637	0.1015	0.4319	0.0039	0.0254	0.0091	0.0076	0.0037	0.0116	0.0496	0.0272	0.0265	0.0584	0.0052	0.0041
AC026271.2	0	0	0	0	0	0	0	0	0	0	0	0	0	0	0	0.2643	0	0	0	0	0.0405	0	0	0	0	0	0	0	0	0	0	0	0	0	0	0	0	0	0	0	0	0	0	0	0.0627	0	0	0.0479	0
RNU6-900P	0	0	0	0	0	0	0	0	0	0	0	0	0	0	0	0	0	0	0	0	0	0	0	0	0	0	0	0	0	0	0	0	0	0	0	0	0	0	0	0	0	0	0	0	0	0	0	0	0
AC015804.1	0	0.3387	0.4075	0	0	0	0.0376	0.0564	0	0	0	0.0628	0	0.1435	0.2897	1.3902	0	0	0.0905	0	0	0	0.1405	0.0482	0.0406	0.2743	0.1014	0.0514	0	0	0.3206	4.2698	0.0451	0.079	0.8769	0.0677	0.054	0.0974	0	0.0786	0.0706	0.0458	0.1085	0	0	0	0.2031	0	0.2301
MEIOC	0.0128	0.1284	0.0794	0.0496	0.136	0.1955	0.0419	0.2822	0.0149	0.2479	0.0388	0.0444	0.0426	0.1632	0.1317	0.3674	0.0372	0.0346	0.0396	0.1427	0.0248	0.0393	0.0923	0.0122	0.0718	0.0439	0.1281	0.091	0.0148	0.0562	0.0756	1.2491	0.0273	0.0798	0.4336	0.0342	0.0928	0.1845	0.1178	0.0503	0.0428	0.037	0.1261	0.052	0.059	0.0773	0.0847	0.0901	0.062
RPL21P43	0	0.052	0	0	0.2189	0	0	0	0	0	0	0	0	0	0	0.6899	0	0	0	0	0	0	0	0	0	0	0	0	0	0.0341	0	0	0	0	0	0	0	0	0	0	0.1302	0	0.0667	0	0	0	0.0468	0	0
SLC52A1	0.056	0.0437	0.0322	0.3329	0.0875	0.1404	0.0666	0.0312	0.0203	0.0181	0.0077	0.3055	0.0291	0.5396	0.0561	0.402	0.7691	0.0126	0.0534	0.0475	0.2935	0.0239	0	0.0959	0.1166	0.7379	0	0.0341	0	0.0123	0.0354	0.994	0.0698	2.4321	0.187	0.0824	0.1612	0.1185	0.4312	0.0434	0	0.0202	0.044	0.0228	0.0281	0.0498	0.073	0.0214	0.0424
RNA5SP373	0	0	0.5331	0	0	0.2644	0	0.5166	0	0	0	0	0	0.3286	0	2.9379	0	0.174	0	0	0	0	0	0	0	0	0	0	0	0	0	3.087	0	0.1808	0	0	0	0	0	0	0	0	0	0	0	0	0.2325	0	0.3511
AC007160.1	6.9	0.3079	1.8257	0.357	0.4318	0.2362	0.5134	0.1538	1.1038	0.3345	1.3341	0.4282	0.0718	0.1957	0.1975	2.6248	0.6281	0.8808	0.4112	0.7534	0.5361	0.5305	1.0538	1.1168	0.4426	0.935	0.1383	0.5612	0	0.4041	1.02	9.8063	0.1844	0.8077	0.2562	0.3694	0.589	0.1992	0.1946	0.2501	0.578	1.3109	0.1973	0.1872	1.1763	0	0.9002	0.4759	0.5229
SPTLC1P4	0	0	0	0	0.1325	0.1932	0.063	0.0944	0	0	0.1169	0	0	0.1201	0.1212	1.2524	0	0	0.2523	0.2054	0	0	0	0	0.2036	0	0	0	1.9556	0.4338	0	1.5039	0	0.1321	0	0	0	0.1629	0	0.0438	0.2364	0.0766	0.0605	0	0	0.7529	0	0.1298	0
PNP	6.0004	5.0607	7.1884	3.5769	13.0554	2.6637	15.5656	8.7152	13.8477	10.4406	16.2531	5.9335	17.1016	7.6183	15.8839	6.7432	9.101	17.5867	8.6839	32.0722	14.3419	24.9459	14.626	9.4478	11.5517	11.1647	7.0538	6.1093	19.7346	4.0995	7.0531	11.6438	3.8993	16.0403	6.3199	2.0358	4.0287	9.1406	7.3378	20.8307	12.6445	9.7664	9.8398	10.7224	6.3302	5.9593	3.7199	7.7111	13.2421
KPNA7	0	0.0854	0.1174	0.0165	0.0998	0.0437	0.1994	0.0427	0	0	0.1322	0.0158	0.0266	0.1267	0.1461	0.4854	0.1045	0.0383	0.0076	0.0464	0.2313	0.1526	0.2303	0.1336	0.133	0.0346	0.2045	0	0.0316	0	0	1.5301	0.0114	0.0797	0.0948	0	0.0136	0.0614	0.012	0.1718	0.1069	0	0.0091	0	0.0256	0.1816	0.0512	0.0391	0
AC107023.1	0	0	0	0	0	0	0	0	0	0	0	0	0	0	0	0.392	0	0	0	0	0	0	0	0	0	0	0	0	0	0	0	0.5492	0	0	0	0	0	0	0	0	0	0	0	0	0	0	0	0	0
MTCYBP28	0	0	0.0224	0	0	0	0	0.065	0	0	0.0134	0	0	0	0.0278	0.8219	0.0177	0.0146	0	0	0.0126	0.0166	0	0.0555	0	0	0	0	0	0	0	1.8135	0	0	0	0	0.0207	0	0	0.0302	0.0271	0	0	0	0	0	0	0.0298	0.0295
ZNF75A	2.1475	2.5887	2.2203	2.0091	2.1784	3.2892	2.153	4.2121	3.0133	2.9863	2.3657	3.1915	1.8978	3.0937	4.407	3.1903	1.6153	1.9372	2.3069	1.1294	2.7274	1.6231	1.8401	2.3859	2.9113	2.0592	3.0138	3.1083	1.9774	1.4749	3.1305	4.5465	2.4053	2.1815	1.2267	3.7746	3.7603	3.9119	3.4588	1.8472	2.3173	1.8473	1.0399	3.4114	1.6042	2.1899	3.5287	2.406	0.9143
RNU4-80P	0	0.6966	1.0775	0	0.4885	1.603	0.2323	0.3481	0	1.5135	0.4312	0.1937	0.1625	1.5499	1.3405	3.2991	0.2842	0.2344	0.1861	0	0.3032	0.6668	0.4335	1.189	2.5035	0.7051	0	0.9522	0	0.6857	0	0	0.1391	0.6091	0.5797	0	0	0.4507	0.4402	1.8588	1.5257	0.8474	0.6694	0.4236	3.6006	0.833	0.6267	1.1964	0.4732
RNU6-477P	0	0	0	0	0	0	0	0	0	0	0	0	0	0	0	4.7821	0	0	0	0	0	0	0	0	0	0	0	0	0	0	0	0	0	0	0	0	0	0	0	0.1065	0	0	0	0	0	0	0	0	0
KRT18P56	0	0	0.046	0	0	0	0	0	0	0	0	0	0	0	0.0573	0.1692	0	0.0301	0.1193	0	0	0	0	0	0	0	0	0.0407	0	0	0.0845	0.711	0	0.0312	0	0.0536	0	0	0	0.0207	0.1676	0	0	0	0.0401	0	0.0803	0	0
ZNF543	0.9926	2.369	2.1107	1.3072	2.5131	2.8004	3.2852	2.9039	1.5791	2.5564	0.7685	2.2472	1.9157	1.4078	3.4351	6.865	4.3042	1.0932	2.2944	2.3208	2.9642	1.3464	2.1506	1.6953	2.5517	1.6412	1.5307	3.7795	2.0844	1.9818	5.1452	5.6105	2.1223	1.507	8.6011	1.1192	3.2414	2.6052	2.8215	1.8904	2.0157	3.0259	1.4015	1.7957	3.4144	2.6857	2.0406	1.9548	1.2581
AC087664.2	0	0	0.0498	0	0.0339	0.0988	0	0	0	0	0	0	0	0.0307	0	0.5031	0	0	0	0	0	0	0	0	0	0	0.1735	0	0.0179	0	0	0.769	0	0	0	0	0	0	0	0	0	0	0	0	0	0	0.0217	0	0
AC099509.1	0	0	0.0777	0	0	0.077	0.0251	0	0	0	0	0.0419	0.1405	0.0958	0.0966	0.4994	0.1229	0	0.1006	0	0	0	0	0.0321	0.0271	0	0	0	0.1393	0	0.0713	5.9973	0	0	0	0	0	0	0.1269	0	0.1414	0.0916	0	0.1374	0	0	0	0.0259	0.1023
KLHL40	0	0	0.0402	0	3.2702	0	0.0065	0.1365	0	3.2642	0.006	0.0109	0.0182	0.0124	0.0125	0.3511	0	3.7824	0.0052	0	0	0	0	0	0.028	0	0	0.8624	0	0.0064	0	0.0777	2.61	0	0	0	0.0093	0.0084	0.0082	0.0045	0	0	0	0	0	0	0.0351	0	0
DPP10-AS1	0	0	0.0254	0	0	0.0505	0	0.0986	0	0	0	0.0275	0	0.1255	0.0633	0.3273	0	0.0166	0	0	0	0	0	0	0	0	0	0	0	0.0162	0.0467	1.6702	0	0	0.0822	0	0	0	0.0416	0	0	0.02	0	0	0	0	0	0	0
ASB4	0.9002	0.048	0.4949	0	0.3964	0	0.0533	0.032	0.073	0.1236	0.0231	0	0.0099	0.2102	0	0.798	0.3002	0.2297	0.1282	0.0348	0.0402	0.0367	0.0896	0.0046	0.0307	0.0561	0.1149	0.1166	0.0276	0.0875	0.0101	0.276	0.2683	0.0112	0.071	0.1024	0.0153	0.0552	0.2696	0.0396	0.0267	0.6054	0.0307	0.0454	0.0096	0.0085	0.4317	0.033	0.5433
RN7SL300P	0.2307	0.1544	0.5574	0	0	0.2369	0.0515	0	0	0	0.239	0	0	0.0982	0	0.4388	0	0.2079	0	0	0.0448	0	0.3363	0	0	0.0625	0.1387	0.1407	0.1713	0.0507	0.1462	1.8445	0	0	0.0857	0	0	0.3997	0	0.215	0.1933	0.0626	0.0989	0.1878	0.2082	0.3694	0.0695	0.1061	0.3147
AC116312.1	0	0	0.0806	0	0	0	0	0	0	0	0	0	0	0	0	0.4444	0.0638	0	0	0	0	0	0.2433	0	0	0	0	0	0	0	0	0	0.0625	0.1094	0	0	0	0.0675	0	0	0	0	0	0	0	0	0	0	0.2125
RNU4-13P	0	0	0	0	0	0.1781	0	0	0	0	0	0	0	0.2214	0	0	0	0	0	0	0.1011	0	0	0	0	0	0.3128	0	0	0	0	2.7732	0	0	0	0	0	0	0	0	0	0	0	0	0	0	0.1567	0	0
MRPL48P1	0	0.0772	0.2389	0	0.0542	0.0395	0.0772	0.1157	0.0503	0.0559	0.0239	0	0.036	0	0	0.4388	0	0.026	0.0206	0.042	0.0224	0	0.0721	0.0659	0	0	0	0	0	0.0253	0	0.6148	0	0.054	0	0	0	0.0333	0	0.0358	0	0.0313	0	0	0.1735	0	0.0347	0.053	0.0525
HIST2H2AA3	5.2121	0.3131	2.998	1.8151	0.8155	8.8746	0.9247	0.8939	5.9182	0.1944	1.3843	1.1445	1.2518	0.2843	1.3197	4.406	0.4015	0.7828	1.6009	1.6052	0.7529	4.2128	0.7236	1.2215	1.2538	0.6882	0.1607	1.7527	0.0662	0.3229	1.6088	0.8903	3.0719	0.5632	0.7445	0.161	2.3528	0.8103	0.603	0.1245	0.7837	3.1193	1.2321	0.544	0.5629	0.4279	0.8047	11.7684	1.033
AC003958.1	0	0	0	0	0	0	0	0	0	0	0	0	0	0	0	1.2154	0	0	0	0	0	0	0	0	0	0	0	0	0	0	0	1.6254	0	0	0	0	0	0	0	0	0	0	0	0	0	0	0.0525	0	0
AP001994.1	1.288	0.2378	0.4292	0.0689	0.542	0.0608	0.1983	0.1188	0.1356	0.3014	0.3496	0.4299	0.0555	0.0756	1.4874	0.7884	0.0243	0.3002	0.0476	0.3556	0.3796	0.2504	0.6474	0.3298	0.3205	0	0.0534	0.3522	0	0.2536	0.2814	0.5917	0.095	0.2911	0.4948	0.214	0.0569	0.3847	0.1503	0.2345	0.186	0.4339	0.3809	0.47	0.1603	0.0474	0.1605	0.2451	0.1615
AC092447.7	0.1799	0.0134	0.0966	1.5515	0.4692	0.0137	0.0178	0	0	0	0	0	0.387	0.051	0.6352	0.4816	0.0655	0	0.0286	0	0.0155	0.041	0	0	1.5678	0	0.2884	0	0	0	0	1.5982	0	0.0281	0	2.0873	0.0128	0.0462	0	0.0124	0	0	0	0	0	0.0213	0.0482	0.0276	0
LINC02306	0	0.0464	0	0	0	0	0	0.0928	0	0	0	0	0	0	0	0	0	0	0.0992	0	0	0	0	0	0	0	0	0	0	0.0305	0	2.9567	0	0	0	0	0	0	0	0.0215	0	0	0	0	0	0	0	0	0
SRCIN1	0.1101	0.0864	0.1672	0.0928	0.0325	0.0302	0.2191	0.0695	0.1332	0.0183	0.1695	0.0633	0.0452	0.1982	0.0676	0.5067	0.2578	0.1021	0.1103	0.3092	0.1809	0.1694	0.076	0.036	0.2483	0.0733	0.348	0.1728	0.1168	0.0194	0.2831	1.35	0.3701	0.5304	0.0865	0.1087	0.0403	0.0418	0.1988	0.3216	0.3954	0.0376	0.0796	0.146	0.1572	0.0638	0.1042	0.0188	0.1402
AC002366.1	0	0	0	0	0	0	0	0	0	0	0	0	0	0.0262	0	0.5863	0	0	0	0	0.012	0	0	0	0	0	0	0.094	0	0.0135	0	0	0	0	0	0	0.0197	0	0	0.0096	0	0.0167	0	0.0251	0.0185	0.2303	0	0.0284	0
UBAP1L	0.1547	1.4787	1.9371	0.2168	0.3389	0.256	0.2724	0.2415	0.0431	0.7875	0.1407	0.4864	0.0617	0.4243	0.3949	1.0463	0.3005	0.1685	0.1322	0.2565	0.2671	0.0881	0.17	0.4198	0.1902	0.1654	0.5167	0.6003	0.083	0.2888	0.2178	1.3514	0.1264	0.7184	0.5618	0.0828	0.2284	0.6849	0.4896	0.6435	1.2997	0.4269	0.6229	0.5948	0.4887	0.477	0.1682	0.1858	0.2462
AL136968.1	0	0	0.1874	0	0.1456	0.0265	0.0866	0.1816	0	0.2256	0.0964	0.0578	0.0242	0.066	0	0.2459	0.2542	0.0524	0	0.1129	0.0603	0	0.0323	0.0222	0.0373	0.042	0.1399	0	0.1728	0.1533	0.0491	0.2067	0.0622	0.0726	0.0864	0	0	0.1344	0.2406	0.0602	0	0.0421	0.0333	0	0.14	0	0.0234	0.1962	0
CD69	0.1295	0.0434	0.8584	0.0101	3.4416	0.0443	0.0694	0.0347	0.113	0.2135	0.0215	0.4341	0.639	0.1213	0.267	0.3778	0.4953	0.0467	2.3947	0.0849	0.0705	0.4648	0.0971	0.111	0.3552	0.0913	0.0467	0.0395	0.0385	0.074	0.0657	0.6559	0.5678	0.091	0.2309	0.9051	0	0.187	1.1689	0.2535	0.803	0.0352	0.0889	0.4324	0.1559	0.0553	0.1482	0.0774	0.0825
AL160313.1	0.2825	0.2363	0.8042	0.274	0.0663	0.2659	0.1419	0.1889	0.5546	0.2396	0.0439	0.1052	0.2646	0.0901	0	0.8059	0.8292	0.0318	0.0505	0.0514	0.0549	0.0543	0.1912	0.0202	0.0679	0.1148	0.1698	0.0215	0	0.031	0.3132	0.5645	0.3964	0.4464	0.1836	0.1701	0	0.0204	0.1195	0.1206	0	0.2492	0.1363	0.115	0	0.113	0	0.0325	0.0963
LINC02510	0	0	0.0161	0	0	0.0319	0	0.0467	0	0.0451	0	0	0.0581	0.0396	0	0.2361	0	0.0524	0	0.0339	0	0.0239	0	0.0133	0.0336	0.0252	0	0	0	0.0204	0	2.233	0	0	0.0692	0	0	0.0403	0.0263	0.0362	0	0.1137	0	0.019	0.4762	0.0497	0	0	0
RPL12P24	0.0755	0.1011	0.2605	0	0	0.1034	0	0	0	0.0732	0.0625	0	0	0.0642	0	0.7657	0	0.034	0	0.3297	0	0	0.0314	0.0431	0.0726	0	0	0	0	0	0.1913	2.6149	0	0	0.1121	0	0	0	0.1277	0.0938	0.0632	0.041	0	0	0.1363	0.4028	0.0455	0.1041	0
LINC00598	0.0147	0.0789	0.1221	0	0.0553	0.1312	0.1053	0.2465	0.1093	0.0714	0.0611	0.0878	0.0368	0.1631	0.1013	1.2148	0.1288	0.0664	0.0264	0.0322	0.0687	0.0378	0.0552	0.0674	0.3191	0.032	0.124	0.1708	0.2262	0.136	0.0934	1.139	0	0.1311	0.1314	0	0	0.1021	0.0997	0.032	0.0741	0.44	0.0253	0.036	0.5232	0.0944	0.0355	0.0881	0.0268
AL355377.1	0	0	0.0306	0	0	0.0152	0.0099	0	0	0.1291	0	0.0331	0	0.0189	0.1143	0.1407	0.0242	0.02	0.0238	0.0162	0.0345	0	0	0.0254	0.032	0.012	0	0.0812	0.022	0	0	0	0	0.0727	0	0	0.0142	0.1025	0.0501	0.0758	0	0	0.0571	0	0.0401	0	0.1069	0	0.0605
ZFP91	3.6685	7.9173	7.5964	13.0572	17.9193	10.6471	12.8096	23.8384	7.5213	22.2598	5.8846	10.2834	14.0384	13.0561	17.9293	18.2592	12.0528	10.2527	6.7951	18.8055	19.1369	8.9191	6.7938	7.684	9.5585	11.481	12.5295	17.2502	14.8372	11.8137	21.0786	9.9067	16.2703	10.3098	10.2571	6.1409	17.8345	15.3232	13.3329	12.6704	10.2497	22.9114	10.0864	11.168	22.3521	12.2104	8.8445	15.5344	4.7291
NACA2	10.2454	1.1693	5.7356	1.7222	1.7286	1.3252	2.0234	0.6	4.4082	1.0986	8.8418	2.9884	0.4717	1.0045	1.6622	2.5144	0.2321	2.8717	1.7051	4.2273	1.7793	1.4278	4.8375	2.4274	1.3175	0.9213	0.7946	4.0031	0.3506	1.1199	1.3162	4.4034	0.4543	2.4097	0.6663	1.8201	1.7833	0.8451	0.5059	0.8066	1.2261	2.6909	0.6883	2.3446	1.9886	0.1512	3.5253	2.0625	0.9875
AL049647.1	0	0.0137	0.0708	0	0	0.0281	0	0.0274	0	0	0	0.0611	0	0.0349	0	1.1181	0	0.0092	0	0	0	0	0.0085	0	0.0197	0	0	0.025	0.0711	0	0.1039	1.0929	0.011	0.0384	0.0914	0	0	0	0.0116	0	0	0.0111	0.1143	0	0.0123	0	0.0123	0.0094	0
AC007536.1	0	0	0.0726	0	0	0	0	0.2812	0	0.1019	0	0	0	0.0895	0	0.2666	0.1148	0.0947	0	0	0.1634	0	0	0	0	0	0	0	0.052	0	0	1.6806	0	0	0	0	0	0	0	0	0	0	0	0	0	0	0	0	0.0956
AC092651.1	0	0	0.0812	0	0	0	0	0	0.0513	0.114	0	0	0	0	0	0.2982	0	0.106	0	0	0	0	0.049	0	0	0	0	0	0	0	0	0	0.0629	0	0	0	0	0.0679	0	0.0365	0	0	0	0	0	0	0	0.0541	0
ING5	2.0222	5.1867	2.7884	2.7533	1.6044	1.4242	1.5798	1.9811	2.4633	1.9215	4.1093	1.0261	1.1705	1.3021	2.597	3.0633	2.292	1.4976	0.9902	3.0775	0.7387	1.3713	1.0807	4.1478	5.0538	1.9423	1.5274	1.8639	1.6321	1.407	4.5691	8.2735	2.0543	4.5918	1.5917	3.7008	1.9648	1.4156	1.8342	1.9636	2.5372	2.069	1.0014	2.5895	0.7456	1.2748	1.1719	2.1086	3.0023
RF00573	0	1.1369	0.7034	0.2636	0	0.4651	0.4549	0.2272	0	0.6586	0.1407	0	0	0.2891	0.2917	0.4307	0	0.3061	0.1215	0	0.3959	0	0	0	0.3268	0	0	0.6216	0	0.4476	1.2913	0	0	0.3181	57.7757	0.2728	0	0.1961	0.7663	0.211	0.2845	0.1844	0	0	0.4088	0	1.4318	0.9372	0
OR4C9P	0	0	0	0	0	0	0	0	0	0	0.0329	0	0	0.0338	0	0.0503	0	0	0	0	0	0	0	0	0	0	0	0	0	0	0	0	0	0.0186	0	0	0	0	0	0.0123	0	0	0	0	0	0.1693	0	0	0
AC026120.2	0	0	0	0	0	0	0	0	0	0	0	0	0	0	0	0.1505	0	0	0	0	0	0	0	0	0	0	0	0	0	0	0	0	0	0	0	0	0	0	0	0.0369	0	0	0	0	0	0.1267	0	0	0
RNA5SP403	0	0	0	0	0	0	0	0	0	0	0	0	0	0	0	0.8614	0	0	0	0	0	0	0	0	0	0	0	0	0	0	0	0	0	0	0	0	0	0	0	0.1055	0	0	0	0	0.2044	0.3625	0	0	0
IGHV3-72	0	0	0.1151	0	2.3482	0	0	0.0558	0	1.6167	0	0	0.1041	0	0	0.3172	0.2277	0	0.5068	0	2.6561	0.0427	0	0	0	0	0.2005	0	0	0	0	0.4443	0.5794	0.0781	0	0	0	10.6397	3.7146	0.1554	0.6984	0	0	0	0	0	0	0.0767	0.3791
RF00153	0	1.7132	0.2944	0	0	0	0	0	0	0.4136	1.0604	0	0	0	0.3663	0	0	0	0.4576	0	0	0	0	0	0	0	0	0	0	0.1874	0	14.7771	0	0	0	0	1.6385	0.4926	0.2406	0.1325	0	0.6946	0	0	0.77	0	0	0	0
WWC3-AS1	0.1269	0.0425	0.1752	0.0985	0.2383	0.2173	0	0.0425	0.1661	0.1231	0	0.0473	0.0396	0.054	0.3815	0.2414	0.0347	0	0.0227	0	0	0	0	0	0.1221	0.1032	0.3052	0.0387	0.0314	0	0.6434	0	0	0.0594	0.0943	0	0.0813	0.3298	0.0716	0.0789	0.1595	0.1723	0.0816	0	0.1528	0.0677	0.1147	0.0876	0
MLLT10P1	0.4201	0.4686	0.9665	0.1087	0	0.5751	0.125	0.1873	0	0	0.174	0	0.1749	0.715	0.2405	0.1775	0.153	0.1262	0	0.2038	0.4352	0.2871	0.0583	0.08	0.0674	0	0	0.3416	0.6931	0.0615	0	1.8656	0.1497	0.3278	0	0	0.0896	0.4851	0.3948	0.4349	0.4692	0.304	0.1801	0.114	0.0842	0	0.0843	0	0.1273
AC005682.1	0.3001	0.8035	0.9839	0.4852	0.5634	0.8731	0.547	0.3011	1.0692	0.2424	1.264	1.4897	0.3591	0.6172	1.1596	1.5537	0.4507	0.9239	0.5097	1.9842	0.2623	0.3589	0.2604	0.6143	0.8903	0.5557	2.2848	1.5559	0.3714	0.8458	0.6021	4.4647	2.1522	0.445	1.6717	0.0803	0.4002	0.361	0.9308	0.2097	0.2723	0.828	0.2466	0.4275	0.4664	0.427	1.2498	0.1265	1.7055
LINC02502	0	0	0	0	0.1073	0.0782	0	0.0382	0	0	0	0	0	0	0.0491	0.4347	0	0	0.0409	0	0.0444	0	0	0	0.0275	0	0	0.0697	0	0	0	0.9136	0.0305	0	0.0849	2.111	0	0	0.0322	0.0177	0	0	0	0.0465	0	0	0	0	0
OR2T35	0	0	0	0	0	0	0	0	0	0	0	0	0	0.0321	0	0.1436	0	0	0	0	0	0	0	0	0	0	0	0	0	0	0	0.5029	0	0	0	0.0303	0	0	0	0	0	0	0	0	0	0	0	0	0
MIR1271	0	0.2855	0	0	0	0	0	0.2853	0	0	0	0	0	0	0	0.5409	1.8639	0.1922	0.3051	0	0	0	0	0	0.2052	0	0	0.7806	0.4223	0	4.3242	0	0.228	0	1.2673	0	0.5462	0.7389	0.2406	0	0	0	0	0	0.77	0	0	0	0
AAMP	40.6574	30.0774	30.3212	24.0277	17.0774	15.4525	16.4133	12.3554	24.9358	12.6182	25.4804	17.5477	18.4498	17.9563	22.0009	23.7917	13.6301	14.4913	29.8156	47.9655	13.5352	18.8755	13.3719	30.7603	25.7717	20.7138	11.3346	24.7646	8.2123	10.5972	12.6576	36.3628	35.3417	31.6252	10.8818	19.817	8.0778	16.2786	30.9082	15.0137	22.0209	31.7086	6.9536	17.9667	17.4545	9.7006	11.1998	24.2129	26.8997
USP9YP7	0	0	0	0	0	0	0	0	0	0	0	0	0	0	0	0	0	0	0	0	0	0	0	0	0	0	0	0	0	0	0	0	0	0	0	0	0	0	0	0	0	0	0	0	0	0	0	0	0
RN7SKP68	0	0	0	0	0	0	0	0	0	0	0.0495	0	0	0	0	0	0	0	0	0	0.0464	0	0	0	0.0575	0	0	0.0729	0	0	0	0	0	0	0	0	0	0	0	0.0371	0	0	0	0	0.0719	0	0	0	0
AL118556.1	0	0.3424	0.0504	0	0.2058	0.2001	0.0979	0.0978	0	0.4959	0.0303	0.2177	0.1825	0.1244	0.1883	0.9266	0.3193	0	0.0784	0	0.1987	0.0375	0.0609	0.1252	0.1055	0	0.4393	0.7132	0	0	0.5556	0.3895	0.0391	0.0684	0	0.1174	0.0936	0.2954	0.1236	0.2497	0.1224	0.1587	0	0.119	0.7475	0	0.044	0.0672	0
RPL4P2	2.2606	1.1493	2.4097	0.111	0.994	0.333	0.6132	0.3445	1.598	0.4439	1.6124	0.5753	0.5897	0.9984	0.5897	1.7779	0.2188	0.8122	0.4604	2.5829	0.7226	0.3374	1.5256	0.7683	0.5507	0.2792	0.9632	1.3964	0.0283	0.3142	1.0153	3.9652	0.5048	1.0049	0.8289	0.8963	2.9128	0.7436	0.2905	0.4178	0.6952	1.0407	0.5522	0.4426	1.4979	0.397	0.5686	0.4079	0.5985
INPP5K	5.408	6.5391	14.5224	3.4058	6.7716	6.018	5.0776	7.1197	6.1797	5.8176	7.5696	7.6387	8.6037	6.543	5.3124	8.753	6.3441	7.0056	9.7822	5.7922	7.4755	9.7426	5.0042	13.7032	6.4234	8.6333	5.549	10.0309	7.39	4.6359	5.1854	6.0949	4.1282	6.6807	3.1521	1.6599	12.2962	7.8367	7.3781	6.0134	4.3341	5.3887	2.7946	4.6775	7.1628	3.8085	6.0774	4.5428	9.6036
AC015969.1	0	0	0	0	0	0	0	0	0	0	0.0107	0.0579	0	0.022	0.0445	0.4271	0	0.0233	0.0093	0	0	0	0	0	0.0249	0.0702	0.0311	0.0158	0	0.0114	0	1.1736	0	0.0121	0	0	0	0	0	0.008	0	0	0	0	0.1091	0	0	0	0
RNU6-898P	0	0	0.2435	0	0	0	0	0.236	0	0	0	0	0	0	0.3029	0.4473	0	0	0	0.2568	0	0	0	0	0.3394	0	0	0	0	0	0	9.3996	0	0	0	0	0	0	0	0.1096	0.2955	0	0	0	0	0	0	0	0
ASGR1	0.2643	0.9631	0.7229	0.2963	0.8729	0.2546	0.0874	0.2815	0.2818	0.1234	0.1622	0.2915	0.2995	0.4248	0.2437	0.8812	0.1123	0.1852	0.4445	0.1567	0.0951	0.3211	0.1101	0.5256	0.5463	0.1645	0.3648	0.3164	0.0533	0.0774	0.0744	1.278	0.5912	0.692	0.1018	0.0157	0.5827	0.1752	0.4913	0.2828	0.4756	0.1806	0.2308	0.6136	0.5536	0.1567	0.2122	0.2655	0.4895
RN7SL751P	0.775	0	0.0892	0	0	0.0884	0	0.2592	0	0.2505	0.0535	0	0.1613	0.4397	0.2218	1.3103	0	0	0.0924	0.9403	0	0.0662	0	0	0.5593	0	0	0.394	0.0639	0.227	0.491	3.0979	0.4143	0.121	0	0	0.0827	0.5967	0.1457	0.0401	0.1082	0.0701	0.1108	0.2103	0.6995	0	0.1556	0.1188	0
RF00019	0	0.6821	1.1723	0.7909	0.3189	0	0.1516	0.2272	0	1.9759	0.1407	0	0.4242	0.2891	0	0.8614	3.3395	0	0.8502	0.7418	0.132	0.5223	0	0	0	0	0	0.2072	0	0.1492	0.4304	0	0	0.4772	0.2523	0	0	0.3923	0.3831	0.6331	1.4227	0.7375	0.7283	0.2765	0.8175	0	1.2272	0.1562	0
RABL2B	2.7873	4.0118	3.2439	1.7606	1.6721	1.7199	1.7242	1.8226	1.8541	2.6357	1.4319	1.5683	2.0683	1.2552	1.3041	1.569	2.8331	1.4135	0.8425	1.2147	1.0538	1.339	2.2958	2.1884	2.9737	1.2093	1.1345	0.3926	1.7046	4.4471	1.2987	5.3624	2.7494	2.2533	5.9184	2.4193	0.6722	2.14	2.1641	2.6829	2.8114	0.8956	1.7446	2.1165	1.4176	1.6874	0.651	1.2127	0.9661
VN1R33P	0	0	0	0	0	0	0	0	0	0	0	0.0308	0	0	0	0.0524	0	0	0	0	0	0	0	0	0	0	0.0497	0	0	0	0	0	0	0	0	0	0	0	0	0	0	0	0	0	0	0	0	0	0
IGKV1-13	0	0	0	0	0	0	0	0	0	0.3075	0	0	0	0	0	0.2681	0	0	0	0	0	0	0	0	0	0	0	0	0	0.0929	0	0	0.0565	0.0495	0	0	0	0.1221	0	0	0.0886	0	0	0	0	0	0	0	0
RNU6-1007P	0	0.459	0	0	0	0	0	0	0	0	0	0	0	0	0.2944	0.8695	0	0	0	0	0	0	0	0	0	0	0	0	0	0	2.1722	3.6544	0	0	0	0	0	0	0	0	0	0	0	0	0	0	0	0	0
AC107027.1	0.2552	0.1708	0.1321	0	0	0.0437	0.0854	0	0	0	0.0264	0.2851	0.0797	0.1086	0	0.1618	0	0.0862	0	0.418	0.0248	0.1308	0.2392	0	0	0	0	0	0	0.028	0	0.8501	0	0.1195	0	0	0	0.0368	0.036	0.0793	0.2672	0.0346	0	0	0	0	0	0.088	0.3481
AC097359.3	0	0.1015	0	0	0.0569	0.0623	0	0.0203	0.172	0.0588	0.0628	0.0677	0.0379	0.0516	0.0781	0.4229	0	0	0.0217	0	0.0118	0	0.0758	0	0.0146	0	0	0	0	0.0799	0.0768	0	0	0.0994	0	0	0	0.0525	0.0513	0.0188	0.0254	0	0.156	0	0	0.0324	0	0.0836	0.0276
WDR6	12.5604	15.7087	19.8838	5.8562	12.5059	16.9322	13.1626	17.0671	8.6183	29.7797	20.1453	19.9527	10.2573	11.0187	12.0625	12.7693	20.1162	21.9631	11.4928	17.7072	14.5614	15.3259	21.3463	6.7365	26.0018	9.2598	11.4746	13.7157	17.396	13.6257	28.7201	16.6613	4.2999	27.7871	19.614	7.3101	9.5598	12.3448	23.864	22.7867	14.6414	19.4212	17.7594	22.5285	16.1594	9.559	10.2079	28.0482	20.0506
CASP14	0	0	0	0.0081	0.0098	0.0144	0	0	0.0046	0	0	0	0	0.0268	0.009	0.7183	0.0115	0	0	0	0.0041	0	0.0044	0.006	0.0101	0.0057	0	0	0	0.0046	0.0133	0.8945	0.0056	0.0246	0.0234	0	0	0	0	0	0	0.0114	0	0	0.0063	0.056	0.0884	0.0289	0
ZAR1	0	0.0505	0.0867	0.585	0.0708	0.1548	0.1683	0.084	0.0329	0	0.6871	0.0374	0	0.1497	0.2805	0.6691	0.5352	0.0906	0	0	1.3569	0.0258	0.3558	0.1148	0.0121	0.3813	0.9968	0	0.0373	0.2649	0.1274	0.067	0.0269	2.0825	0.6345	0.1413	0.7239	0.0435	0.3826	0.0156	0.0631	0.0955	0.0539	0.1023	0.514	0.0804	0.0605	0.1618	0.0914
GABRB2	0.5868	1.2889	0.1038	0.8397	0.8987	2.0615	0.2341	1.4696	0.3857	0.1173	0.0973	1.4312	0.1695	0.2872	0.9638	0.9999	0.4988	0.9651	1.5607	0.0133	0.57	0.4944	1.0037	1.4646	0.0688	0.4712	0.5468	0.4161	0.5211	1.806	2.4865	5.3951	0.5647	2.4885	0.7001	1.8293	2.1414	0.1843	0.0869	0.7622	0.1721	0.3882	0.3633	0.43	3.1514	0.869	3.8319	0.2918	0.5436
AC233289.1	0.5055	0	0.0498	0	0.1356	0	0.1612	0	0	0.07	0	0	0.0451	0	0	0.1831	0	0.0651	0.0516	0.0526	0.1683	0.037	0.2105	0.0413	0.139	0.0391	0	0.044	0	0	0	1.9243	0	0	0.0536	0	0.0925	0	0.0815	0	0	0.0392	0.031	0	0.0435	0	0.1305	0.0664	0
LRRC34P2	0	0	0	0	0	0	0	0	0	0	0	0	0	0.0565	0	0.2524	0	0	0.0237	0	0	0	0	0	0	0	0	0	0	0	0	0	0	0	0	0	0	0	0	0	0	0	0	0	0	0	0	0	0
KRT18P63	0	0.1505	0.3362	0	0.5629	0.077	0.2676	0.2507	0	0.6539	0.0155	0.1395	0.0702	0.2232	0.1931	0.8553	0.6754	0.1013	0.1742	0.9274	0.1019	0.1344	0.3278	0.0214	0.1623	0.264	0.4054	0.1829	0.2226	0.1481	0.2849	0	0.0801	0.2456	0.2783	0.1806	0.1439	0.4111	0.5917	0.163	0.2511	0.0407	0.0643	0.4881	0.6764	0.08	0.2031	0.2585	0.2726
AC113192.2	0	0	0.0822	0.0924	0	0	0	0	0	0	0	0	0.0744	0	0.1023	2.2654	0	0	0	0	0.0463	0	0	0	0	0.4519	0	0.1453	0	0	0.1509	3.1739	0	0	0.0885	0	0	0	0.0672	0	0	0.0647	0	0	0	0	0.3586	0	0.1083
CFL1P6	0	0.348	0.5126	0.4611	0.4183	0	0.0995	0.0497	0.2268	0	0.1231	0.3871	0.1391	0.0632	0.3188	0.7533	0.0406	0.1004	0.0266	0.0541	0.0289	0.0381	0	0.1697	0.1072	0	1.3391	0.0906	0.0368	0.0326	0.1882	0.7915	0.1191	0.0348	0.1655	0	0	0.1715	0.1256	0.0461	1.1198	0	0	0.1814	0	0	0.2683	0.1366	0
CNNM4	2.0409	4.6996	9.9202	6.843	2.4152	3.5322	5.3573	6.8257	4.8314	2.5708	3.4001	5.7846	3.7603	6.4886	3.505	13.1759	5.8285	2.765	3.4458	6.6747	4.3329	2.9614	1.6911	3.1937	4.0485	2.5824	4.6565	5.8957	2.7604	1.4899	8.4684	5.3043	5.5623	4.3978	7.4298	3.255	3.3583	2.3901	9.9412	2.9755	4.3343	12.4042	2.9828	4.1302	6.9008	3.0447	2.2371	1.7778	2.0911
UBE3B	1.903	2.0488	3.3754	4.2021	3.4266	2.295	2.2883	3.1587	2.996	2.5105	1.3011	1.9787	3.1069	3.0084	2.6637	2.8949	2.9187	3.427	2.0983	2.7534	2.6987	2.881	2.5582	2.2314	2.5922	2.0678	1.2749	2.4169	3.2869	2.1156	2.012	4.396	1.7401	3.843	1.1444	2.4322	2.1141	2.4478	2.6249	3.5404	2.717	4.0568	2.5277	4.0242	4.1512	2.5812	2.3752	2.4085	3.0565
AC084838.1	0	0.0787	0	0	0	0	0	0	0	0.114	0	0	0	0	0.101	1.1927	0	0	0	0	0	0	0	0	0	0	0	0	0	0	0	4.0732	0	0	0.3493	0	0	0	0	0	0	0	0	0	0	0	0	0	0
RPS15AP34	0	0	0	0	0	0	0	0	0	0	0.0785	0	0	0	0	0.7212	0	0	0	0	0	0	0.0395	0	0	0	0	0.1735	0	0.0833	0	0	0	0.0444	0	0	0	0	0	0	0	0	0.0813	0	0	0	0	0.0872	0
POLR2E	60.6944	25.1215	69.453	52.2244	20.3242	27.5302	39.109	32.4932	48.3946	19.7243	41.2269	28.0084	23.2274	25.7523	26.697	31.7633	44.7894	24.1251	42.6022	26.556	29.1258	29.7148	13.9164	40.4307	36.3476	32.1621	20.3424	22.7636	31.851	14.6598	34.1305	12.7194	29.3646	17.2552	25.142	21.0266	27.468	14.3731	45.8856	20.4018	30.6808	23.036	22.5437	29.6627	18.584	20.8351	17.6903	37.8365	43.8501
C10orf105	0	0.0149	0.0257	0.0173	0.0628	0.0356	0.0531	0.0448	0	0.0072	0.0092	0.0055	0.0139	0.0127	0.0064	0.1131	0.0325	0.0234	0	0	0	0.0267	0.0155	0.0127	0	0.0081	0.0089	0.0317	0.0037	0.0229	0.0094	0.0793	0	0.0279	0.011	0	0.0238	0.0043	0.0084	0.0231	0	0.0121	0	0.0545	0.0537	0.0238	0.0045	0.1744	0.0338
RNU7-94P	0	0	0	0	0	0	0	0	0	0	0	0	0	0	0	3.6918	0	0	0	0	0	0	0	0	0	0	0	0	0	0	0	0	0	0	0	0	0	0	0	0	0	0	0	0	0	0	0	0	0
AC027369.1	0	0	0.0309	0	0	0	0	0	0	0	0	0	0	0	0	0.1136	0	0	0	0	0	0	0	0	0	0	0	0	0	0	0	1.4323	0	0	0	0	0	0	0	0	0	0	0	0	0	0	0	0	0
AC020763.2	0	0	0	0	0	0	0	0	0	0	0	0	0	0	0	0	0	0	0	0	0	0	0	0	0	0	0	0	0	0	0	0	0	0	0	0	0	0	0	0	0	0	0	0	0	0	0	0	0
MIR103A1	0	0.2855	0	0	0	0	0	0	0	0	0	0.3176	0	0	0	1.6227	0	0	0	0	0	0	0	0	0	0	0	0	0	0	0	0	0	0	0	0	0	0	0	0	0	0	0	0	0	0	0	0	0
RF00477	0	0	0	0	0	0	0	0.7436	0	0	0	0	0	0.3154	0	0.9397	0	0	0	0	0	0	0	0.4234	0	0	0	0	0	0	0	12.8367	0	0	0	0	0	0	0	0	0	0	0	0	0	0	0	0	0
AC015967.2	0	0.1049	0.3246	0.2433	0	0	0.14	0.4195	0	0	0.1299	0.2335	0	1.3342	0.1346	0.1988	0	0	0.5045	0	0	0	0	0	0.6034	0	0.5654	0.0956	0	0.6198	0	0	0	0.2936	0	0.5036	0	0	0.0884	0.2922	0.788	0.1702	0.0672	0.5105	0	0	0.1888	0.5767	0
RNU6-991P	0	0	0	0	0	0	0	0	0	0	0	0	0	0.2918	0	0	0.1873	0	0	0	0	0	0	0	0	0	0	0	0.3394	0	0	0	0	0	0	0	0	0	0	0	0	0	0	0	0	0	0	0	0
FNDC1-IT1	1.493	4.0927	1.8157	0.0552	0.0667	1.0221	0.2539	0.6182	0.6204	1.5164	0	1.5882	0	0	0.2442	0.1803	0.5436	0.4164	0.4322	0	0.4696	0.5466	0.4738	0.4467	0.6841	0	1.282	0.3903	0.0352	1.3428	0	0	0.19	0.0999	0.0528	0.2284	2.6853	0.5337	0.2406	0.0883	0	0.0772	0.2744	2.4888	0.8983	0.9105	0.0428	0.2615	0.0646
HSPD1P2	0.189	0.0158	0	0.1283	0.0444	0.0162	0.0738	0.0474	0.0309	0	0.0391	0.1407	0.0443	0	0.1217	1.0783	0	0.1064	0.0253	0.0516	0.1927	0.0242	0.1181	0.054	0.0341	0	0.0852	0.3314	0.0117	0.0415	0.0898	0.5036	0.0505	0.0774	0.0175	0.1138	0.0302	0.0682	0.0133	0.0073	0.0989	0.1154	0.0203	0.0192	0.0995	0	0.0569	0.0543	0
KCTD18	3.2393	4.2218	2.5862	5.1322	2.5786	1.9315	2.8355	1.4928	2.9503	1.5775	2.5451	2.8624	2.0227	2.6488	3.0764	3.1611	18.3899	1.1837	2.2953	2.4232	3.326	1.2013	1.6756	1.6202	2.3305	2.7146	1.8933	2.4312	1.1491	1.4622	2.0996	3.421	4.8277	3.7186	1.7907	0.9531	0.669	2.4782	2.1889	3.1022	2.2759	3.6382	0.7521	2.4913	1.6527	1.5135	1.6495	1.4724	1.1267
TMEM88B	0	1.4973	0.7205	0.5208	0.07	0.2042	0.0999	0.2993	0.0976	0	0.0927	0.0555	0	0.1269	0.3201	0.2836	0.1629	0.0672	0.1066	0.1086	0	0	0.1553	0	0.0717	0.3233	0.4482	0.3184	0.5167	0.0983	0.189	0.1987	0.1993	0.2793	0.2769	0.2395	0.1909	0.4736	0.6308	0	0.6246	0.0405	0	1.0319	0.1346	0.2387	0.1796	0.2743	0
TPMTP1	0.3484	0	0.2405	0.2704	0.1869	0.2726	0.3555	0.1332	0.4561	0.0483	0.2887	0.1112	0.0932	0.0424	0	0.6943	0.0272	0.1794	0.0712	0.0362	0.174	0.1531	0.7463	0.0853	0.0958	0.054	0	0.1518	0.1232	0.2624	0.1892	0	0.0266	0.1865	0.2218	0.1199	0.0956	0.4311	0.1404	0.0464	0.0417	0.2972	0.064	0.2026	0.1797	0.0531	0.0899	0.412	0
NPAP1P6	0	0	0	0.0082	0.0099	0	0.0047	0	0	0	0	0	0	0.009	0	0.4005	0	0.0047	0	0	0	0	0	0.006	0.0051	0.0114	0	0.0064	0.0052	0	0.0133	0.2806	0	0	0	0	0	0	0	0.0033	0	0.0057	0.009	0	0	0.0225	0.0063	0.0048	0
KDM7A-DT	2.2658	3.0334	3.3514	3.7562	1.9969	6.574	1.2386	1.8146	1.54	4.0498	1.9797	2.0316	3.9366	1.7053	1.4295	2.6581	1.0103	2.8612	3.4227	2.087	1.7486	2.7178	2.7606	0.6692	5.0205	3.2583	0.7412	0.7616	2.8079	5.8159	1.1133	3.861	3.4276	1.891	1.6944	1.2008	1.3618	7.1916	3.1294	3.1314	3.383	1.4224	0.9187	3.6265	1.5488	5.1324	4.8728	6.3861	3.9666
IFT27	6.0004	4.2526	3.8414	1.4077	2.2103	1.317	2.5171	1.5197	4.0288	2.6023	2.598	2.3262	1.5188	2.6	1.3766	1.028	2.5618	2.5652	1.7116	1.5471	2.3615	1.613	3.0029	1.2717	1.6087	1.0229	1.0407	2.5425	1.9114	2.0522	1.9444	1.4769	1.949	3.8777	1.1805	1.9791	2.2345	2.711	2.4876	2.0731	2.0797	3.3889	1.7933	2.133	4.6715	1.5007	4.1896	1.2595	2.0035
SUCO	2.2214	3.7422	4.3592	10.9136	6.5573	8.4244	5.3628	5.9871	6.8024	4.7308	4.5748	6.9315	10.615	5.2956	8.1128	12.4512	5.1196	9.2818	6.4292	3.9816	9.8127	3.7302	3.6853	4.7625	5.5471	4.5517	4.6873	7.5403	8.5254	3.6845	13.6911	5.3621	9.4299	4.5457	16.1575	3.109	15.3158	14.7482	8.2871	3.9568	4.4302	9.288	6.1417	6.2122	8.218	5.897	2.11	3.2546	3.0046
DUSP21	0	0.0277	0.0858	0.0322	0	0	0.0185	0.0277	0.0181	0.0402	0.0343	0.1543	0	0.0353	0.0356	0.2102	0	0	0	0	0.0322	0.1062	0.0173	0	0.0598	0	0.0498	0.0253	0	0.0182	0.0525	1.3255	0	0	0	0	0.0265	0	0	0.0386	0.1042	0	0	0	0.0998	0	0	0.0191	0
AC073352.1	0.2912	0.1949	0.3014	0.1695	0	0.0997	0.0975	0	0	0.2117	0.0905	0.3252	0	0.1858	0.5625	1.1075	0.159	0.1968	0.1301	0.053	0.0283	0	0.1213	0.79	0.07	0.2762	0	0.1776	0	0.0639	1.2913	0.5819	0.1556	0.2386	0.8109	0	0.1864	0.2522	0.2052	0.1357	0.3658	0.3951	0.1873	0.4741	0.3942	0	0.1315	0.0669	0.1986
FCF1P5	0	0.2038	0.0525	0.1772	0	0.1042	0.034	0	0	0	0.0315	0.0567	0	0.0648	0.0654	0.2895	0.0416	0	0	0	0.0591	0	0	0	0	0	0	0.0464	0	0.1337	0	0.8113	0	0.0713	0	0	0.0487	0.0879	0	0.1655	0.1275	0.0826	0.0653	0.062	0.2748	0.2437	0	0	0
RPL7L1P13	0	0	0	0	0	0.034	0	0	0.0217	0	0.0206	0.037	0	0.1267	0	0.3777	0	0.0671	0.0355	0	0	0.0509	0	0	0	0.0269	0	0	0.0246	0.0218	0	0	0	0	0	0	0	0.0287	0	0	0.0416	0.0269	0	0	0.0299	0.2119	0.0897	0	0
RNU6-9	2.0571	0.6885	0.2366	0.2661	2.8968	0.4694	0.7653	1.8347	0.4488	0.6648	1.7046	1.5318	0.4282	2.626	0.8832	1.7389	0.749	0.9268	0.4904	1.2479	4.3956	0.1757	1.9992	0	1.3196	0	0	2.3005	0.1697	1.2048	1.3033	0	0.1833	0.8027	1.7826	0	0.439	0.9899	1.3535	0.1065	0.8616	1.3027	10.1442	1.1165	1.6503	0.7318	0	0.9459	1.5588
AC087645.3	0	0	0.1294	0	0	0	0	0	0	0	0	0	0	0.1596	0	0.3962	0	0.0563	0	0	0	0.0641	0	0.1428	0.0601	0.0339	0.3757	0	0	0	0	0.6661	0	0.0293	0	0	0	0.1804	0	0	0.2618	0	0	0	0.0376	0.0667	0.0376	0.0287	0
AC026803.1	0.5355	1.1651	1.0166	0.3117	1.3826	4.3079	0.4184	0.806	0	0.649	1.1094	1.2961	0.2508	1.2533	0.4599	0.5093	0.7313	0.4826	0.4309	0	0.3641	0.3431	0.3904	2.5239	0.1932	0.7257	0.9657	0.49	0.0663	0.7057	0.3393	0.3568	0.4294	0.5642	0.0994	0	0.6	0.6185	0.453	0.9566	0.3365	0.1454	1.0334	1.635	0.725	0	0.645	0.6772	1.461
RN7SL268P	0	2.4721	1.1896	0.9554	0.5779	2.444	0.2748	0.4941	2.2558	1.9096	0.051	0.275	0	0.7334	0.6343	0.6244	0.3362	1.2757	0.8804	1.5234	0.7652	0.1893	0.3076	0.2813	1.836	0.3336	1.4799	2.7033	2.1328	0.9192	0	1.3122	0.329	0.6341	0.4572	0.0989	0.3152	0.7819	0.7637	0.7266	0.6188	2.4724	0.2639	0.8018	3.3332	0.5255	2.7427	0.3963	0.3358
NBPF15	1.0371	4.0032	3.0017	14.5465	2.5963	8.1411	2.176	2.3586	2.751	1.9975	1.2002	3.5576	2.8451	3.2714	3.6275	4.2519	3.0323	1.7662	1.7578	3.4173	4.6335	1.9527	1.6932	2.2394	3.1634	1.5627	3.6323	3.3359	4.0761	5.594	3.2941	3.6295	2.2508	3.7812	1.2992	3.1984	5.2495	8.6473	3.6769	2.8478	3.4635	3.9893	4.9748	3.6924	3.8813	7.0245	2.1649	2.6388	2.3199
MSR1	1.1552	4.1839	6.1975	0.554	12.9965	4.1889	0.7107	1.2596	1.3748	3.0049	0.2218	6.1301	24.0127	6.0745	7.7867	2.4711	7.8973	2.3379	12.7583	1.087	2.2896	6.5688	2.0635	4.4531	4.0712	4.9278	0.3049	2.9418	4.4074	2.2958	1.1841	2.2024	4.0515	0.818	1.2382	0.8712	0.3337	6.4862	4.3618	8.7187	5.6372	2.5873	6.9069	5.2987	3.7156	2.6011	5.958	4.9298	2.4084
VPS45	8.5005	4.1567	7.0804	8.052	6.6768	7.4075	5.6385	7.7786	10.9267	6.367	7.386	10.3827	7.6784	4.5967	5.0406	16.3351	7.7274	13.5775	4.2273	10.141	6.2772	7.7713	5.1997	5.5988	4.9268	4.7154	3.458	6.4251	7.9227	8.0183	14.9803	9.0232	15.7926	9.4172	2.6369	3.4394	11.814	7.4794	6.6838	3.7142	7.2681	7.1486	6.2149	6.6579	7.9099	14.23	2.8927	12.6693	6.9893
AC020651.1	0	0	0	0	0	0	0	0	0	0	0	0	0	0	0	0	0	0	0	0	0	0	0	0	0	0	0	0	0	0	0	0	0	0	0	0	0	0	0	0	0	0	0	0	0	0	0	0	0
QRSL1	4.4132	4.6293	2.7211	2.5792	3.5305	2.9015	3.3516	3.8476	3.1406	5.5571	2.4863	2.3145	3.2137	2.5077	3.6048	3.9155	4.8246	2.2642	2.4008	7.0127	3.6382	2.7138	2.4181	1.6641	4.7061	1.9035	1.2779	2.0477	2.7541	2.9787	2.1653	1.7927	3.4092	3.0965	2.3185	12.2703	3.7685	3.0223	2.8607	2.3447	2.2374	3.0967	1.8751	7.3061	2.6878	1.8165	2.3698	2.9389	1.8047
AL772363.1	0	0	0.0525	0.0169	0	0	0.0097	0.0218	0	0	0.0045	0.0162	0.0204	0.0093	0	0.3448	0.0119	0.0147	0	0	0.0042	0.0056	0.0136	0.0249	0	0	0.0131	0.0199	0	0.0239	0	0.2608	0.0058	0.0204	0.0081	0.0087	0.0139	0	0.0123	0.0068	0.0182	0.0059	0.0047	0.0089	0.0393	0.0116	0	0.005	0
HNRNPA1P67	0.3169	0.0796	0.2461	0.0615	0.186	0.0271	0.1061	0.265	0.363	0.1536	0.279	0.118	0.1237	0.0337	0.1021	0.1005	0	0.1428	0.0992	0.5191	0.1385	0.1218	0.4455	0	0.0762	0.0215	0.0476	0.1692	0.3138	0.1566	0.1506	0.1056	0.0635	0.1855	0.0589	0.0636	0.2283	0.1373	0.0223	0.0615	0.0664	0.1075	0	0.0968	0.143	0.0846	0.0954	0.0729	0.072
RF00019	0	0	0.2302	0	0	0	0	0	0	0	0	0	0	0	0	0.4229	0	0	0	0	0	0	0	0	0	0	0	0	0	0	0	0	0	0	0	0	0	0	0.1881	0	0	0	0	0	0	0	0	0	0
ATP5PF	58.5381	25.049	32.0267	32.7767	59.4734	24.3398	50.5251	90.9487	63.8024	75.8511	42.8449	102.0504	36.5978	41.6569	46.8899	42.4639	35.2483	33.6798	38.7559	34.8736	39.6945	53.07	60.8186	71.0646	36.5432	61.424	39.3748	22.2019	21.4839	29.3409	30.5122	53.1606	14.4843	46.2018	85.2247	32.6066	47.2122	52.9525	42.2791	26.5002	33.469	26.7456	23.2613	29.3536	27.8856	37.1583	26.2422	64.3962	43.352
AL450263.1	0	0.0757	0	0.2193	0.1061	0.0387	0.0505	0.0756	0	0	0.0234	0.0421	0.0353	0.0481	0	0.1433	0.9879	0	0.0404	0	0.3074	0.0869	0.0706	0	0.0272	0	0	0.1034	0.1119	0.1738	0.2149	0	0.1511	0.2117	0	0	0.4342	0.1632	0.5738	0.158	0	0.0307	0.0485	0	0.034	0	0.0681	0.104	0.1028
SRRM3	0.0107	1.7042	0.1179	0.4847	0.2405	0.2046	0.1191	0.6926	0.7079	0.1656	0.0818	0.5326	0.2366	0.4043	1.1871	0.8122	0.8163	0.2645	0.1221	0.2914	0.17	0.186	0.2601	0.3019	0.6317	2.1206	2.7143	2.0512	0.2721	0.0867	0.1217	1.9628	0.0542	4.5187	1.5343	0.1672	0.5946	0.2651	0.6863	0.5123	1.4129	0.0811	0.6981	0.1173	0.623	0.1994	0.1125	0.7191	0.0728
AL121652.1	0	0.0548	0.0565	0	0	0.0561	0	0.2191	0	0.2382	0.0679	0.122	0	0.0697	0.1406	0.4153	0.1789	0.0738	0.2342	0.1788	0.0318	0	0.0682	0.1871	0.3152	0.3551	0	0.1998	0.0405	0.1798	0	0	0.0875	0.0383	0	0.0658	0.2097	0.1419	0.1847	0.3561	0.343	0.0889	0.2458	0	0	0	0.1479	0.0377	0
NPM1P43	0	0.0937	0.0322	0.0724	0.0438	0.032	0.0417	0.0937	0.0204	0	0	0	0.0291	0.1986	0.1202	0.651	0	0.021	0.0167	0.2718	0	0	0.0972	0	0.0225	0.2024	0.1122	0.0569	0.0231	0.041	0.0591	2.8606	0.0249	0.1311	0.0347	0.1125	0.0896	0.0539	0.3685	0.058	0.0391	0.0507	0.3202	0	0.1966	0	0.0843	0	0.0849
AC004477.1	1.3633	0.72	0.7597	0.2815	0.364	0.5052	0.4746	0.4267	0.9059	1.1156	0.4664	0.7079	0.0859	0.5322	0.5048	0.8088	0.5602	0.2987	0.2236	1.1836	0.4422	0.327	0.1667	0.593	0.0842	0.7593	1.0075	0.7019	0.0929	0.2472	0.2377	1.5665	0.6619	0.5974	0.4831	0.1306	0.7527	0.9606	0.4373	0.1865	0.4191	0.3327	0.2735	0.5193	0.4365	0.3471	0.3766	0.2761	0.1479
ARHGAP40	0	0.0077	0.0555	0.0267	0	0.0079	0.0051	0	0.005	0	0.0048	0	0.0215	0	0.0493	0.728	0	0.0052	0.0082	0.0084	0.0045	0	0	0.0131	0.1271	0	0.0552	0.007	0.0114	0	0.0727	1.2545	0	0.0269	0.2047	0.0184	0	0	0.013	0.0036	0.0192	0	0	0.028	0.0207	0.0245	0.0346	0.0317	0.0104
OR7E53P	0	0	0.028	0	0	0.0278	0	0	0	0	0	0	0	0	0	0.0515	0	0	0	0	0.0158	0	0.0169	0	0.0195	0	0.0976	0	0	0	0	0	0	0	0	0	0	0	0	0	0.034	0	0	0	0.0488	0	0	0	0
AL049780.3	0	0.1861	0.096	0.054	0.0653	0.1111	0.0621	0.062	0.0506	0.2247	0.0384	0.1898	0.0289	0.1183	0.0199	0.2057	0.038	0.1044	0	0.0337	0.081	0.1425	0.0772	0	0.0892	0	0.0279	0.0283	0.0229	0.0916	0.1468	0.1235	0.0743	0.0651	0.0172	0.2233	0	0.2007	0.1176	0.0936	0.1553	0.1132	0.0795	0.7169	0.0418	0.1979	0.0698	0.0426	0.0421
RPL23AP70	0	0.2135	0.1101	0.1857	0.0749	0.1092	0	0.0533	0	0	0	0.2969	0	0	0.2739	0.3034	0.0871	0.0359	0	0	0	0	0	0.2278	0.0384	0	0.0959	0.0486	0	0	0.4042	1.9126	0	0	0	0.064	0	0.2763	0	0.0248	0.1336	0	0.0684	0	0.048	0.1702	0.048	0	0
AL359757.2	0	0	0	0	0	0	0	0	0	0	0	0	0	0	0	0.6791	0	0	0	0	0	0.1373	0	0	0	0	0	0.0817	0	0	0	0	0	0	0	0	0.0857	0	0	0	0	0	0.0574	0	0	0	0.0806	0	0
AC126182.2	0.6493	0.0724	0.2988	0	0.2032	0	0	0	0	0	0.2242	0	0	0	0	0.1372	0	0	0	0	0	0.0555	0.0451	0	0	0	0	0.066	0	0	0	0	0	0.1013	0	0	0	0.0625	0.061	0.0336	0	0	0.0928	0	0	0	0.0652	0.0498	0
AL662844.2	0	0.3459	0.2675	0	0	0.0884	0.0577	0.1728	0	0	0	0	0	0.3298	0.2218	0.9827	0	0	0.0462	0	0	0	0.0538	0.4427	0	0	0.3106	0	0	0	0	2.0653	0.069	0.121	0	0.2075	0.0827	0	0	0	0	0	0.1108	0	0.0777	0.4136	0	0	0
AC024592.1	0	0.2759	0.0711	0.1599	0	0.5644	0.138	0.2068	0	0.0999	0.1281	0.2302	0.1287	0.1754	0.3539	1.176	0	0.1857	0.1105	0.075	0.0801	0	0.1288	0.1177	0.0992	0.2234	0.1239	0	0	0.0905	0.2612	0	0.0551	0.1448	0.3062	0.2483	0.066	0.119	0.0581	0.096	0.1726	0.1119	0.0884	0.3356	0.558	0.8798	0.1862	0.0948	0
PPIAP3	3.051	0	0.9025	0.0564	0.2046	0.2487	0.227	0.2916	0.6022	0.5634	0.6621	0.4328	0.2722	0.1855	0.0624	0.829	0.119	0.4582	0.5195	0.3702	0.3387	0.1489	1.18	0.083	0.2796	0.315	0.0873	0.4874	0	0.1915	0	1.5486	0.3495	0.6463	0.2698	0.1167	0.5116	0.5873	0.1229	0.0903	0.0609	0.5126	0.0935	0.1774	0.1311	0	0.5687	0.6681	1.189
USP9YP36	0	0	0	0	0	0	0	0	0	0	0	0	0	0	0	0	0	0	0	0	0	0	0	0	0	0	0	0	0	0	0	0	0	0	0	0	0	0	0	0	0	0	0	0	0	0	0	0	0
AC148477.4	0	0	0.0141	0	0	0	0	0	0	0	0	0	0	0.0522	0.0176	0.1297	0	0.0092	0.0146	0	0	0	0	0	0	0	0	0	0	0	0	0.109	0.0875	0	0	0	0	0	0.0115	0	0	0	0	0	0.0123	0.0218	0.1602	0	0
AL162431.4	0	0.8365	0.0616	0.2771	0.0838	0.5499	0.1594	0.2388	0	0	0.1849	0	0.1672	0	0.2299	0.6791	0.0975	0.7641	0.1277	0	0.2427	0	0.0744	0	0.2577	0	0.3219	0.3267	0.1326	0.0392	0.1131	0.4757	0.0954	0.2508	0	0.0717	0	0.1546	0.1007	0.3882	0	0.2907	0.2679	0	0.3759	0.2858	0.1612	0	0.1623
RF00019	0	0	0	0	0	0	0	0	0	0	0	0	0	0	0	0	0	0	0	0	0	0	0	0	0	0	0	0	0	0	0	0	0	0	0	0	0	0	0	0	0	0	0	0	0	0	0	0	0
S100A11P2	1.8813	1.0232	0.5681	0.8213	0.3312	0.2415	0.5249	0.0787	0.7695	0.342	0.5359	0.0876	0.2203	0.4003	0.7068	3.1309	0.7064	0.5827	0.5045	0.2568	0.9136	0.1205	1.1264	1.2762	1.0748	0	0.2827	0.4303	0	0.7747	1.7879	3.4465	0.1257	0.2753	0.1747	1.0387	0.3764	0.2037	0.5968	0.6209	0.394	0.3829	0.8067	0.2872	1.2027	0.1255	0.5664	0.6488	1.6038
AC096656.1	0	0	0.0186	0	0	0.0368	0	0.072	0.2229	0.0522	0	0	0	0.206	0.0231	0.648	0.0734	0	0	0	0	0.0276	0	0.0615	0	0.0292	0	0.0656	0	0	0	1.8634	0	0	0.02	0	0	0	0	0.0167	0	0.0146	0	0	0.0162	0	0.081	0.0371	0
AL513365.2	0.1387	0.6035	2.2497	0.5382	0.4557	0.7121	0.5263	0.5103	1.18	0.8068	0.1149	0.568	0.2165	0.7082	0.5359	1.7587	0.909	0.125	0.0744	0.1514	0.3772	0.1066	0.6932	0.3565	0.1335	1.0149	0.667	0.7614	0.6866	0.2741	1.4938	3.8807	0.1483	0.2598	0.103	0.0557	0.0888	0.7608	0.8604	0.517	0.2905	0.527	0.3568	0.9598	0.8762	0.8881	0.6264	0.2551	0.3784
AC020891.3	0	0.1353	0	0	0	0.2767	0	0.0676	0	0	0	0	0	0	0	1.2815	0	0	0	0	0.0393	0	0	0	0.4862	0.0548	0	0.0616	0	0	0.1281	1.3465	0	0	0	0	0	0.1167	0	0.0314	0	0.2194	0	0	0.304	0	0.0609	0.0465	0
DPAGT1	8.4834	2.8463	4.3449	6.1632	6.3923	4.1952	6.7337	5.2377	9.0788	8.9725	4.8707	14.3056	7.1238	11.1575	8.6748	11.497	9.6086	6.3797	6.3477	11.8702	12.7272	8.5471	5.2234	11.3672	11.1279	8.4094	6.7741	7.4506	13.7228	4.0834	7.457	14.2932	13.2145	8.0715	5.4393	3.0858	5.9025	13.1552	9.408	5.7733	5.7854	6.3737	9.1733	7.3079	7.6419	3.9225	9.7481	8.4569	5.5914
RAB40A	0.0972	0.4119	0.3204	0.0335	0.1926	0.0813	0.0964	0.1805	0.1225	0.1151	0.1476	0.1769	0.1146	0.0919	0.3337	0.4654	0.1533	0.2335	0.0888	0.055	0.1929	0.1439	0.1349	0.037	0.0727	0.1521	0.0519	0.1251	0.1176	0.275	0.1094	0.3165	0.0231	0.1567	0	0.0087	0.0484	0.7855	0.1157	0.2515	0.2713	0.1875	0.1944	0.1055	0.1299	0.5185	0.065	0.1142	0.1571
YWHABP1	0	0.0338	0.1741	0	0	0.0691	0.0451	0	0	0	0.0418	0	0.0315	0.0859	0	0.192	0.0551	0.0227	0	0.0735	0.0392	0	0	0	0	0.0547	0.1213	0	0.025	0.0222	0.0639	0.6723	0.027	0.0236	0.0375	0.1216	0	0.0291	0.0285	0	0	0.0274	0	0	0.0304	0	0.2431	0.0464	0
BDKRB1	0.8912	0.3383	0.6427	0	0.4246	0.3005	0.4097	0.2758	0.0929	8.8981	0.5015	0.3269	0.3239	0.1811	0.1485	0.8433	0.3923	0.881	0.1427	0.0097	0.7183	0.2795	0.0443	0.0228	0.1984	2.6027	0.1439	0.0892	0.744	0.5434	0.0337	0.4962	0.0924	0.2242	0.7015	0.0641	1.8989	0.1843	0.3676	0.4049	0.1003	0.1949	0.3251	0.065	0.072	0.2271	0.1442	1.2783	0.1935
MIR548Y	0	0	0.2302	0	0	0	0.1489	0	0	0	1.1054	0	0	0	0	0	0	0	0	0	0.1296	0	0	0	0	0	0	0	0	0	0	0.8887	0	0	0	0	0	0	0	0	0	0	0	0	0	0	0	0	0
AC025271.3	0	0	0.3972	0	0	0.0985	0	0	0	0.1395	0	0	0	0.1224	0	2.7363	0	0	0	0	0	0	0	0	0	0	0	0	0.1424	0	0	0	0	0	0	0	0	0.0831	0	0.0447	0	0	0	0	0	0	0	0	0
LAS1L	14.9917	7.1749	8.1732	4.9871	5.0652	9.5218	7.8617	13.5054	7.6519	7.9419	13.0481	4.1839	8.8776	6.4573	5.9012	6.7166	6.6431	6.1246	10.8763	9.1164	8.3566	7.0619	3.2505	9.1864	4.6453	5.0093	3.7561	7.8034	5.9914	4.8148	3.8925	4.5301	6.284	8.0985	2.3548	3.6532	7.6226	8.4634	5.9746	3.9677	6.8512	4.1009	4.4274	6.9948	5.8135	5.0647	7.9523	10.4039	12.4626
ANKRD30BP2	0	0	0.0396	0	0	0.0098	0	0	0	0	0	0.016	0	0.0061	0.0062	0.2549	0	0.0065	0.0128	0	0	0	0	0.0041	0.0035	0	0.0173	0.0175	0	0	0	0.593	0	0.0067	0.1066	0	0.0138	0	0.004	0.0045	0	0	0	0	0.0043	0	0.013	0.0066	0
RF00019	0	1.926	0	0	0.3376	0	0	0.2406	0	0	0	0	0.2246	0.3061	0	3.1923	0	0	0	0	0.1397	0	0	0.2055	0	0	0	0.4388	0	0.4739	0	0	0	0.5052	1.6028	0	0	0.4154	0	0.6703	0.6026	0.3905	0	0	0.4328	1.1515	0	0.1654	0
MIR6859-3	0	0	0	0	0.5065	0	0	0	0	0	0	0.4017	0	0	0	0	0	0	0	0	0	0	0	0	0	0	0	0.3291	0	0	0	0	0	0.2526	0	0	0	0	0.3042	0	0	0	0	0	0.6492	0	0	0	0
AL590004.2	0.5933	0	1.365	0.0767	0.1857	0.2031	0.309	0.2646	0.4314	0.0959	0.9013	0.2209	0.0617	0.2525	0.0849	1.5046	0	0.5792	0.1414	1.0797	1.1141	0.0507	0.3295	0.2824	0.0951	0.2144	1.6642	0.6635	0.0489	0	0	1.8445	0.0529	0.9723	0.1469	0.2382	0.4431	0	0.1673	0.215	0	0.3757	0.212	0.322	0.8924	0.2111	0.655	0.4547	0.3597
MIR602	0	1.0023	0.5168	0	0	0.5125	0	0.2504	0	0.3629	0	0	0	0.3186	0	1.424	0	0	0	0	0.1454	0	0	0	0	0	0.45	0	0.1853	0.3289	0	0	0	0	0	0	0	0.2162	0.2111	0	0	0	0	5.1807	0	0	0	0.1721	0
AC092953.2	0.5248	0.7377	0.6158	1.0183	0.9361	0.3952	0.328	1.65	0.0916	0.9668	0.1522	0.6644	0.5899	0.402	0.8563	0.6655	0.258	0.1182	0.1877	0.3056	0.4282	0.6187	0.459	0.4797	0.6312	0.3698	0	0.8644	0.4936	1.1296	0.3325	3.4963	0.0842	0.9338	0	0.3372	0.0336	0.2121	0.7103	0.9618	1.3629	1.054	0.8777	0.2564	0.4421	0.3361	0.0316	0.362	0
RN7SL160P	0	0.1729	0	0.1002	0.1213	0.4422	0	0.2592	0	0.2505	0	0.5771	0	0.1099	0.2218	0	0.0706	0.0582	0.0462	0	0	0	0	0.7379	0	0	0.3106	0.1576	0	0	0	5.8516	0	0.0605	0	0.2075	0	0.1492	0.1457	0.1204	0	0.2103	0.1662	1.0516	0.0777	0	0.3111	0	0
MRPL46	2.4639	2.409	2.4447	0.509	1.2744	1.4252	1.8536	1.713	2.3491	2.5215	1.7723	1.185	0.8263	2.0386	1.5183	2.2781	0.7539	1.3645	1.6173	1.4448	1.1788	1.2425	1.0642	1.1794	2.7605	0.6585	1.1519	1.7708	0.8611	0.5837	1.5322	5.1979	2.4299	1.3861	2.6604	1.2643	1.6285	1.7718	2.673	1.0878	2.4988	2.2136	0.7533	1.5044	1.8223	1.0713	1.6554	1.9355	2.1109
OR7A11P	0	0	0	0	0	0	0	0	0	0	0.0319	0.0573	0	0	0.0661	0.3905	0	0	0	0	0	0	0	0	0	0	0	0	0	0	0	2.3593	0	0.018	0	0	0	0	0	0	0	0.0209	0	0	0	0	0.0232	0	0
FLRT3	1.7883	4.0785	13.2023	7.0107	0.9954	3.9438	1.3221	4.0662	0.3608	11.8967	0.0791	1.5001	0.4679	1.9009	0.17	0.9052	1.4516	0.8153	2.7145	0.0154	0.5932	0.884	0.7831	0.319	0.2721	1.3448	1.3766	0.2889	2.2883	1.5555	1.4152	1.036	4.9044	6.315	0.0158	7.8567	0.0905	2.6285	0.873	1.0122	2.2974	0.0269	0.7426	4.9027	0.1914	1.9764	3.7668	3.3803	2.3718
AC119150.1	0	0.0436	0.3148	0.0506	0.0612	0.5799	0	0	0	0	0.027	0.1941	0	0	0.1679	0.4131	1.4236	0.3523	0.0932	0	0.0253	0	0.1086	0.2233	0.6897	0.106	0.1567	0.1987	0	0.0859	0.1651	1.91	0.1742	0.122	0	0	0.0417	0.0376	0.3307	0.081	0.3275	0	0	0	0.3136	0	0.8632	0.03	0
AC104051.2	0.5814	0	0.0823	0.0347	0.1399	0.8062	0.0399	0.0897	0.2992	0.2023	0.0309	0.3885	0.4561	0.1776	0	0.2079	0.1384	0.047	0.0426	0	0.0174	0.2369	0.118	0.0511	0.0287	0.0727	1.6666	0.0182	0.2361	0.3667	0.2833	0.3972	0.4223	1.0121	0.155	0.3831	0.0477	0.5853	0.0084	0	0.1124	0.0081	1.1122	0.0849	0.1704	2.1954	1.8132	0.3633	0.3118
KLHL30	0.3151	7.7702	0.3466	0.7717	4.5661	1.3076	0.8395	2.0021	1.6925	0.5536	0.6078	1.261	0.3566	0.7457	1.2851	2.2347	3.7751	3.6286	0.4612	8.5001	2.0005	0.3987	0.164	1.9741	2.5532	0.5764	0.1894	1.4113	0.6238	1.1374	0.8983	2.5712	6.5682	0.189	6.801	0.253	0.7753	0.0739	1.7157	0.6942	1.6743	2.3462	0.0549	1.018	1.4929	0.8511	0.2134	0.0362	0.0895
WFDC10A	0	0	0.0359	0	0	0	0.0232	0.1738	0.0227	0	0	0	0.0324	0.0884	0	0.593	0.1987	0.398	0.0557	0.0378	0.1211	0	0.0216	0	0	0	0.1874	0.1902	0.0257	0.0456	0	0.9693	0	0.0243	0	0	0.0998	0.06	0.0586	0.0323	0	0.0282	0	0	0.0625	0.0555	0.0313	0	0
AP005242.1	0.3142	0	0	0	0	0	0	0	0	0	0	0	0	0.0669	0.2698	1.0957	0	0	0	0	0	0	0	0	0.1134	0	0	0	0	0	0	5.8612	0	0	0	0	0	0	0	0.0244	0	0	0	0	0	0.1677	0	0.1084	0
AL357315.1	0	0.1934	0.0997	0	0	0.0989	0.1934	0.5797	0	0.4201	0.0598	0.4302	0.0902	0.2458	0.248	1.0988	0.0789	0	0.0516	0	0	0.1481	0.1203	0.33	0.6949	0.548	0.3473	0.0881	0.2145	0.1903	0	4.2335	0	0.1353	0	0	0	0.0834	0.1629	0.1346	0.484	0.0784	0	0.1176	0.0869	0	0.6088	0.1328	0
Z69706.1	4.8287	1.4366	0.5555	0	1.3222	0.505	0.3293	0.8524	0.2341	0.13	0.5835	0.5494	0.0838	0.4566	0.6335	0.5102	1.1722	0.3324	0.1918	0	0.1042	0.3781	0.5587	0.613	0.2904	0.4362	0	0	1.2615	0.7365	0.17	2.6807	0.1793	0.5653	0.2491	1.6697	0.0859	1.0069	0.3782	0.4375	1.0675	0.4004	0.3451	0.2184	0.3228	1.002	0.4442	0.2776	1.7076
AC019070.1	0	0.0959	0.1236	0	0.0336	0.0491	0.016	0.0479	0	0.0347	0	0	0.0224	0.2439	0.0615	1.0448	0.0196	0.0323	0	0	0.0139	0.0184	0.0298	0.1023	0.0172	0	0	0.0874	0.0887	0.0157	0.0908	4.4869	0	0.0335	3.0601	0	0	0.0207	0.0202	0.1113	0.1801	0.0194	0.0461	0	0.0431	0.0382	0.0647	0	0
SUMO2P12	0	0	0	0	0	0	0	0.1753	0	0	0	0	0	0	0	0	0	0	0	0.1907	0.1018	0	0	0	0	0	0	0	0	0	0	0	0	0	0	0	0	0	0	0	0	0	0	0	0	0	0	0.1205	0
WDR53	5.6344	2.938	5.0727	3.7232	4.868	3.7595	6.106	6.7458	7.0452	3.7011	4.2967	4.0437	4.2322	3.9785	6.118	4.1158	5.497	3.3112	3.3725	2.2885	4.2432	4.9913	4.5405	3.5219	3.634	4.924	2.6996	1.4819	2.5769	3.6048	2.4316	17.8975	3.9176	7.8384	1.5466	2.2626	3.7509	5.4932	6.7121	2.8853	4.378	5.4409	2.7837	3.9887	2.5795	3.5295	3.9829	6.956	5.9961
FUT6	0.0084	0.0056	0.0408	0.0065	0	0.0058	0.0075	0.0169	0	0.0082	0.0035	0.0126	0.0053	0.0144	0.029	0.2781	0	0	0.009	0.0184	0.0033	0.0086	0.0141	0.0771	0	0.0091	0.0203	0.0206	0	0.0185	0.0428	0.2248	0.0045	0.0158	0.0188	0.0068	0.0054	0.0146	0.0048	0.0105	0.0071	0.087	0	0.0069	0.0203	0	0.0102	0.0233	0.0077
RN7SL605P	0	0.6117	0.2703	0.1013	0.4902	0.0894	0.2331	0.262	0	0.2531	0	0.2916	0.0815	0.1111	0.1121	0.8277	0	0.2353	0.2801	0.5702	0	0	0.0544	0	0.0628	0	0.1569	0.3185	0.3877	0.2867	0.1654	0.6958	0	0.0611	0	0	0	0.4523	0.0736	0.0811	0.1094	0.1417	0.4479	0.3188	0.6284	0.418	0.0786	0	0.3561
SNORA17B	0	0	0	0	0	0	0	0	0	0	0	0	0	0	0	0	0	0	0	0	0	0	0	0	0	0	0	0	0	0	0	0	0	0	0	0	0	0	0	0	0	0	0	0	0	0	0	0	0
MIR99A	0	0	0	0	0	0	0	0.3029	0	0	0	0	0	0	0	2.2971	0	0	0	0	0	0	0	0	0	0	0	0	0	0	0.5739	0	0	0	0	0	0.2899	0	0	0	0	0	0	0	0	0	0	0	0
OR7M1P	0	0	0	0	0	0.1885	0	0	0	0	0	0.1538	0.043	0.0586	0	0.1745	0.1128	0.031	0	0	0	0	0	0.0786	0	0	0	0	0	0	0	1.1004	0	0.0967	0.1022	0	0	0.0397	0.0388	0.171	0	0.0374	0.059	0	0	0.2204	0	0	0
AL139413.1	0	0	0	0	0	0	0	0	0	0	0.07	0	0	0	0.1452	0.2144	0	0	0	0	0	0	0	0	0	0.0916	0	0	0	0	0	6.3069	0	0	0	0	0	0	0	0	0	0	0	0	0.1017	0	0.3054	0	0
IMPDH1P5	0.3097	0.1276	0.1644	0.4622	0.1342	0.1305	0.2233	0.0159	0.1351	0.0693	0.2763	0.1596	0.0446	0.1216	0.1636	1.1478	0.2082	0.3434	0.0767	0.2081	0.4812	0.1221	0.2084	0.0408	0.1834	0.0387	0.2005	0.2325	0.0236	0.0837	0	0.6348	0.2547	0.2454	0.1769	0.0383	0.1525	0.1651	0.2687	0.2146	0.1796	0.2974	0.0613	0.0388	0.1147	0.0508	0.5594	0.3396	0.1733
SPRYD4	2.7125	1.5765	1.4941	1.4527	1.0065	0.8854	1.2823	0.9174	3.9928	1.1648	1.0928	1.4015	0.9967	1.4424	1.2801	1.601	1.4852	1.975	2.4911	2.5716	1.2879	1.4409	0.9767	1.9442	1.2231	1.3134	0.6055	1.2892	0.8761	0.6697	1.1601	1.9045	1.7647	1.0645	1.1856	0.6642	1.7278	1.6783	0.9923	0.8648	1.2402	1.4243	0.9019	1.5544	0.602	0.8318	1.4551	0.9186	3.6086
CDH18	0.3099	0.0253	1.0383	0.0176	0	0.1138	0.0641	0.0657	0	0	0.7892	0.0675	0.2313	0.0836	0.0519	0.4793	0.0165	0.0068	0.4568	0	0.5345	0.0155	0.0031	0	0.0436	0.1229	0.0364	0.0046	0	0.0266	0.0479	2.8805	0	0.0071	0.2414	0.0364	0	0.0087	0.0384	0.0164	0	0.0287	0.0194	0	0.0227	0.0484	0.0501	0.073	0
PLCL1	0.5356	0.4229	0.9417	0.7532	1.8739	1.2223	1.3182	0.4655	1.4621	0.2619	3.4276	0.9784	0.4803	0.7325	2.8895	2.9897	1.3303	0.6271	1.1378	1.1964	1.9156	1.1053	1.432	1.4175	1.2555	0.8611	0.7485	1.9855	0.7728	0.8446	1.1834	1.9642	1.1429	1.3098	2.0233	0.3383	0.1407	0.3119	3.8806	1.6781	1.3807	9.6446	0.3259	1.4238	1.5977	1.1726	1.0476	0.2	0.3747
RN7SL826P	0	0	0.0879	0	0	0	0	0	0	0	0	0.1897	0	0	0.1094	0	0	0	0	0	0	0	0	0	0.1226	0	0	0	0	0	0	0	0	0	0	0.2046	0	0	0	0.0396	0.1067	0	0	0	0	0	0	0	0
MIR320A	0.4474	0	0.3088	0.6944	0	0	0.3994	0.5985	1.1711	0.4337	0	0.9994	0.2794	0.3807	0.7683	0.5673	0.9774	0	2.8795	0.977	0.1738	0	0	0.7667	0	0	0	0	0	0.1965	0.5669	0	0	0.2095	0	0	0	1.0333	0	0	0	0	0	0	0.8075	0	0	0.2057	0
TDP1	2.0737	2.1847	2.1308	3.6897	2.9755	3.8597	3.2401	4.2836	2.8659	9.9212	2.2114	2.3383	2.9871	2.2511	1.9072	2.51	1.921	3.3949	3.8803	2.5473	3.4172	4.1913	1.963	2.376	3.0753	3.1485	1.2678	2.8066	3.0329	1.5915	3.8818	3.1398	1.5305	1.531	2.0785	2.7821	5.1406	3.3202	3.4055	1.722	2.3245	3.9238	2.2104	2.3597	2.2119	1.9679	2.9373	5.8677	4.3393
HMGB3P26	0	0	0.0435	0	0	0	0	0.1687	0	0	0	0	0.0394	0.1609	0.0541	0.5595	0	0	0	0	0	0.0323	0	0.036	0	0	0	0.0384	0.0312	0	0.0799	2.5195	0	0	0	0	0	0.0364	0	0	0	0.0342	0	0	0.0759	0	0	0.029	0
POPDC3	0.6826	4.9217	1.5212	0.4238	5.4013	2.0561	3.0647	2.1525	2.6208	56.2902	1.0505	2.8029	3.556	1.5768	0.6699	0.643	0.1704	2.0474	3.1591	1.2209	2.9247	1.1996	1.5596	0.3231	2.7399	1.8288	0.1876	1.606	0.3572	2.8013	0.2224	2.0788	1.1989	0.5753	3.7953	0.047	1.3984	2.1284	4.5205	0.733	4.6072	0.3282	3.4037	0.1905	0.575	0.1873	0.0352	5.5602	0.4788
CRYL1	9.3717	13.2733	9.0401	5.2507	7.4965	1.624	6.5477	3.14	8.8482	4.049	5.3225	7.1777	5.2887	3.9807	3.9736	5.1473	8.4582	4.4558	8.7033	4.8398	8.4566	11.4997	8.906	2.9679	15.15	4.2195	4.5187	2.5577	4.2505	3.2286	2.0533	3.3832	3.697	6.9148	5.5215	9.244	5.7002	2.0643	6.51	14.8567	7.4029	3.9173	3.6103	7.3847	2.7943	2.7991	3.0882	2.6118	6.8966
RPL39	246.8061	69.1037	159.5094	46.2099	61.6734	33.6186	41.0146	25.5704	53.6305	37.9588	141.4286	53.015	62.4413	71.8886	36.1657	107.7424	62.9181	56.2399	66.9854	177.1509	49.9132	68.3028	60.7966	91.9394	58.2411	55.0647	55.473	58.4984	22.5361	71.1689	49.503	34.0617	44.7614	80.9773	65.199	157.3455	64.8947	56.5937	28.5934	43.6552	71.8691	62.7617	85.5606	42.2522	65.023	48.0568	89.0311	75.3787	186.1779
RNU7-125P	0	0.3961	0.4084	0	0.5555	1.2152	0	0.7916	0	0	0	0.4406	0	2.5177	2.0324	4.5016	0	0	0.2116	0	0.2299	0	0	0.676	0.2847	0	0	0.3609	0	0	0	0	0	0.2771	0	0.4752	0	0.6833	0.3337	0.1838	1.487	0.3212	0.2537	0	0.356	0.6315	2.1378	0.5442	0
AC046168.1	0.1347	0.1095	0.2191	0.1568	0.0813	0.0461	0.0687	0.1866	0.3735	0.0093	0.0598	0.0716	0.024	0.2456	0.0578	0.3903	0.1103	0.0217	0.0275	0.028	0.0598	0.0247	0.024	0.0879	0.0926	0.0469	0.0809	0.0411	0.0143	0.038	0.0122	0.5126	0.2674	0.1982	0	0.0154	0.0369	0.1333	0.179	0.0149	0.4996	0.945	0.2557	0.1331	0.0405	0.0308	0.0637	0.0044	0.8746
LINC02277	0	0	0.1125	0	0	0	0	0	0	0	0	0	0.0339	0	0.0467	0.6891	0	0	0	0	0	0	0	0.031	0.0261	0	0	0	0	0	0	3.9103	0	0	0	0	0	0	0	0.0169	0	0.0295	0	0	0	0	0.0327	0	0
C1orf189	0	0.0635	0.7852	0	0.267	1.1681	0.3385	0.317	0.1241	0	0.3535	0.8471	0.0592	0.0807	0.4884	2.0434	0.2071	0	0.1356	0	0.2578	0	0	0.2166	0.0456	0	0.2279	0.3469	0.0469	0.2498	0.7207	9.0936	0.0507	0.3107	0.352	0	0.1214	0.1095	0.1604	0.1767	0	0.1544	0	0	0.1711	0	0.4566	0.0436	0.0862
RNU6-1056P	0	0	0	0	0	0	0	0	0	0	0	0	0	0	0	0	0	0	0.1226	0	0	0	0	0	0	0	0	0	0	0	0.4344	0	0	0	0	0	1.5364	0	0	0	0	0	0	0	0	0	0	0	0
AC023245.1	0	0	0.098	0	0	0	0	0.0475	0	0	0	0	0	0	0	0.8997	0	0	0	0	0	0.0364	0	0	0.0341	0	0.3412	0	0	0	0	1.7018	0	0	0.0527	0.057	0	0	0.04	0	0	0	0.0609	0	0	0	0.2564	0	0
AL356057.2	0	0	0.0745	0	0	0	0	0.0722	0	0.1046	0	0	0	0	0	1.0945	0	0	0	0	0	0	0	0	0	0	0	0.0658	0	0	0	0	0	0	0.2404	0	0	0.0623	0	0	0	0.0586	0	0	0	0	0	0	0
AC009171.1	0	0	0	0	0	0	0	0	0	0	0	0	0	0	0	1.0492	0	0	0	0	0	0	0	0	0	0	0	0.0841	0	0	0	0	0	0	0	0	0	0	0	0	0	0	0	0	0.166	0	0.2491	0	0
AC138649.2	0	0.3135	0.1437	0	0.0977	0	0.0465	0	0	0.0504	0.1078	0.2325	0.0325	0.1771	0.0894	0.066	0.0284	0.0938	0.0186	0	0.0202	0.2134	0.065	0.1486	0.1752	0.0282	0	0.1904	0.0258	0.1143	0.3956	0	0.0834	0.0731	0	0	0.1333	0.2103	0.088	0.2425	0.0436	0.0282	0.3347	0.0424	0.1252	0.2777	0.094	0.2632	0.2839
RF02202	0	0	0	0	0	0	0	0	0	0	0	0	0	0	0	0	0	0	0	0	0	0	0	0	0	0	0	0	0	0	0	0	0	0	0	0	0	0	0	0	0	0	0	0	0	0	0	0	0
CCDC34P1	0	0.095	0.3428	0	0.0666	0	0	0.1899	0	0	0	0	0	0.0604	0	0.7198	0.0388	0	0	0	0	0	0.3842	0.0811	0.0683	0	0.1706	0	0	0	0.4496	2.269	0	0	0.1581	0	0	0	0	0.022	0	0	0	0	0	0	0.2564	0.0326	0
HAT1	5.0894	8.2746	5.4335	5.6815	8.506	3.9428	5.4871	6.3895	11.6422	9.35	3.8882	6.755	5.3237	7.1176	10.4433	9.9953	8.5961	5.4235	7.463	12.4554	8.8537	7.6987	5.646	5.2993	6.7843	5.8511	3.5139	15.2323	5.2045	3.3153	13.4047	15.5345	11.6909	7.9411	8.2506	20.2638	21.3582	4.8387	7.7363	4.392	4.6889	9.4433	3.306	3.7255	5.7247	7.4497	3.7511	6.3228	2.5203
AL132639.3	0.1384	0.6023	0.3344	0.2686	0.13	0.0474	0.2163	0.463	0.3926	0.2013	0.1147	0.0515	0.0864	0.1178	0.1189	0.2633	0.4159	0.3119	0.297	0.0504	0.1613	0	0	0.3163	0.2997	0.2251	0.6657	0.1267	0	0	0	0.9222	0	0.1296	0.1542	0.1668	0.0443	0.7194	0.1171	0.387	0	0.1503	0.0594	0	0.3332	0	0.125	0.1273	0.6294
AC115618.3	11.8255	16.0049	9.0561	11.2543	10.7777	6.5593	5.8571	26.7907	32.1238	24.1016	22.8167	14.1409	8.1388	7.5662	11.8594	16.4177	6.1761	6.6892	6.6669	12.3782	9.7922	13.7156	13.8054	39.2992	7.3505	3.9301	3.7357	19.3234	21.7487	13.0048	10.7189	33.5822	3.1837	9.0535	6.4754	11.5771	2.8182	14.4543	10.4662	12.6289	12.5818	5.9973	6.5884	11.2434	8.5695	11.5151	12.9422	8.9703	5.8869
NRP1	3.5692	7.0779	12.8299	2.1003	18.0838	9.6909	25.0598	28.0934	33.7903	15.783	9.4873	17.917	26.6887	45.0088	21.7738	9.4027	13.6634	16.9817	24.5948	9.0945	16.9044	12.1501	26.4055	11.8404	13.8982	15.1228	9.4008	13.1676	60.8112	16.2859	4.8131	7.7801	5.0004	9.7531	11.6564	6.5947	0.8194	10.2202	14.2499	7.8281	15.219	20.3278	19.8799	20.5107	19.6343	12.338	12.529	9.8371	8.8102
AC092646.2	0	0	0.0846	0	0	0	0	0	0	0	0	0	0	0.0298	0.0301	0.1998	0	0	0	0	0	0	0	0.13	0	0	0.0211	0	0	0	0	0.42	0	0	0	0	0	0	0	0.0163	0	0	0	0	0	0	0.0422	0.0081	0
AC011487.3	0.4859	0.4337	0.2236	0.6913	0.3041	0.0554	0.2169	0.0542	2.6852	0.157	0.671	0.1206	0.1011	0.2068	0.3477	0.6161	0.0442	0.1459	0.1737	0.6484	0.3461	0.166	0.7758	0.1388	0.1169	0.3073	0	0.247	0.0401	0.0356	0.2052	3.6686	0.0866	0.1896	0.1203	0.1301	0.2592	0.2338	0.137	0.1006	0.0678	0.4396	0.1389	0.3296	0.3898	0.1729	0.2926	0.0372	0.4418
AC079310.1	0	0	0.1085	0	0	0	0.0234	0	0	0	0	0	0	0.0446	0.09	1.5949	0	0	0	0	0	0	0	0	0	0	0	0	0	0	0	2.9327	0	0.0245	0.0779	0	0	0	0	0	0	0	0	0	0.0315	0	0	0	0
CCDC155	0.1826	0.0131	0.1126	0.0051	0.0061	0	0.0175	0.2269	0	0	0.0108	0.0097	0.0081	0.0444	0.028	0.5542	0.0285	0.0206	0.0163	0.4084	0.0177	0	0.0109	0.0745	0.0157	0.0283	0.0941	0.0119	0.0032	0.0029	0.0083	0.8343	0.0035	0.0244	0.1211	0.0105	0.0042	0.0188	0.0625	0.0203	0.0109	0	0.0168	0.0743	0.0235	0.007	0.0668	0.006	0.2313
AL136313.1	0	0	0.2507	0	0	0	0	0	0	0	0	0	0	0.3091	2.1833	0.2303	0	0	0	0	0	0	0.0756	0	0.7864	0.0984	0.4367	0	0	0	0	3.3876	0	0	0	0	0	0.4195	0.2048	0	0	0	0	0	0.3278	0	0	0	0
ZNF559	2.9627	2.6373	3.4208	3.3707	3.3785	4.8423	2.666	3.507	3.4007	4.4289	2.2269	5.0824	2.1212	1.7359	4.3623	2.8028	2.3849	1.3873	2.6402	1.9986	2.8113	2.6635	2.8427	2.388	3.5075	2.5139	5.4825	4.5653	2.8141	4.0165	3.194	2.6041	1.6625	4.8155	1.0427	3.3885	4.7964	6.3863	4.2253	1.7418	2.5988	3.1574	3.1063	2.3993	1.4933	3.4516	3.4606	2.9601	1.9465
RF02271	0	0	0	0	0	0	0	0	0	0	0	0	0	0	0	0.2944	0	0	0	0	0	0	0	0	0	0	0	0	0	0	0	0	0	0	0	0	0	0	0	0	0	0	0	0	0	0	0	0	0
HEATR3	3.9465	6.5221	6.35	5.0298	5.6481	4.5269	3.9738	7.5324	7.2508	10.3307	3.6844	4.2253	7.0042	6.232	8.3818	5.1043	7.1755	4.058	5.6134	8.0311	4.3646	4.8908	3.4847	4.9748	7.5737	3.684	2.7623	5.2479	3.7595	3.8253	3.845	8.1561	4.8052	2.9444	6.2729	2.8103	1.9595	5.4287	6.1231	6.767	9.2348	12.7485	2.9559	8.4034	8.3268	2.7798	4.2036	3.9924	5.8855
RF01976	0	0	0	0	0	0	0	0	0	0	0	0	0	0	0	0	0	0	0	0	0	0	0	0	0	0	0	0	0	0	0	0	0	0	0	0	0	0	0	0	0	0	0	0	0	0	0	0	0
AL365204.2	0	0	0.1106	0	0	0	0	0	0	0.1035	0	0.0398	0	0.0454	0.0917	0.2031	0	0.0241	0	0	0	0	0	0.0305	0	0	0	0.0326	0	0	0	0.5692	0	0	0.0793	0	0	0	0	0.0498	0	0.058	0	0	0.0321	0	0	0.0246	0
OR4K1	0	0	0.0235	0	0	0	0	0.0684	0	0	0	0.0254	0.0213	0.058	0.0586	1.5131	0	0.0154	0	0	0.0132	0.0175	0	0.0779	0.0164	0	0	0	0	0	0	1.2719	0	0	0	0	0	0	0	0.0212	0	0	0.0146	0	0.041	0	0	0	0
DRAM1	1.7377	3.5072	3.2288	0.6266	11.9798	3.0822	2.4056	2.2308	2.3932	3.9311	1.3963	3.6402	7.3051	6.2888	3.4667	1.6915	3.9594	2.0522	6.2827	1.1499	2.2436	7.8409	1.6522	3.1434	3.209	4.0434	2.3317	1.879	2.3633	1.8234	0.556	5.3555	2.8524	1.6397	2.0534	1.1278	1.8541	6.1877	5.0782	8.1295	3.7789	1.3625	2.0962	3.8296	1.7584	2.66	3.1286	6.4691	4.4372
DNM1P24	0	0	0.1034	0	0	0	0	0	0	0	0	0	0	0	0	0	0	0	0	0	0	0	0	0	0	0	0	0	0	0	0	0	0	0	0	0.0601	0	0	0	0	0	0	0	0	0	0	0	0	0
HBBP1	0	0	0	0	0	0	0	0	0	0	0.0251	0	0.0379	0	0	0.5382	0	0	0	0	0.0236	0	0	0	0.0292	0	0	0	0	0	0	0	0	0	0	0	0	0	0	0	0	0	0	0	0	0	0	0	0
RNA5SP474	1.2228	1.6371	2.5321	0.6327	1.5307	4.4648	0.5459	0.818	0	2.7663	1.5199	2.7318	0.7636	2.4282	2.1001	2.0674	0.2226	0.7346	0.1458	0	1.1085	0.4179	2.3768	0.9314	0.9805	1.5465	1.9601	1.4918	4.2372	0.8952	0	4.3447	0.2179	1.1452	0	0.9821	0	2.589	0.9195	1.8992	2.0488	1.77	1.9227	8.6277	2.4526	0	6.3816	1.1246	0.3707
AL670379.3	0	0	0	0	0	0	0	0	0	0	0	0	0	0	0	0	0	0	0	0	0	0	0	0	0	0	0	0	0	0	0	0	0	0	0	0	0	0	0	0	0	0	0	0	0	0	0	0	0
PRAMEF28P	0	0	0	0	0	0	0	0.0169	0	0	0	0	0	0	0	0.0962	0	0	0	0	0	0	0	0	0	0	0	0	0	0	0	0	0	0	0	0	0	0	0	0	0	0	0	0	0.0152	0	0.0152	0	0
KRT18P14	0	0	0.0608	0	0	0	0	0.0196	0.0128	0	0	0	0.0183	0.05	0	0	0	0	0	0.0641	0.0114	0	0.0122	0	0.0141	0	0	0.0179	0	0	0	0.0782	0	0	0	0	0	0.0169	0	0.0182	0	0	0	0	0	0	0	0	0.0267
AC126603.1	0.0146	0.0391	0.3326	0.0113	0.0137	0.02	0	0.0684	0.0127	0.0283	0.0363	0.087	0.0182	0.174	0.0502	1.1851	0.6541	0.0526	0	0	0.0794	0	0	0.0334	0.1475	0.0396	0.2809	0.0891	0.0434	0.0577	0.0925	3.1522	0	0.0274	1.1173	0	0.0093	0	0.0824	0.0045	0	0.0396	0.0376	0.0476	0.0791	0.1247	0.1759	0.0269	0
CCDC58	9.7911	4.6412	6.2651	8.6097	6.8051	5.2789	4.8305	10.0629	8.7361	5.8667	7.8869	3.5203	6.7436	5.0066	5.7374	4.5558	2.6394	6.7307	3.5386	13.5662	4.0733	7.0864	5.7232	7.2375	5.7215	8.12	4.1678	7.2284	2.5274	3.8854	4.0468	15.3409	7.7047	9.9464	13.3587	33.5126	21.4005	4.307	5.901	3.1263	4.5411	9.2494	3.4417	5.5591	5.1579	5.3144	6.1868	10.2026	5.0631
SCARNA22	0.587	0.5893	0	0	0.2755	0.2009	0	0.3926	0	0.2845	0	0	0	0.4995	1.2601	0	0	0.2645	0.2099	0.6409	0.228	0	0	0.3353	0	0	0.3528	0.7161	0	0.6446	0.3719	0	0	0.1374	0	0	0	0.1695	0.4965	0.0912	0	0.4779	0.3775	0	0.8829	1.8793	0	0.135	0
NCOA6	3.622	4.2313	7.6185	6.4942	4.3719	6.2227	6.8252	7.2089	4.2174	6.2979	2.2872	4.874	4.4967	5.4889	5.2271	6.1097	6.3957	4.0716	4.5336	7.0509	8.1383	6.0612	4.0591	2.6358	9.0872	4.3195	3.9621	7.5529	10.2291	6.3726	8.8368	10.0821	5.7345	6.7685	6.815	5.405	7.8826	4.3504	9.2636	4.221	3.672	8.079	4.3401	6.1711	8.2513	6.6266	3.7369	5.7362	5.6552
MIR1254-1	0	4.3037	3.9157	5.8702	3.1955	10.0975	1.6883	4.8066	0	2.5667	0.4701	2.253	1.8893	0.6437	6.1704	5.7546	1.6525	2.7263	1.2171	4.6801	1.4693	0.3877	2.6778	1.2963	4.003	1.23	3.6373	3.9218	0.3744	2.1596	3.3546	13.1014	0	5.8439	31.4615	0.3037	0.7264	1.5287	4.479	5.639	2.2177	3.4899	3.2435	3.0789	6.3716	0	1.1387	2.6086	2.4074
AL133297.1	0	0.0608	0.0627	0.0705	0	0.0622	0.1621	0.1822	0.0396	0	0.1505	0.2029	0.0567	0.2318	0.2339	0.3454	0	0	0.1299	0	0.0706	0	0	0	0.0874	0	0	0.1662	0.5394	0	0.1151	0	0	0.1276	0	0	0	0.0524	0.3073	0.1128	0.0761	0	0	0	0.2185	0.1938	0.2734	0.1253	0.1651
AC010336.1	0.0774	0.0777	0.0534	0.0841	0.0291	0.0689	0.0518	0.0725	0.0034	0.0375	0.0577	0.098	0.0145	0.0264	0.0532	0.0883	0.0381	0.0523	0.0443	0.0451	0.1083	0.0198	0.0355	0.0884	0.067	0.0755	0.1117	0.0756	0.069	0.0612	0.1373	0.2682	0.0621	0.0761	0.092	0.0124	0.1189	0.0805	0.2663	0.0337	0.0065	0.063	0.0597	0.0252	0.0419	0.0661	0.042	0.0463	0.007
SIRPG-AS1	0	0	0.0256	0	0.0232	0.0254	0	0.0166	0	0.048	0.0051	0.0276	0.0232	0.0316	0.0425	0.1883	0	0	0.0044	0	0.0048	0.0063	0	0.0212	0	0	0	0	0	0	0	0.2967	0	0.0058	0.5238	0	0	0	0.0279	0.0115	0	0.0067	0.0212	0	0	0	0.0075	0.0057	0
RPS26P21	0	0.4939	0.5093	0.6545	0.1979	0.7217	0.2353	0.0705	0	0.3066	0	0.0785	0.7241	0.7177	0.6337	0.6683	0.1152	0.4275	0.2639	0.0767	0.1229	0.1621	0.1317	0.1204	0.9636	0.0571	0.3802	0.5787	0.1044	0.2778	0.6679	0.2809	0.1691	0.543	0.783	0	0	1.2174	0.3567	0.7204	1.5012	0.8011	0.1808	0.3433	0.6343	0.3375	0.4443	0.4363	0.7669
AC005387.2	0.8338	0.5581	0.2302	0.3235	0.1565	0	0.0372	0.1673	0	0.1617	0	0.4346	0	0.1419	0.6443	0.6343	0.4098	0.1878	0.2683	0.3035	0.2915	0.1282	0.3473	0.0953	0.2808	0	0.2005	0.1526	0.2476	0.2197	0.1056	0.2222	0	0.1952	0.1239	3.7498	0.2135	0.1926	0.7523	0.2331	0.2794	0.1358	0.3575	0.7466	0.7525	0	0	0.1534	0.2274
C7orf69	0	0.0304	0.094	0.0352	0	0	0.0203	0.0607	0	0.088	0.0188	0.0338	0.3402	0.0773	0	0.2303	0	0	0.0162	0	0.0176	0	0.0567	0	0.1311	0.0492	0.0546	0.0277	0	0	0	2.4197	0	0	2.1245	0.0365	0.0291	0.1573	0.0512	0.141	0.1521	0	0	0.1109	0.0273	0.0485	0	0	0
LINC01220	0.3066	0.3762	0.3879	0.119	0.7195	0.6296	0.5474	0.0684	0.7802	0.0991	0.3387	0.1902	0.2233	0.5218	0.7897	0.2591	0.4465	0.2302	0.6029	0.2232	0.2184	0.2357	0.2979	0.6421	0.295	0.1108	0.1228	0.187	0.1518	0.0449	0	0	0.2185	0.0478	1.7077	0	0	0.6786	0.2593	0.2539	0.4708	0.0555	0.4163	0.3744	0.6456	0.1636	0.1846	0.3759	0.6969
AC055720.1	0	0	0.0533	0	0	0.1057	0	0	0	0	0	0	0	0.1315	0	0.8814	0	0	0.0276	0	0	0.0792	0	0	0.0372	0.0419	0	0	0	0	0	0	0	0	0	0	0	0	0.0871	0.024	0	0	0	0	0	0.4945	0	0	0
ADAM21P1	0	0	0.011	0	0	0	0.0283	0.0212	0.0069	0	0.0132	0	0	0.027	0	0.7045	0	0.0072	0.0057	0.0462	0.0493	0.057	0.0264	0	0.0535	0	0	0	0	0.007	0.0201	0.0846	0	0	0	0.0255	0.0203	0.0183	0.009	0.0099	0	0	0.034	0	0.0096	0	0	0	0.0433
ZSCAN21	1.32	4.1998	2.2127	2.2085	1.4162	3.8376	2.4795	2.1902	4.5922	2.975	1.3708	2.8977	1.3916	1.9987	2.0167	3.2823	0.955	1.5988	2.029	2.3834	1.5984	1.8364	1.7636	1.0282	1.7815	1.5517	1.525	2.405	1.1625	2.2439	2.3677	2.0099	1.9702	2.3037	1.3242	0.771	2.8095	2.5143	3.055	1.4857	1.2924	3.1637	1.0365	2.2748	1.5987	2.8357	3.169	2.4594	2.5877
RPL13A	820.9468	447.0904	613.9022	385.8734	436.9617	234.6472	410.8503	350.5255	992.6272	321.9915	977.8497	299.7224	405.9197	424.7684	194.6738	842.6225	476.9087	288.1696	563.6951	1000.5347	291.4661	542.3383	366.3389	684.1706	809.444	522.9905	334.631	388.9324	252.0256	300.1572	551.8949	887.5228	833.9841	444.287	384.1391	280.4369	464.86	246.1402	380.9676	484.8777	585.7374	452.0051	415.9931	483.5176	491.5595	342.8593	441.4388	272.7454	794.9697
CD300A	5.4358	7.1584	8.7673	0.7208	8.8216	4.301	1.7621	4.2299	2.7887	1.1917	3.3386	4.2411	9.9697	2.8477	5.9109	2.4419	4.2371	4.2336	12.9907	1.6404	2.9714	5.5165	3.0434	4.7046	9.3767	3.8125	1.3792	3.524	1.6429	1.5418	1.0903	1.6742	3.0955	0.8889	1.2883	0.1865	0.2186	1.4196	3.7126	4.3529	7.3911	5.5899	3.1918	6.6157	4.4951	1.9678	3.6022	6.0291	3.5768
AL591926.3	0	0.2437	0.0628	0.1413	0.1709	0.0623	0.3251	0.0609	0.7149	0	0.0377	0	0.2274	0	0.1563	0	0	0	0.0326	0.3313	0.0707	0	0.2275	0	0	0.0987	0.1094	0	0.0901	0.04	0.2307	0	0.1946	0.4262	0	0.4387	0.1166	0.2628	0	0.0283	0	0.1482	0.1952	0	0.1095	0	0.3837	0.0837	0.0828
MTCO1P3	0.1911	0.2558	4.0884	0.2966	0.8969	0.7848	1.1941	0	0	0.1852	0.0792	0.5691	0.2386	0.9756	0.1641	0.9691	0.1044	1.98	0.205	0	0.6681	0.2938	2.1487	1.2006	0.3677	0.3107	2.297	1.0489	0.0946	0.5875	0.7263	0	0	0.5368	2.6964	0.7673	0.367	0.331	0.3233	0.3561	0.6402	0.726	0.7374	1.3999	1.4945	0.2039	0.9204	0.0879	0.3475
MTND3P3	0	0	0	0	0	0	0	0	0	0	0	0	0	0	0	2.2151	0	0	0	0	0	0	0	0	0	0	0	0	0	0	0	0	0	0	0	0	0	0	0	0	0	0	0	0	0	0	0	0	0
CEP164	2.1235	2.4699	2.4507	5.1123	1.886	3.2932	1.7785	2.1162	1.8232	2.515	1.598	4.5065	2.0103	2.8425	1.8049	4.9771	1.9494	2.8396	2.2248	6.7284	2.6253	2.2563	1.0289	2.7179	2.0373	3.1678	2.512	2.0336	1.8664	1.7513	3.1615	2.7633	2.8345	4.1469	1.5175	2.4389	3.2104	3.044	2.9259	2.3116	1.5533	3.8646	1.6831	2.6637	3.1384	2.0945	2.151	3.4732	1.7452
AC093014.1	0.5067	0.1357	0.3847	0.1573	0.5233	0.4509	0.5655	0.2034	0.3095	0.1474	0.3149	0.1887	0.0633	0.1294	0.6091	1.3492	0.0554	0.2511	0.0725	0.332	0.3937	0.1299	0.5276	0.3184	0.2682	0.0549	0.4264	0.2164	0.0251	0.1558	0	2.2954	0.0271	0.5457	0.5269	0.6918	0.1946	0.0878	0.0857	0.1417	0.0424	0.11	0.0217	0.495	0.3659	0.2163	0.9458	0.3029	0
GRK5	0.4507	0.67	2.5683	1.9604	2.6273	1.6109	0.9335	0.5539	1.6554	0.8282	0.5624	2.3025	1.1388	1.3023	1.7461	1.8341	1.9321	0.8382	2.2056	0.5074	0.8674	1.644	0.657	0.5898	1.1271	1.4146	0.9199	1.6271	0.7835	1.3305	0.4981	2.0389	0.5743	1.546	2.3745	0.7071	0.1946	1.0864	2.6955	0.954	2.1468	1.374	1.0674	2.7007	1.1036	1.1354	1.1171	1.1134	1.5536
CDV3P1	0	0.0332	0.0685	0.0385	0	0	0.0222	0	0	0.0963	0	0	0.031	0.169	0.0853	0.4406	0.0813	0.0895	0.1243	0.0361	0.1929	0	0.0207	0	0.1911	0.0269	0.0597	0.0606	0.3932	0.109	0.0629	0	0.0531	0.093	0	0.0797	0.0953	0.086	0.028	0.0617	0	0.0269	0.0213	0.0404	0.0896	0	0.0299	0.0913	0
RPS2P39	0.3295	0	0.0379	0.0426	0	0	0.0245	0	0	0	0.091	0.0409	0	0.0467	0.0472	0.6964	0	0.0495	0.0196	0.04	0	0	0.0229	0	0	0	0	0.0335	0	0	0	0	0	0.1543	0	0	0	0	0.0929	0.0171	0	0.0298	0.1177	0	0.2313	0	0.1984	0.0505	0
AC048382.1	0.0721	0.2412	0.7711	0	0.1015	0.2714	0.0322	0.1446	0.2987	0.1048	0.0448	0	0.0675	0.184	0.3404	1.0967	0.059	0.0649	0.0258	0.0262	0.098	0.0185	0.075	0.0618	0.3121	0.1563	0.0433	0.1319	0.1784	0	0.137	0.3841	0.0771	0.2025	0.0803	0.0289	0.0231	0.2705	0.3861	0.2575	0.5736	0.2543	0.0618	0.1467	0.7155	0.5	0.0651	0.1326	0.3277
EEF1GP5	3.6125	0.7498	3.7885	0.7172	0.9727	0.9969	0.8626	0.4121	3.2866	0.6245	2.5757	1.0635	0.3847	0.7626	0.8897	3.2313	0.1682	2.0944	0.4406	6.462	1.9257	0.5742	1.7496	1.2478	1.0644	1.3054	0.7407	2.6477	0.2911	0.7626	1.8097	4.1043	0.3593	1.7309	0.2496	1.237	2.1693	0.9702	0.5843	0.7481	1.0087	2.4777	1.0207	0.8435	3.2014	0.3288	2.3439	1.1718	0.8658
MIR663AHG	0.2445	0.0468	0.945	0.0922	0.0131	1.1381	0.078	0.014	0.003	0	0.4052	0.2965	1.4699	0.1129	0.072	0.5048	0.103	0.0157	0.0674	0.0356	0.7381	0	0.0058	0.2314	1.1661	0.0416	0.0588	0.0213	0	0.0184	0.0177	0.6328	0.0187	0.0196	3.118	0.0224	0.0089	0.0403	0.3033	0.0065	0.0293	0.2199	0.2546	0.0227	0.1723	0.0671	0.0084	0.0096	0.794
HNRNPA1P31	0	0.1519	0	0	0	0.0259	0	0.0506	0	0	0.0157	0	0	0	0	0.3836	0	0.0682	0	0	0	0	0	0.0216	0.0182	0	0	0.0231	0	0	0	0.907	0	0.0177	0	0	0	0	0	0.0117	0	0.0205	0.0487	0	0.0455	0	0	0	0
ACTR3BP5	0	0	0.0171	0	0	0	0	0	0.0108	0	0	0	0	0	0	0.2516	0	0	0	0	0	0	0	0	0	0	0	0	0	0.0109	0	0	0	0	0	0	0	0	0	0.0077	0	0	0	0.0202	0	0	0	0	0
RNU6-1092P	0	0.2823	0.5821	0	0	0.2887	0	0	0	0	0	0.314	0	0.7177	0	0.5347	0	0	0	0	0	0	0	0	0.2029	0	0	0.2572	0	0	0.5343	11.2364	0	0.1974	4.3847	0	0	0	0	0	0	0	0.5424	0	0	0	0.2539	0	0
ATP6V0CP1	0.1187	0.3973	0.3688	0.2764	0.1672	1.3004	0.1855	0.3971	0	0.1151	0	0.1326	0.1112	0.1516	0.2039	0.5269	0.1297	0.107	0.1274	0.1728	0.1153	0.0304	0.0989	0.1356	0.0571	0.6757	0	0.2535	0.1763	0.1564	0.3761	0.7909	0.0952	0.1112	0.0882	0	0.19	0.1714	0.1004	0.2213	0.1492	0.1289	0	0.5316	0.0714	0	0.5362	0.2457	0
XAB2	36.5045	7.9139	14.2402	24.6079	10.3106	15.5587	14.9259	9.9248	17.0021	6.4085	11.5043	11.0195	8.9658	7.1285	10.4219	11.4575	14.6728	13.3593	17.3031	9.0176	11.3519	14.6389	7.0495	10.7136	17.0226	18.9013	12.8258	5.9475	14.6193	9.3069	22.1931	18.3463	13.5461	33.2926	12.1458	14.9804	18.6506	6.9537	19.2943	8.1936	8.1941	7.4104	9.9946	9.8933	11.3459	8.4871	11.4067	20.3092	19.5957
LINC00412	0.3494	0	0.1206	0	0.082	0	0	0	0.3049	0.0847	0	0	0	0.0743	0.075	0.5538	0	0	0.0312	0	0.0339	0	0	0	0.1261	0	0.105	0.1598	0	0	0	0.2328	0.0467	0.0409	0.2595	0	0	0.0504	0	0.0814	0	0	0.0375	0	0.1051	0	0.1052	0	0.0794
AC239798.1	0	0	0.0215	0	0.0293	0.0854	0	0	0	0	0	0.0465	0.039	0.0531	0	0.2373	0	0	0.0112	0	0.0121	0	0	0	0	0	0.0375	0.019	0.0154	0	0	0.4988	0	0.0146	0	0	0	0.018	0	0.0194	0.0261	0.0677	0	0	0.0188	0.0999	0	0.0287	0.0567
RF00012	0	0	0	0	0	0	0.0718	0	0	0	0	0	0	0	0	0.204	0	0	0	0	0	0	0	0	0	0	0	0	0	0	0	0	0	0.0753	0	0	0	0	0	0	0	0	0	0	0	0	0	0	0
AC103957.2	0	0	0.0496	0	0	0.0492	0	0	0	0	0.0596	0	0.0449	0	0	0.5473	0	0	0	0	0	0	0	0	0	0.039	0.0865	0.0878	0	0	0	1.5334	0.1154	0	0	0	0	0	0	0.067	0	0	0	0	0	0	0.0433	0	0.0654
HMGB3P18	0	0	0.1717	0	0	0.0851	0.0833	0.6239	0	0	0	0.1852	0.0388	0	0.0534	0.4731	0.034	0	0.1779	0.0453	0.0966	0.0319	0	0	0	0.2696	0	0	0.1539	0	0	1.9883	0	0.0582	0	0.0499	1.8311	0.2154	0	0	0	0	0.08	0.1519	0	1.0617	0.2246	0.3431	0
MIR4739	0	0	0	0	0	0.6788	0	0	0	0	0	0	0	0	0	1.2572	0	0.2234	0	0	0	0	0	0	0.2385	0	0	0	0	0	0	0	0	0	0	0	0	0	0	0.154	0	0	0	0	0.2983	0	0	0	0
AC011410.1	0	0	0	0	0	0	0	0	0	0	0	0	0	0.0443	0	0.1979	0	0	0	0	0	0	0	0	0	0	0	0	0	0	0	0	0	0	0	0	0	0	0	0	0	0	0	0	0	0	0.0313	0	0
AC087385.2	2.2099	0.5917	1.5254	0.4002	0.4841	0.4539	0.7235	0.2464	2.5712	0.1428	3.2352	0.6034	0.138	0	0.506	2.6154	0.0805	1.2612	0.1844	4.3435	1.431	0.3398	1.3807	0.7575	1.1341	0.3993	0.6199	1.1234	0.0729	0.4206	1.1201	1.7667	0.0788	0.8968	0.6566	0.8283	1.5563	0.3828	0.2077	0.2517	0.6171	2.919	0.5686	0.2999	0.6205	0.1572	0.7984	1.0501	1.1388
PXN	4.4862	12.9939	13.028	7.025	15.2963	9.3498	11.5477	24.2428	7.4884	12.3249	10.6864	7.5183	16.6432	17.1336	13.6324	8.1102	15.7611	9.0866	14.1776	4.6884	15.9334	13.9218	9.2286	6.1283	18.4272	14.6112	10.3141	6.8442	15.3479	9.1886	10.5058	12.7762	3.8922	9.129	5.6409	8.9235	11.644	8.9459	15.685	26.7352	21.1736	9.3518	17.036	19.593	14.831	10.2019	7.2356	23.1537	14.0926
RN7SL718P	0	0	0	0.094	0	0.0829	0	0	0.0528	0	0	0.0902	0	0	0	0	0	0	0	0	0	0	0.0504	0.0692	0	0	0	0	0	0	0	1.6131	0	0	0.0899	0	0	0	0	0	0	0	0	0	0	0	0	0	0
AC021205.3	0.0644	0.273	0.1926	0.0167	0.3023	0.0588	0.0479	0.1149	0.2435	0.437	0.0089	0.5115	0.0536	0.3471	0.0553	0.8982	0.3166	0.058	0.0614	0.2344	0.0667	0.2531	0.295	0.1594	0.0413	0.1745	0.4129	0.1309	0.0319	0.1603	0.136	0.0572	0.0574	0.3216	1.0363	0	0.0962	0.2975	0.0847	0.2067	0.1259	0.1049	0.1289	0.3495	0.0904	0.3436	0.168	0.0691	0
AL138921.2	0.3808	1.6144	1.2266	0.5911	0.8938	3.085	0.255	1.5284	0.5538	0.2461	0.9467	1.2288	0.753	1.4584	1.2535	0.8853	0.0693	0.7721	0.7716	0.4158	0.3206	0.1952	0.2115	0.6526	1.6184	0.5504	0.6867	0.7743	0.1257	0.223	0.1608	1.1839	0.3393	0.7133	4.8556	1.3253	0.4063	0.3298	0.4295	0.4337	1.0102	0.8268	0.4355	0.5684	0.4201	1.016	2.7135	0.9339	2.1932
TRPC6	0.424	1.57	1.2073	0.0926	1.5363	0.7892	0.4141	0.2659	1.3123	0.2312	0.162	0.8535	0.2441	1.0318	1.4109	1.2098	0.5862	0.3881	0.7178	0.3617	0.6178	2.35	0.7589	0.2839	0.2168	1.1348	0.3186	0.3395	0.7248	0.5209	0.2099	9.0394	0.3329	0.5336	0.0541	0.165	0.0679	0.3558	1.4684	0.9796	1.3376	0.3704	2.7501	2.8533	0.6338	0.3323	0.4827	0.2772	2.6087
AC022559.1	0.179	0	0.4941	0	0.672	0	0	0	0	0	0.0741	0	0	0.7615	0.461	2.0422	0	0.7256	0.3199	0.1303	0.2086	0	0.4472	0.2045	0.5166	0.097	0.2151	0.1092	0.0886	0.7074	0	0	0.0957	0.419	0.3987	0.4312	0	0.1033	0.3028	0.2779	0.4497	0.0971	0.0767	0	1.0767	0.191	0.5388	0.0823	0
RNU2-21P	0	0	0	0	0	0	0	0	0	0.3784	0	0	0	0	0	0	0	0	0	0	0	0	0	0	0	0	0.4692	0	0	0	0	0	0	0	0	0	0	0	0.3301	0	0	0	0	0	0	0	0	0	0
RN7SL191P	0	0	0	0	0	0	0	0	0	0	0	0	0	0	0.1033	0.6101	0	0	0	0	0.0467	0	0	0.0687	0	0	0	0.1467	0	0.0528	0	0	0	0	0	0	0	0	0	0.0374	0	0	0	0	0	0	0	0	0
MIR4418	0	0	0	0	0	0	0	0	0	0	0	0	0	0.5035	0	0	0	0	0	0	0	0	0	0	0	0	0	0	0	0	0	0	0	0	0	0	0	0	0	0	0	0.3212	0	0	0.356	0	0	0	0
RNU1-6P	0	0	0.1758	0	0	0	0	0	0	0	0	0	0	0	0	0	0	0	0	0.1854	0	0	0	0	0	0	0	0	0	0	0	0	0	0	0	0	0	0	0	0	0	0.1383	0	0	0	0	0	0.1171	0
SERBP1	39.6912	45.2319	49.7686	57.2861	61.2615	59.9621	48.7804	101.6176	29.2981	239.2177	49.7618	88.9926	65.0034	48.9609	52.3986	40.8809	55.9757	62.7654	62.6764	89.057	57.2786	55.2671	57.5806	56.4422	51.5783	40.6388	42.3903	55.5902	41.4314	45.6524	90.9051	61.7408	69.0208	58.7114	55.1383	117.444	79.9286	40.2909	53.7087	32.9973	60.1335	39.9375	39.4151	57.6918	44.5744	43.4867	46.1257	56.8131	43.6805
RN7SL188P	0	0	0	0	0	0	0	0	0	0	0	0	0	0	0.1105	0	0	0	0	0	0	0	0	0	0	0	0	0.157	0	0.1696	0.9786	1.372	0	0.0603	0	0.1034	0.0824	0	0	0	0	0	0	0	0.1549	0.2747	0	0	0
AL049745.1	1.2827	0.2576	0.8854	0	0	0.1756	0.1145	0.0858	0	0.2487	1.116	0	0	0.1092	0	0.4879	0.0701	0.2312	0	0	0.0997	0.1315	0.2137	0.0733	0	0	0.3084	0	0	0.2254	0.1625	2.3926	0	0.1802	1.048	0	0.0821	0.0741	0	0	0	0.0696	0	0	0	0.1369	0.309	0.059	0.3499
LDHC	0.035	0.0352	0.3868	0	0.0329	1.1988	0.7504	0.1171	0.0153	0.1019	0.1669	0.0782	0.0328	0.2384	0.1504	1.0214	0.1339	0.0079	0.144	0.4079	1.9865	0	0.0438	0.3401	0.0337	0.8257	0.6105	0.0214	0.0173	0.4692	0.0222	0.42	0.0187	0.041	0.2991	0.211	0.0336	0.4247	0.3555	0.0109	0.1174	0.7319	0.0075	0.0855	0.0843	0.3364	0.0316	1.0307	0
PTGFRN	8.484	27.7919	20.1989	41.0027	14.6663	39.2845	11.9268	24.9638	12.7524	31.8879	12.0191	3.1868	35.5329	16.1112	16.6236	2.0065	16.9045	20.8869	3.6924	10.5228	31.4193	16.8114	11.7747	15.5753	17.3773	22.8956	24.9881	11.3753	13.8512	30.6067	12.3677	8.7876	24.2408	29.2115	10.5011	12.8204	14.3012	18.7886	15.9564	15.1629	10.5615	16.7812	16.7288	18.4119	7.9264	99.9863	11.0416	29.5447	14.7836
MFSD1P1	0.0276	0.111	0.229	0.0215	0.2336	0.2839	0.1604	0.1294	0	0.134	0.0458	0.0823	0.0345	0.1412	0.0475	0.3856	0.6342	0.137	0.0198	0.0805	0.1718	0.0425	0	0	0.1995	0.4495	0.0332	0.118	0.1095	0.1579	0.0701	0	0.0148	0.0777	0.0205	0.1554	0.0531	0.1596	0.0468	0.1632	0.0695	0.06	0.166	0.0675	0.183	0.5016	0.1165	0.1271	0
AC110603.1	0	0.0525	0	0	0	0.0537	0	0	0	0.076	0	0	0	0	0	0.3976	0	0	0	0	0	0	0	0	0.0377	0.085	0	0	0	0	0.0993	0	0	0.0367	0	0	0.1004	0	0.0442	0.073	0	0	0.0336	0	0.0472	0.4183	0	0.036	0
SNRPEP6	0.5297	0	0.1828	0.2056	0	0.0907	0.1774	0.4429	0	0.2568	0.1097	0	0.1654	0.1127	0.3412	0.5038	0	0.358	0.1421	0.482	0.2058	0	0.0552	0.5296	0.5097	0	0	0.0808	0	0.0582	0	0.3529	0	0.186	0	0.2127	0.0848	0	0	0	0	0.1438	0	0.3235	0.0797	0	0.2392	0.1827	0
ARL6IP6	3.1876	10.8519	5.2321	5.4153	4.9979	1.6048	4.6211	4.4037	4.2009	8.4323	2.2919	3.9888	2.2162	4.9034	6.5938	7.1115	14.2394	3.0895	8.2098	5.4302	4.5962	3.1779	2.0804	3.9672	6.5455	4.8864	8.2964	10.036	4.1915	1.7947	18.0166	13.3981	16.2021	8.0784	13.2212	3.2199	5.54	3.3017	11.1383	3.6783	4.5147	5.3097	4.002	4.2537	3.7305	4.9217	1.4445	3.4655	1.2451
SPINT3	0	0	0	0	0	0	0	0	0	0	0	0	0	0	0	0.5863	0	0	0	0	0	0	0	0	0	0	0	0	0	0	0	0	0	0	0.0572	0	0	0	0	0	0	0	0	0	0	0	0	0	0
RNU6-614P	0	0	0	0	0	0	0	0	0	0	0	0	0	0	0	0.8695	0	0	0	0	0	0	0	0	0	0	0	0	0	0	0	2.7408	0	0	0	0	0	0	0	0	0	0	0	0	0	0	0	0	0
SALL4P6	0	0	0.015	0	0	0.0891	0	0	0	0	0	0	0	0	0	0.3576	0	0.0195	0	0	0	0	0.009	0	0	0	0	0	0.0107	0.0191	0	0	0	0	0	0	0	0	0	0	0	0	0	0	0	0	0	0.01	0
RPL17P22	1.3268	0.1776	0.5037	0.3089	0.4359	0.3633	0.1185	0.1331	0.8104	0.1286	0.6322	0.3952	0.2485	0.1129	0.2279	0.7571	0	0.2391	0.166	1.0624	0.2835	0.238	0.6908	0.8337	0.6064	0.036	0.2393	0.5665	0	0.3497	0	1.7677	0.1773	0.2485	0.3449	0.3729	0.0849	0.4214	0.2619	0.1236	0.0556	0.4321	0.4267	0	0.1197	0.2832	0.1198	0.3966	0.3016
RPL5P3	3.1774	0.9115	2.9622	1.0568	1.1235	0.6215	0.9763	0.3864	2.0164	1.5203	3.6417	0.8297	0.4123	0.4565	0.8859	3.0348	0.0902	1.8778	1.0034	4.8963	1.988	0.8038	3.5749	1.2965	0.6353	0.5144	0.3473	2.064	0.143	0.7613	1.8301	7.1475	0.1985	1.4492	0.5824	2.6513	2.087	0.5957	0.6516	0.4102	0.4494	2.9567	0.6193	0.6719	1.4649	0.1762	1.7642	1.1575	1.9513
AC018761.3	0	0	0.0653	0.0734	0.0888	0.3236	0	0	0	0.0917	0	0.1408	0	0	0.1624	0	0	0.0426	0	0	0.0735	0	0	0	0	0.1025	0.1137	0.1153	0	0.2077	0.2396	1.5117	0	0.2214	0.1405	0	0.0605	0.4368	0.0533	0.1468	0	0.0513	0	0	0.1138	0.4036	0	0	0
ZC3H11B	0.0904	0.1814	0.447	0.4207	0.1697	0.3196	0.242	0.0907	0.2891	0.1606	0.0686	0.1682	0.1128	0.1794	0.2457	0.5729	0.2139	0.5089	0.1508	0.6139	0.4973	0.0386	0.4391	0.0344	0.2608	0.098	0.0543	0.4409	0.0522	0.258	0.8778	0.6822	0.2576	0.7052	0.1902	0.1209	0.3856	0.2696	0.1444	0.4912	0.0631	0.8501	0.2131	0.1962	0.6886	0.0964	0.2267	0.2008	0.0411
AC021713.1	0	0	0	0	0	0	0	0.0481	0	0	0	0	0	0	0	0.6385	0	0	0	0	0	0	0	0	0	0	0	0	0	0	0	0	0	0.0337	0	0	0	0	0	0.0223	0	0	0	0	0	0	0	0	0
ALDH1L1-AS1	0	0.1124	0	0	0.1576	0	0	0.0562	0	0	0	0.0625	0.1048	0	0	0	0.0917	0	0	0	0	0	0	0	0	0	0.2018	0	0	0	0.2127	0.2237	0.0449	0.4324	0	0	0	0	0	0	0	0	0	0	0	0	0	0	0.1527
CR381653.2	0.2388	0	0.3297	0.2966	0.2242	0.0981	0.1493	0.0959	0	0	0.0198	0.5335	0.0597	0.2439	0.2461	1.0297	0	0.0646	0	0	0.4639	0	0	0.0819	0.0689	0	0.2297	0.0874	0	0	0	0.3819	0.0255	0.1118	0	0.1535	0	0.0827	0.0808	0.0742	0.08	0	0.1024	0.1167	0	0.3568	0	0.0879	0.0434
RN7SL470P	0	0.0948	0.1955	0.2199	0.133	0.097	0	0	0	0.1373	0	0.4219	0	0.2411	0.6081	0.3592	0.9283	0.0638	0	0	0.1101	0	0.059	0.1618	0.2044	0.998	0	0	0	0.1244	0	2.2646	0	0.0663	0	0.3413	0	0.1636	0.1598	0.088	0.1187	0	0.0607	0	0.5113	0	0.2559	0	0
LRRC10B	0.6778	0.1217	0.1826	1.5268	0.1862	0.464	0.0959	1.1169	0.2597	0.2404	0.2877	0.1724	0.1239	0.7457	0.5679	0.4821	1.1919	0.6331	0.668	0.3009	0.2955	0.1441	0.42	0.3022	0.3341	1.9445	3.0806	0.2622	0.3601	0.2614	0.398	0.7489	0.1679	0.3251	0.2947	0.6772	0.1482	0.1527	0.979	0.2465	0.8171	0.4936	0.2127	0.7672	1.3031	0.1941	0.4878	0.3573	0.8569
YWHAEP1	0.4327	0.5471	1.3938	0.3731	0.316	0.1317	0.322	0.2573	0.3356	0.606	0.3187	0.3938	0.8406	0.2046	0.0826	0.6097	0.0788	0.9315	0.1719	0.28	1.1768	0.2464	0.7209	0.2197	0.347	0.2867	0.1734	1.3491	0.0952	0.5491	0.3046	3.3311	0.0257	0.4277	0.5357	0.1931	0.4309	0.4442	0.5152	0.239	0	0.4959	0.0619	0.0783	1.3307	0.1539	0.6948	0.6633	0.0437
TRAJ23	0	0	0.8039	0	1.0933	0.3986	0.2599	0	0.5081	0	0.7238	0	0.3636	0	0	0	0	0.2624	0	0	7.918	1.1939	4.6081	0	0	0.3156	0	0	0.2882	1.2789	0	0	0	0.5453	0	0	0	0.3362	0	0.5426	0	0	0	0.4741	0.3504	0	0	0	0.5295
BX664725.1	0	0	0	0	0	0	0	0.0647	0	0	0	0	0	0	0	0.2455	0	0	0.0692	0	0	0	0	0	0	0	0	0	0	0	0	0.2579	0	0	0	0	0	0	0	0	0	0	0	0	0	0	0	0	0
AC138761.2	0	0	0.0758	0	0	0.2256	0	0	0	0	0	0	0	0	0.0943	0.8356	0	0	0	0	0.0853	0	0	0	0	0	0	0	0	0	0	0	0	0	0	0	0	0	0	0	0	0	0	0	0	0	0	0	0
TAS2R10	0	0.4713	0.3159	0	0.0992	0.1205	0.1415	0.2826	0.0768	0.1024	0.2771	0.367	0.044	0.1498	0.2721	0.4464	0.0961	0.1586	0.0378	0.0513	0.2188	0	0.0147	0.1207	0.0169	0.0572	0.2116	0.1718	0.0349	0.0464	0.0446	0.7505	0	0.3132	0.0261	0	0	0.0813	0.2184	0.164	0.0885	0.3822	0	0.1433	0.3813	0.0751	0.1272	0.1133	0
[truncated: 55,212 more rows]
[truncated: 37 more columns]
